# Supplementary material for: Identification of Unique Peptides for SARS-CoV-2 Diagnostics and Vaccine Development by an In Silico Proteomics Approach
Source: Front Immunol. 2021 Sep 24;12:725240. doi: 10.3389/fimmu.2021.725240 (PMC8498204; doi:10.3389/fimmu.2021.725240)
Supplement: Supplementary file 2 [file DataSheet_2.xlsx]

## Sheet: Table-S1_ConuntryWise_mutation
Commercial spike recombinant proteins(SinoBiological)	Australia	Bahrain	Bangladesh	Brazil	Canada	Chile	China	Czech	Denmark	Egypt	France	Germany	Ghana	Greece	Guatemala	Hong Kong	India	Iran	Iraq	Israel	Italy	Japan	Jordan	Malta	Mexico	Morocco	Netherlands	Pakistan	Peru	Philippines	Poland	Russia	Saudi	Serbia	Sierra	South	Spain	Taiwan	Thailand	Timor-Leste	Tunisia	Turkey	USA
P337S	V35G	G614D	G614D	G614D	G3V	G614D	#	G614D	F453Y	G614D	G614D	G614D	Y80D	G614D	G614D	V8L	F54L	I11V	V522A	G614D	G614D	G614D	G614D	G614D	G614D	G614D	D261G	G614D	G614D	F12S	G614D	G614D	G614D	G614D	G614D	I95T	V222A	G614D	G614D	Y146H	V222A	G614D	Y49H
A348S	F5L	F5L	F5L		F5L	F1261S			G614D	F12S	F5L	F256S	F176L	V197I		F12S	G614D	T262A	G614D		I13S	T153M		I723T			F453Y	V119I		G614D	I740M		Y49H	I687V		K185N	G614D	I791T	T829A		N476S	I900M	I36V
N370S	Y80D	D166E	L26P		N477S					I408R	I676T		G614D	L1263P		G614D	R13S	G614D				F639S		F940S			G614D			I547T				V1078A		G614D					G614D	F54L	F5L
K378R	V222A	M452L	Y49H		G614D					H677Q	S845A		C1219G			Y138P	S7L	H863P				V1219G																			S237R	V75G	F18L
E406Q	F254S	K484E	V15G								L1162P					T153M	F5L	H14Q																								H88D	L23Q
K417N	F255S	D614G	I35T													F367V	M77K	I22T																								Y215D	N111D
K444R	I320V	I688S	F38S														M78R	K21R																								D257G	K173Q
Y453F	F455L	Y1101H	H18D														L32M	I30N																								L382V	R181G
E471Q	S477N		Y18D														I33M	L42V																									S223A
S477N	D543E		Y26H														I47V	K44S																									L256S
V483A	N632T		Q26H														N77K	N111D																									G253D
S494P	F691S		Y31N														I572T	H115Q																									I307T
Y508H	L698S		L33V														E583D	I160V																									L384P
A522V	I778T		I518L														R146H	F162S																									A483V
F338L	F822L		F660Y														H677Q																										P494S
N354D	T847R		R675Q														V689A																										S520A
A372T	S899A		R675H														H691Q																										S522A
P384L	V930A		V833I														T702E																										D583E
R408I	V1078A		Y1084D														L705S																										V654E
A435S	L1097S																L812P																										K657N
V445F	I1117T																S879A																										H675Q
F456L	V1124G																F1063L																										A732T
I472V	Q1144E																Q1083H																										Q780E
T478I																	Y1084D																										N854K
V483I																	L1091R																										N1116T
P499R																	F1243C																										I1164V
A520V																																											Y1187N
A522S																																											L1263P
V341I																																											C1219G
A352S																																											Y1260D
A372S
T385A
Q409E
W436R
G446V
F456E
G476S
P479S
G485S
N501Y
A520S
D614G
F342L
S359N
F377L
T393P
Q414R
N439K
G446S
K458R
S477R
N481D
F486S
V503F
P521S
D405V
A344S
V367F
K378N
V395I
Q414E
N440K
L452R
K458Q
S477I
G482S
F490S
Y505C
P521R
Q414A
R683A
R685A
F817P
A892P
A899P
A942P
K986P
V987P

## Sheet: Table-S2_MutationBinaryMatrix
Mutation	Australia	Bahrain	Bangladesh	Brazil	Canada	Chile	China	Czech	Denmark	Egypt	France	Germany	Ghana	Greece	Guatemala	Hong Kong	India	Iran	Iraq	Israel	Italy	Japan	Jordan	Malta	Mexico	Morocco	Netherlands	Pakistan	Peru	Philippines	Poland	Russia	Saudi	Serbia	Sierra	South	Spain	Taiwan	Thailand	Timor-Leste	Tunisia	Turkey	USA
A483V	0	0	0	0	0	0	0	0	0	0	0	0	0	0	0	0	0	0	0	0	0	0	0	0	0	0	0	0	0	0	0	0	0	0	0	0	0	0	0	0	0	1
A732T	0	0	0	0	0	0	0	0	0	0	0	0	0	0	0	0	0	0	0	0	0	0	0	0	0	0	0	0	0	0	0	0	0	0	0	0	0	0	0	0	0	1
C1219G	0	0	0	0	0	0	0	0	0	0	0	1	0	0	0	0	0	0	0	0	0	0	0	0	0	0	0	0	0	0	0	0	0	0	0	0	0	0	0	0	0	1
D166E	0	1	0	0	0	0	0	0	0	0	0	0	0	0	0	0	0	0	0	0	0	0	0	0	0	0	0	0	0	0	0	0	0	0	0	0	0	0	0	0	0	0
D257G	0	0	0	0	0	0	0	0	0	0	0	0	0	0	0	0	0	0	0	0	0	0	0	0	0	0	0	0	0	0	0	0	0	0	0	0	0	0	0	0	1	0
D261G	0	0	0	0	0	0	0	0	0	0	0	0	0	0	0	0	0	0	0	0	0	0	0	0	0	1	0	0	0	0	0	0	0	0	0	0	0	0	0	0	0	0
D543E	1	0	0	0	0	0	0	0	0	0	0	0	0	0	0	0	0	0	0	0	0	0	0	0	0	0	0	0	0	0	0	0	0	0	0	0	0	0	0	0	0	0
D583E	0	0	0	0	0	0	0	0	0	0	0	0	0	0	0	0	0	0	0	0	0	0	0	0	0	0	0	0	0	0	0	0	0	0	0	0	0	0	0	0	0	1
E583D	0	0	0	0	0	0	0	0	0	0	0	0	0	0	0	1	0	0	0	0	0	0	0	0	0	0	0	0	0	0	0	0	0	0	0	0	0	0	0	0	0	0
F1063L	0	0	0	0	0	0	0	0	0	0	0	0	0	0	0	1	0	0	0	0	0	0	0	0	0	0	0	0	0	0	0	0	0	0	0	0	0	0	0	0	0	0
F1243C	0	0	0	0	0	0	0	0	0	0	0	0	0	0	0	1	0	0	0	0	0	0	0	0	0	0	0	0	0	0	0	0	0	0	0	0	0	0	0	0	0	0
F1261S	0	0	0	0	0	1	0	0	0	0	0	0	0	0	0	0	0	0	0	0	0	0	0	0	0	0	0	0	0	0	0	0	0	0	0	0	0	0	0	0	0	0
F12S	0	0	0	0	0	0	0	0	1	0	0	0	0	0	1	0	0	0	0	0	0	0	0	0	0	0	0	0	1	0	0	0	0	0	0	0	0	0	0	0	0	0
F162S	0	0	0	0	0	0	0	0	0	0	0	0	0	0	0	0	1	0	0	0	0	0	0	0	0	0	0	0	0	0	0	0	0	0	0	0	0	0	0	0	0	0
F176L	0	0	0	0	0	0	0	0	0	0	0	1	0	0	0	0	0	0	0	0	0	0	0	0	0	0	0	0	0	0	0	0	0	0	0	0	0	0	0	0	0	0
F18L	0	0	0	0	0	0	0	0	0	0	0	0	0	0	0	0	0	0	0	0	0	0	0	0	0	0	0	0	0	0	0	0	0	0	0	0	0	0	0	0	0	1
F254S	1	0	0	0	0	0	0	0	0	0	0	0	0	0	0	0	0	0	0	0	0	0	0	0	0	0	0	0	0	0	0	0	0	0	0	0	0	0	0	0	0	0
F255S	1	0	0	0	0	0	0	0	0	0	0	0	0	0	0	0	0	0	0	0	0	0	0	0	0	0	0	0	0	0	0	0	0	0	0	0	0	0	0	0	0	0
F256S	0	0	0	0	0	0	0	0	0	0	1	0	0	0	0	0	0	0	0	0	0	0	0	0	0	0	0	0	0	0	0	0	0	0	0	0	0	0	0	0	0	0
F367V	0	0	0	0	0	0	0	0	0	0	0	0	0	0	1	0	0	0	0	0	0	0	0	0	0	0	0	0	0	0	0	0	0	0	0	0	0	0	0	0	0	0
F38S	0	0	1	0	0	0	0	0	0	0	0	0	0	0	0	0	0	0	0	0	0	0	0	0	0	0	0	0	0	0	0	0	0	0	0	0	0	0	0	0	0	0
F453Y	0	0	0	0	0	0	0	1	0	0	0	0	0	0	0	0	0	0	0	0	0	0	0	0	0	1	0	0	0	0	0	0	0	0	0	0	0	0	0	0	0	0
F455L	1	0	0	0	0	0	0	0	0	0	0	0	0	0	0	0	0	0	0	0	0	0	0	0	0	0	0	0	0	0	0	0	0	0	0	0	0	0	0	0	0	0
F54L	0	0	0	0	0	0	0	0	0	0	0	0	0	0	0	1	0	0	0	0	0	0	0	0	0	0	0	0	0	0	0	0	0	0	0	0	0	0	0	0	1	0
F5L	1	1	1	0	1	0	0	0	0	1	0	0	0	0	0	1	0	0	0	0	0	0	0	0	0	0	0	0	0	0	0	0	0	0	0	0	0	0	0	0	0	1
F639S	0	0	0	0	0	0	0	0	0	0	0	0	0	0	0	0	0	0	0	0	1	0	0	0	0	0	0	0	0	0	0	0	0	0	0	0	0	0	0	0	0	0
F660Y	0	0	1	0	0	0	0	0	0	0	0	0	0	0	0	0	0	0	0	0	0	0	0	0	0	0	0	0	0	0	0	0	0	0	0	0	0	0	0	0	0	0
F691S	1	0	0	0	0	0	0	0	0	0	0	0	0	0	0	0	0	0	0	0	0	0	0	0	0	0	0	0	0	0	0	0	0	0	0	0	0	0	0	0	0	0
F822L	1	0	0	0	0	0	0	0	0	0	0	0	0	0	0	0	0	0	0	0	0	0	0	0	0	0	0	0	0	0	0	0	0	0	0	0	0	0	0	0	0	0
F940S	0	0	0	0	0	0	0	0	0	0	0	0	0	0	0	0	0	0	0	0	0	0	1	0	0	0	0	0	0	0	0	0	0	0	0	0	0	0	0	0	0	0
G253D	0	0	0	0	0	0	0	0	0	0	0	0	0	0	0	0	0	0	0	0	0	0	0	0	0	0	0	0	0	0	0	0	0	0	0	0	0	0	0	0	0	1
G3V	0	0	0	0	1	0	0	0	0	0	0	0	0	0	0	0	0	0	0	0	0	0	0	0	0	0	0	0	0	0	0	0	0	0	0	0	0	0	0	0	0	0
G614D	1	1	1	1	1	1	1	1	1	1	1	1	1	1	1	1	1	1	1	1	1	1	1	1	1	1	1	1	1	1	1	1	1	1	1	1	1	1	0	1	1	1
H115Q	0	0	0	0	0	0	0	0	0	0	0	0	0	0	0	0	1	0	0	0	0	0	0	0	0	0	0	0	0	0	0	0	0	0	0	0	0	0	0	0	0	0
H14Q	0	0	0	0	0	0	0	0	0	0	0	0	0	0	0	0	1	0	0	0	0	0	0	0	0	0	0	0	0	0	0	0	0	0	0	0	0	0	0	0	0	0
H18D	0	0	1	0	0	0	0	0	0	0	0	0	0	0	0	0	0	0	0	0	0	0	0	0	0	0	0	0	0	0	0	0	0	0	0	0	0	0	0	0	0	0
H675Q	0	0	0	0	0	0	0	0	0	0	0	0	0	0	0	0	0	0	0	0	0	0	0	0	0	0	0	0	0	0	0	0	0	0	0	0	0	0	0	0	0	1
H677Q	0	0	0	0	0	0	0	0	1	0	0	0	0	0	0	1	0	0	0	0	0	0	0	0	0	0	0	0	0	0	0	0	0	0	0	0	0	0	0	0	0	0
H691Q	0	0	0	0	0	0	0	0	0	0	0	0	0	0	0	1	0	0	0	0	0	0	0	0	0	0	0	0	0	0	0	0	0	0	0	0	0	0	0	0	0	0
H863P	0	0	0	0	0	0	0	0	0	0	0	0	0	0	0	0	1	0	0	0	0	0	0	0	0	0	0	0	0	0	0	0	0	0	0	0	0	0	0	0	0	0
H88D	0	0	0	0	0	0	0	0	0	0	0	0	0	0	0	0	0	0	0	0	0	0	0	0	0	0	0	0	0	0	0	0	0	0	0	0	0	0	0	0	1	0
I1117T	1	0	0	0	0	0	0	0	0	0	0	0	0	0	0	0	0	0	0	0	0	0	0	0	0	0	0	0	0	0	0	0	0	0	0	0	0	0	0	0	0	0
I1164V	0	0	0	0	0	0	0	0	0	0	0	0	0	0	0	0	0	0	0	0	0	0	0	0	0	0	0	0	0	0	0	0	0	0	0	0	0	0	0	0	0	1
I11V	0	0	0	0	0	0	0	0	0	0	0	0	0	0	0	0	1	0	0	0	0	0	0	0	0	0	0	0	0	0	0	0	0	0	0	0	0	0	0	0	0	0
I13S	0	0	0	0	0	0	0	0	0	0	0	0	0	0	0	0	0	0	0	1	0	0	0	0	0	0	0	0	0	0	0	0	0	0	0	0	0	0	0	0	0	0
I160V	0	0	0	0	0	0	0	0	0	0	0	0	0	0	0	0	1	0	0	0	0	0	0	0	0	0	0	0	0	0	0	0	0	0	0	0	0	0	0	0	0	0
I22T	0	0	0	0	0	0	0	0	0	0	0	0	0	0	0	0	1	0	0	0	0	0	0	0	0	0	0	0	0	0	0	0	0	0	0	0	0	0	0	0	0	0
I307T	0	0	0	0	0	0	0	0	0	0	0	0	0	0	0	0	0	0	0	0	0	0	0	0	0	0	0	0	0	0	0	0	0	0	0	0	0	0	0	0	0	1
I30N	0	0	0	0	0	0	0	0	0	0	0	0	0	0	0	0	1	0	0	0	0	0	0	0	0	0	0	0	0	0	0	0	0	0	0	0	0	0	0	0	0	0
I320V	1	0	0	0	0	0	0	0	0	0	0	0	0	0	0	0	0	0	0	0	0	0	0	0	0	0	0	0	0	0	0	0	0	0	0	0	0	0	0	0	0	0
I33M	0	0	0	0	0	0	0	0	0	0	0	0	0	0	0	1	0	0	0	0	0	0	0	0	0	0	0	0	0	0	0	0	0	0	0	0	0	0	0	0	0	0
I35T	0	0	1	0	0	0	0	0	0	0	0	0	0	0	0	0	0	0	0	0	0	0	0	0	0	0	0	0	0	0	0	0	0	0	0	0	0	0	0	0	0	0
I36V	0	0	0	0	0	0	0	0	0	0	0	0	0	0	0	0	0	0	0	0	0	0	0	0	0	0	0	0	0	0	0	0	0	0	0	0	0	0	0	0	0	1
I408R	0	0	0	0	0	0	0	0	1	0	0	0	0	0	0	0	0	0	0	0	0	0	0	0	0	0	0	0	0	0	0	0	0	0	0	0	0	0	0	0	0	0
I47V	0	0	0	0	0	0	0	0	0	0	0	0	0	0	0	1	0	0	0	0	0	0	0	0	0	0	0	0	0	0	0	0	0	0	0	0	0	0	0	0	0	0
I518L	0	0	1	0	0	0	0	0	0	0	0	0	0	0	0	0	0	0	0	0	0	0	0	0	0	0	0	0	0	0	0	0	0	0	0	0	0	0	0	0	0	0
I547T	0	0	0	0	0	0	0	0	0	0	0	0	0	0	0	0	0	0	0	0	0	0	0	0	0	0	0	0	1	0	0	0	0	0	0	0	0	0	0	0	0	0
I572T	0	0	0	0	0	0	0	0	0	0	0	0	0	0	0	1	0	0	0	0	0	0	0	0	0	0	0	0	0	0	0	0	0	0	0	0	0	0	0	0	0	0
I676T	0	0	0	0	0	0	0	0	0	1	0	0	0	0	0	0	0	0	0	0	0	0	0	0	0	0	0	0	0	0	0	0	0	0	0	0	0	0	0	0	0	0
I687V	0	0	0	0	0	0	0	0	0	0	0	0	0	0	0	0	0	0	0	0	0	0	0	0	0	0	0	0	0	0	0	0	1	0	0	0	0	0	0	0	0	0
I688S	0	1	0	0	0	0	0	0	0	0	0	0	0	0	0	0	0	0	0	0	0	0	0	0	0	0	0	0	0	0	0	0	0	0	0	0	0	0	0	0	0	0
I723T	0	0	0	0	0	0	0	0	0	0	0	0	0	0	0	0	0	0	0	0	0	0	1	0	0	0	0	0	0	0	0	0	0	0	0	0	0	0	0	0	0	0
I740M	0	0	0	0	0	0	0	0	0	0	0	0	0	0	0	0	0	0	0	0	0	0	0	0	0	0	0	0	0	1	0	0	0	0	0	0	0	0	0	0	0	0
I778T	1	0	0	0	0	0	0	0	0	0	0	0	0	0	0	0	0	0	0	0	0	0	0	0	0	0	0	0	0	0	0	0	0	0	0	0	0	0	0	0	0	0
I791T	0	0	0	0	0	0	0	0	0	0	0	0	0	0	0	0	0	0	0	0	0	0	0	0	0	0	0	0	0	0	0	0	0	0	0	0	1	0	0	0	0	0
I900M	0	0	0	0	0	0	0	0	0	0	0	0	0	0	0	0	0	0	0	0	0	0	0	0	0	0	0	0	0	0	0	0	0	0	0	0	0	0	0	0	1	0
I95T	0	0	0	0	0	0	0	0	0	0	0	0	0	0	0	0	0	0	0	0	0	0	0	0	0	0	0	0	0	0	0	0	0	0	1	0	0	0	0	0	0	0
K173Q	0	0	0	0	0	0	0	0	0	0	0	0	0	0	0	0	0	0	0	0	0	0	0	0	0	0	0	0	0	0	0	0	0	0	0	0	0	0	0	0	0	1
K185N	0	0	0	0	0	0	0	0	0	0	0	0	0	0	0	0	0	0	0	0	0	0	0	0	0	0	0	0	0	0	0	0	0	0	1	0	0	0	0	0	0	0
K21R	0	0	0	0	0	0	0	0	0	0	0	0	0	0	0	0	1	0	0	0	0	0	0	0	0	0	0	0	0	0	0	0	0	0	0	0	0	0	0	0	0	0
K44S	0	0	0	0	0	0	0	0	0	0	0	0	0	0	0	0	1	0	0	0	0	0	0	0	0	0	0	0	0	0	0	0	0	0	0	0	0	0	0	0	0	0
K484E	0	1	0	0	0	0	0	0	0	0	0	0	0	0	0	0	0	0	0	0	0	0	0	0	0	0	0	0	0	0	0	0	0	0	0	0	0	0	0	0	0	0
K657N	0	0	0	0	0	0	0	0	0	0	0	0	0	0	0	0	0	0	0	0	0	0	0	0	0	0	0	0	0	0	0	0	0	0	0	0	0	0	0	0	0	1
L1091R	0	0	0	0	0	0	0	0	0	0	0	0	0	0	0	1	0	0	0	0	0	0	0	0	0	0	0	0	0	0	0	0	0	0	0	0	0	0	0	0	0	0
L1097S	1	0	0	0	0	0	0	0	0	0	0	0	0	0	0	0	0	0	0	0	0	0	0	0	0	0	0	0	0	0	0	0	0	0	0	0	0	0	0	0	0	0
L1162P	0	0	0	0	0	0	0	0	0	1	0	0	0	0	0	0	0	0	0	0	0	0	0	0	0	0	0	0	0	0	0	0	0	0	0	0	0	0	0	0	0	0
L1263P	0	0	0	0	0	0	0	0	0	0	0	0	1	0	0	0	0	0	0	0	0	0	0	0	0	0	0	0	0	0	0	0	0	0	0	0	0	0	0	0	0	1
L23Q	0	0	0	0	0	0	0	0	0	0	0	0	0	0	0	0	0	0	0	0	0	0	0	0	0	0	0	0	0	0	0	0	0	0	0	0	0	0	0	0	0	1
L256S	0	0	0	0	0	0	0	0	0	0	0	0	0	0	0	0	0	0	0	0	0	0	0	0	0	0	0	0	0	0	0	0	0	0	0	0	0	0	0	0	0	1
L26P	0	0	1	0	0	0	0	0	0	0	0	0	0	0	0	0	0	0	0	0	0	0	0	0	0	0	0	0	0	0	0	0	0	0	0	0	0	0	0	0	0	0
L32M	0	0	0	0	0	0	0	0	0	0	0	0	0	0	0	1	0	0	0	0	0	0	0	0	0	0	0	0	0	0	0	0	0	0	0	0	0	0	0	0	0	0
L33V	0	0	1	0	0	0	0	0	0	0	0	0	0	0	0	0	0	0	0	0	0	0	0	0	0	0	0	0	0	0	0	0	0	0	0	0	0	0	0	0	0	0
L382V	0	0	0	0	0	0	0	0	0	0	0	0	0	0	0	0	0	0	0	0	0	0	0	0	0	0	0	0	0	0	0	0	0	0	0	0	0	0	0	0	1	0
L384P	0	0	0	0	0	0	0	0	0	0	0	0	0	0	0	0	0	0	0	0	0	0	0	0	0	0	0	0	0	0	0	0	0	0	0	0	0	0	0	0	0	1
L42V	0	0	0	0	0	0	0	0	0	0	0	0	0	0	0	0	1	0	0	0	0	0	0	0	0	0	0	0	0	0	0	0	0	0	0	0	0	0	0	0	0	0
L698S	1	0	0	0	0	0	0	0	0	0	0	0	0	0	0	0	0	0	0	0	0	0	0	0	0	0	0	0	0	0	0	0	0	0	0	0	0	0	0	0	0	0
L705S	0	0	0	0	0	0	0	0	0	0	0	0	0	0	0	1	0	0	0	0	0	0	0	0	0	0	0	0	0	0	0	0	0	0	0	0	0	0	0	0	0	0
L812P	0	0	0	0	0	0	0	0	0	0	0	0	0	0	0	1	0	0	0	0	0	0	0	0	0	0	0	0	0	0	0	0	0	0	0	0	0	0	0	0	0	0
M452L	0	1	0	0	0	0	0	0	0	0	0	0	0	0	0	0	0	0	0	0	0	0	0	0	0	0	0	0	0	0	0	0	0	0	0	0	0	0	0	0	0	0
M77K	0	0	0	0	0	0	0	0	0	0	0	0	0	0	0	1	0	0	0	0	0	0	0	0	0	0	0	0	0	0	0	0	0	0	0	0	0	0	0	0	0	0
M78R	0	0	0	0	0	0	0	0	0	0	0	0	0	0	0	1	0	0	0	0	0	0	0	0	0	0	0	0	0	0	0	0	0	0	0	0	0	0	0	0	0	0
N1116T	0	0	0	0	0	0	0	0	0	0	0	0	0	0	0	0	0	0	0	0	0	0	0	0	0	0	0	0	0	0	0	0	0	0	0	0	0	0	0	0	0	1
N111D	0	0	0	0	0	0	0	0	0	0	0	0	0	0	0	0	1	0	0	0	0	0	0	0	0	0	0	0	0	0	0	0	0	0	0	0	0	0	0	0	0	1
N476S	0	0	0	0	0	0	0	0	0	0	0	0	0	0	0	0	0	0	0	0	0	0	0	0	0	0	0	0	0	0	0	0	0	0	0	0	0	0	0	1	0	0
N477S	0	0	0	0	1	0	0	0	0	0	0	0	0	0	0	0	0	0	0	0	0	0	0	0	0	0	0	0	0	0	0	0	0	0	0	0	0	0	0	0	0	0
N632T	1	0	0	0	0	0	0	0	0	0	0	0	0	0	0	0	0	0	0	0	0	0	0	0	0	0	0	0	0	0	0	0	0	0	0	0	0	0	0	0	0	0
N77K	0	0	0	0	0	0	0	0	0	0	0	0	0	0	0	1	0	0	0	0	0	0	0	0	0	0	0	0	0	0	0	0	0	0	0	0	0	0	0	0	0	0
N854K	0	0	0	0	0	0	0	0	0	0	0	0	0	0	0	0	0	0	0	0	0	0	0	0	0	0	0	0	0	0	0	0	0	0	0	0	0	0	0	0	0	1
P494S	0	0	0	0	0	0	0	0	0	0	0	0	0	0	0	0	0	0	0	0	0	0	0	0	0	0	0	0	0	0	0	0	0	0	0	0	0	0	0	0	0	1
Q1083H	0	0	0	0	0	0	0	0	0	0	0	0	0	0	0	1	0	0	0	0	0	0	0	0	0	0	0	0	0	0	0	0	0	0	0	0	0	0	0	0	0	0
Q1144E	1	0	0	0	0	0	0	0	0	0	0	0	0	0	0	0	0	0	0	0	0	0	0	0	0	0	0	0	0	0	0	0	0	0	0	0	0	0	0	0	0	0
Q26H	0	0	1	0	0	0	0	0	0	0	0	0	0	0	0	0	0	0	0	0	0	0	0	0	0	0	0	0	0	0	0	0	0	0	0	0	0	0	0	0	0	0
Q780E	0	0	0	0	0	0	0	0	0	0	0	0	0	0	0	0	0	0	0	0	0	0	0	0	0	0	0	0	0	0	0	0	0	0	0	0	0	0	0	0	0	1
R13S	0	0	0	0	0	0	0	0	0	0	0	0	0	0	0	1	0	0	0	0	0	0	0	0	0	0	0	0	0	0	0	0	0	0	0	0	0	0	0	0	0	0
R146H	0	0	0	0	0	0	0	0	0	0	0	0	0	0	0	1	0	0	0	0	0	0	0	0	0	0	0	0	0	0	0	0	0	0	0	0	0	0	0	0	0	0
R181G	0	0	0	0	0	0	0	0	0	0	0	0	0	0	0	0	0	0	0	0	0	0	0	0	0	0	0	0	0	0	0	0	0	0	0	0	0	0	0	0	0	1
R675H	0	0	1	0	0	0	0	0	0	0	0	0	0	0	0	0	0	0	0	0	0	0	0	0	0	0	0	0	0	0	0	0	0	0	0	0	0	0	0	0	0	0
R675Q	0	0	1	0	0	0	0	0	0	0	0	0	0	0	0	0	0	0	0	0	0	0	0	0	0	0	0	0	0	0	0	0	0	0	0	0	0	0	0	0	0	0
S223A	0	0	0	0	0	0	0	0	0	0	0	0	0	0	0	0	0	0	0	0	0	0	0	0	0	0	0	0	0	0	0	0	0	0	0	0	0	0	0	0	0	1
S237R	0	0	0	0	0	0	0	0	0	0	0	0	0	0	0	0	0	0	0	0	0	0	0	0	0	0	0	0	0	0	0	0	0	0	0	0	0	0	0	1	0	0
S477N	1	0	0	0	0	0	0	0	0	0	0	0	0	0	0	0	0	0	0	0	0	0	0	0	0	0	0	0	0	0	0	0	0	0	0	0	0	0	0	0	0	0
S520A	0	0	0	0	0	0	0	0	0	0	0	0	0	0	0	0	0	0	0	0	0	0	0	0	0	0	0	0	0	0	0	0	0	0	0	0	0	0	0	0	0	1
S522A	0	0	0	0	0	0	0	0	0	0	0	0	0	0	0	0	0	0	0	0	0	0	0	0	0	0	0	0	0	0	0	0	0	0	0	0	0	0	0	0	0	1
S7L	0	0	0	0	0	0	0	0	0	0	0	0	0	0	0	1	0	0	0	0	0	0	0	0	0	0	0	0	0	0	0	0	0	0	0	0	0	0	0	0	0	0
S845A	0	0	0	0	0	0	0	0	0	1	0	0	0	0	0	0	0	0	0	0	0	0	0	0	0	0	0	0	0	0	0	0	0	0	0	0	0	0	0	0	0	0
S879A	0	0	0	0	0	0	0	0	0	0	0	0	0	0	0	1	0	0	0	0	0	0	0	0	0	0	0	0	0	0	0	0	0	0	0	0	0	0	0	0	0	0
S899A	1	0	0	0	0	0	0	0	0	0	0	0	0	0	0	0	0	0	0	0	0	0	0	0	0	0	0	0	0	0	0	0	0	0	0	0	0	0	0	0	0	0
T153M	0	0	0	0	0	0	0	0	0	0	0	0	0	0	1	0	0	0	0	0	1	0	0	0	0	0	0	0	0	0	0	0	0	0	0	0	0	0	0	0	0	0
T262A	0	0	0	0	0	0	0	0	0	0	0	0	0	0	0	0	1	0	0	0	0	0	0	0	0	0	0	0	0	0	0	0	0	0	0	0	0	0	0	0	0	0
T702E	0	0	0	0	0	0	0	0	0	0	0	0	0	0	0	1	0	0	0	0	0	0	0	0	0	0	0	0	0	0	0	0	0	0	0	0	0	0	0	0	0	0
T829A	0	0	0	0	0	0	0	0	0	0	0	0	0	0	0	0	0	0	0	0	0	0	0	0	0	0	0	0	0	0	0	0	0	0	0	0	0	1	0	0	0	0
T847R	1	0	0	0	0	0	0	0	0	0	0	0	0	0	0	0	0	0	0	0	0	0	0	0	0	0	0	0	0	0	0	0	0	0	0	0	0	0	0	0	0	0
V1078A	1	0	0	0	0	0	0	0	0	0	0	0	0	0	0	0	0	0	0	0	0	0	0	0	0	0	0	0	0	0	0	0	1	0	0	0	0	0	0	0	0	0
V1124G	1	0	0	0	0	0	0	0	0	0	0	0	0	0	0	0	0	0	0	0	0	0	0	0	0	0	0	0	0	0	0	0	0	0	0	0	0	0	0	0	0	0
V119I	0	0	0	0	0	0	0	0	0	0	0	0	0	0	0	0	0	0	0	0	0	0	0	0	0	0	1	0	0	0	0	0	0	0	0	0	0	0	0	0	0	0
V1219G	0	0	0	0	0	0	0	0	0	0	0	0	0	0	0	0	0	0	0	0	1	0	0	0	0	0	0	0	0	0	0	0	0	0	0	0	0	0	0	0	0	0
V15G	0	0	1	0	0	0	0	0	0	0	0	0	0	0	0	0	0	0	0	0	0	0	0	0	0	0	0	0	0	0	0	0	0	0	0	0	0	0	0	0	0	0
V197I	0	0	0	0	0	0	0	0	0	0	0	0	1	0	0	0	0	0	0	0	0	0	0	0	0	0	0	0	0	0	0	0	0	0	0	0	0	0	0	0	0	0
V222A	1	0	0	0	0	0	0	0	0	0	0	0	0	0	0	0	0	0	0	0	0	0	0	0	0	0	0	0	0	0	0	0	0	0	0	1	0	0	0	1	0	0
V35G	1	0	0	0	0	0	0	0	0	0	0	0	0	0	0	0	0	0	0	0	0	0	0	0	0	0	0	0	0	0	0	0	0	0	0	0	0	0	0	0	0	0
V522A	0	0	0	0	0	0	0	0	0	0	0	0	0	0	0	0	0	1	0	0	0	0	0	0	0	0	0	0	0	0	0	0	0	0	0	0	0	0	0	0	0	0
V654E	0	0	0	0	0	0	0	0	0	0	0	0	0	0	0	0	0	0	0	0	0	0	0	0	0	0	0	0	0	0	0	0	0	0	0	0	0	0	0	0	0	1
V689A	0	0	0	0	0	0	0	0	0	0	0	0	0	0	0	1	0	0	0	0	0	0	0	0	0	0	0	0	0	0	0	0	0	0	0	0	0	0	0	0	0	0
V75G	0	0	0	0	0	0	0	0	0	0	0	0	0	0	0	0	0	0	0	0	0	0	0	0	0	0	0	0	0	0	0	0	0	0	0	0	0	0	0	0	1	0
V833I	0	0	1	0	0	0	0	0	0	0	0	0	0	0	0	0	0	0	0	0	0	0	0	0	0	0	0	0	0	0	0	0	0	0	0	0	0	0	0	0	0	0
V8L	0	0	0	0	0	0	0	0	0	0	0	0	0	0	1	0	0	0	0	0	0	0	0	0	0	0	0	0	0	0	0	0	0	0	0	0	0	0	0	0	0	0
V930A	1	0	0	0	0	0	0	0	0	0	0	0	0	0	0	0	0	0	0	0	0	0	0	0	0	0	0	0	0	0	0	0	0	0	0	0	0	0	0	0	0	0
Y1084D	0	0	1	0	0	0	0	0	0	0	0	0	0	0	0	1	0	0	0	0	0	0	0	0	0	0	0	0	0	0	0	0	0	0	0	0	0	0	0	0	0	0
Y1101H	0	1	0	0	0	0	0	0	0	0	0	0	0	0	0	0	0	0	0	0	0	0	0	0	0	0	0	0	0	0	0	0	0	0	0	0	0	0	0	0	0	0
Y1187N	0	0	0	0	0	0	0	0	0	0	0	0	0	0	0	0	0	0	0	0	0	0	0	0	0	0	0	0	0	0	0	0	0	0	0	0	0	0	0	0	0	1
Y1260D	0	0	0	0	0	0	0	0	0	0	0	0	0	0	0	0	0	0	0	0	0	0	0	0	0	0	0	0	0	0	0	0	0	0	0	0	0	0	0	0	0	1
Y138P	0	0	0	0	0	0	0	0	0	0	0	0	0	0	1	0	0	0	0	0	0	0	0	0	0	0	0	0	0	0	0	0	0	0	0	0	0	0	0	0	0	0
Y146H	0	0	0	0	0	0	0	0	0	0	0	0	0	0	0	0	0	0	0	0	0	0	0	0	0	0	0	0	0	0	0	0	0	0	0	0	0	0	1	0	0	0
Y18D	0	0	1	0	0	0	0	0	0	0	0	0	0	0	0	0	0	0	0	0	0	0	0	0	0	0	0	0	0	0	0	0	0	0	0	0	0	0	0	0	0	0
Y215D	0	0	0	0	0	0	0	0	0	0	0	0	0	0	0	0	0	0	0	0	0	0	0	0	0	0	0	0	0	0	0	0	0	0	0	0	0	0	0	0	1	0
Y26H	0	0	1	0	0	0	0	0	0	0	0	0	0	0	0	0	0	0	0	0	0	0	0	0	0	0	0	0	0	0	0	0	0	0	0	0	0	0	0	0	0	0
Y31N	0	0	1	0	0	0	0	0	0	0	0	0	0	0	0	0	0	0	0	0	0	0	0	0	0	0	0	0	0	0	0	0	0	0	0	0	0	0	0	0	0	0
Y49H	0	0	1	0	0	0	0	0	0	0	0	0	0	0	0	0	0	0	0	0	0	0	0	0	0	0	0	0	0	0	0	1	0	0	0	0	0	0	0	0	0	1
Y80D	1	0	0	0	0	0	0	0	0	0	0	1	0	0	0	0	0	0	0	0	0	0	0	0	0	0	0	0	0	0	0	0	0	0	0	0	0	0	0	0	0	0

## Sheet: Table-S3_VirsusCellLinePeptide
High Confidence Unique peptide from proteome data
PXD017710 (Colan_carcinoma-2 cell line)
Sequence	Protein Accessions	Gene	Positions
VNINIVGDFELNEEIAIILASFSASTSAFVETVK	QKS65690.1	ORF1ab	[459-492]
QDDKKVK	QPF58584.1	ORF1ab	[1227-1233]
QAILNGVTLIGEAVKTQFNYYK	QPO15635.1	ORF1ab	[6611-6632]
YCNDTDTSLTPFRMAYCWR	QPJ77787.1	ORF3a	[30-48]
VVRSIFSRTLETAQNSVR	QOP92678.1	ORF1ab	[543-560]
QIRSDAKK	QKJ68615.1	ORF1ab	[2728-2735]
QGDDYVYLPYPDPSRILGAGCFVDDIVKADGTLMIER	QPF53892.1	ORF1ab	[5214-5250]
QNGERSGAR	QOC61035.1	N	[28-36]
MDLFMRIFKIGTVTLK	QIZ14798.1	ORF3a	[1-16]
MGYINVFAFPFTIYSLLLCRMNSRNYIAQVDVVNFNLTQFGR	QQE14316.1	ORF10	[1-42]
HDFFKFRIDVDMVPHISR	QOE87934.1	ORF1ab	[4491-4508]
QLQQSMSSADSTQAMGYINVFAFPFTIYSLLLCRMNSRNY	QNA39255.1	N	[406-445]
SFIEDLLFNKVTLAGAGFIK	QOC62059.1	S	[816-835]
NVATLQAENVTGLFKDCSKVITGLHPTQAPTYLSVDTK	QNO30418.1	ORF1ab	[5920-5957]
SWMESEFRIYSSANNCTFEYVSQPFLMDLEGK	QOD59285.1	S	[151-182]
SVYYTSNPTTFHLDDEVITFDNLKTLLSLR	QOQ00929.1	ORF1ab	[1534-1563]
VSTDNYITTYPGQGLNGYTVEEAKTVLKK	QPN06046.1	ORF1ab	[1320-1348]
DATPSDFVRATATISIQASLPFGWLIVGVALLAVFHSASK	QPG83833.1	ORF3a	[22-61]
EMYLKLRSDLLLPLTQYNR	QPN06046.1	ORF1ab	[3188-3206]
IRSVYPVASPNECNQMCLSTLMKCDHCGETSWQMGDFVK	QMJ01315.1	ORF1ab	[300-338]
QKIQQTVTLLPAADLDDFSKQLQQSMSSADSTQA	QMJ00821.1	N	[386-419]
QKKQQTVTLLLPAADLDDFSK	QOQ16111.1	N	[386-406]
NVTPTITQMNLKYAISAKNR	QOF20355.1	ORF1ab	[4926-4945]
HVICTSKDMLNPNYEDLLIRK	QOI11761.1	ORF1ab	[3304-3324]
SWMESEFRVYSSANNCTFEYVSQPFIMDLEGKQGNFK	QJQ84640.1	S	[151-187]
SWMESDFRVYSSANNCTFEYVSQPFLMDLERKPGNFNNLR	QOD59281.1	S	[151-190]
AGCLIR	QPK76034.1	ORF10	[11053-11058]
AGKASCILSEQLDFIDTKR	QPF51563.1	ORF10	[224-242]; [7298-7316]
DATPSDFVRATATIPIQASLPFGWLIVGVALDGYVMHANYIFWR	QJX59872.1	S	[1295-1338]
SWMESEFRVYSSANNCTFEYVSQPFLMDLEGR	QOD59290.1	S	[151-182]
MGYINVFAFPFTIYSLLLCRMNSRNYIAQVDVVNFNLTTK	QOR63894.1	ORF10	[1-40]
TSVDCTMYICGDSTECSNLLLQYGSFCTQLNRALTVIAVEQDK	QOH27798.1	S	[734-776]
DEDDNLIDSYFVVKRPTFSNYQHEETIYNLLKDCPAVAK	QPM30612.1	ORF1ab	[4452-4490]
SFIEDLLFNKVTLADAGFIKQYGDCLGEIAAK	QPL23722.1	ORF10	[9494-9525]
MDLFVRIFTIGTVTLK	QNA36272.1	ORF3a	[1-16]
ASANIGCNHTGVVGEGSEGLNNLLEILQKEKVNINIVGDFK	QKO24089.1	ORF1ab	[427-467]
IRSVYLVASPNECNQMCLSTLMKCDHCGETSWQTGDFVK	QNV49636.1	ORF1ab	[300-338]
GYGCSCDQLREPMLQSADAQSFLNGFAVVLLPLVSSQCVNLTTR	QQD63749.1	ORF1ab	[4378-4421]
QEEVQELYSPIFLIVAAILFITLCFTLK	QNG41678.1	ORF7a	[90-117]
GATVLIGTSKFYGGWHNMLK	QLC46995.1	ORF1ab	[4976-4995]
GYGCSCDKLREPMLQSADAQSFLNGFAV	QOC66350.1	ORF10	[4390-4417]
CDIQNYGDSATLPKGIMMNVAKYTQLCQYLNTLTLAVPYNMR	QLC46995.1	ORF1ab	[6823-6864]
NNKSWMESEFRVYSSANNCTFEYVFQPFLMDLEGK	QNL90884.1	S	[148-182]
QDLKFPR	QNR60017.1	N	[62-68]
QFDTYNLWNTFTRLQSLEK	QIS30274.1	orf1ab	[6438-6456]
QQTVTLLPAAYLDDFSK	QNP00723.1	N	[389-405]
NVVTLQAENVTGLFKDCSKVITGLHPTQAPTHLSVDTK	QKS67453.1	ORF1ab	[5920-5957]
QGEIKDATSSDFVRATATIPIQASLPFGWLIVGVALLAVFQSASK	QKN19684.1	ORF3a	[17-61]
AGCLIGAK	QMI99770.1	S	[647-654]
GSEQTQGNFGDQELIRQGTDYKHWPQIAQFAPSASAFFGMSR	QQE72512.1	N	[278-319]
IVNNWLKQLIKVTLVFLFVAAIFYLIKPVHVMSK	QOF13047.1	ORF1ab	[2765-2798]
ESLFELEDFIPMDSTVKNYFITDAQTGSSK	QOL73354.1	ORF10	[6731-6760]
QCSGVIFQSAVKRTIK	QOP88033.1	ORF1ab	[3562-3577]
MNSRNYIAQVDVVNFNLTVSSQCVNLTTRTQLPPAYTNSFTR	QOQ37304.1	ORF10	[21-62]
QTAGYNLDQVLEQGGVSSLFQNLGVSVTPIQR	QNN30809.1	ORF7a	[25-56]
QLIKVTLVFLFVAAIFYLIKPVHVMSK	QOF13047.1	ORF1ab	[2772-2798]
QGTDYKHWPQIAQFAPSASAFFGMSRIGMEVTLSGTWLTYTGAIK	QLH58224.1	N	[294-338]
DATPSDFVRATATIPIQASLLFGWLIVGVALLAVFHSASK	QNM94275.1	ORF3a	[22-61]
IDKVLNEKCSAYTVEIGTEVNEFACVVTDAVIK	QIZ15919.1	ORF1ab	[849-881]
EGVTTCGYLPQNAVVKIYCPACHNSEVGPEHSLAEYHNESGLK	QKS90105.1	ORF1ab	[352-394]
RDASAHISTIGVCSMTDIAKKPTETICAPLTVFFDGR	QOW79302.1	ORF1ab	[6542-6578]
ATNNAMQVESDDYIATNGPLKVGGSCVLNGHNLAK	QPF51432.1	ORF1ab	[1078-1112]
QHLKDGTCGLVKVEK	QLG76587.1	ORF1ab	[44-58]
TPPIKDFGGFNFSQILPDPSKPNQRSFIENLLFNK	QPL23722.1	ORF10	[10333-10367]
DWSFSGQSIQLGIEFLKRGSK	QKG28069.1	ORF10	[419-439]; [484-504]
QVRSEDK	QOH26356.1	ORF1ab	[4015-4021]
QITISSFK	QNR99250.1	ORF1ab	[2308-2315]
QGNFKK	QLA09870.1	S	[183-188]
AGQKTYER	QNP05598.1	ORF1ab	[2508-2515]
QIRSDAK	QKJ68615.1	ORF1ab	[2728-2734]
GAIKLDDK	QOP82071.1	N	[335-342]
AGEAANFCALILAYCNKTVGELGDVRETISYLFQHANLDSCK	QKG90252.1	ORF1ab	[1704-1745]
TYGGDAALALLLLDRLNQLESK	QNJ45430.1	N	[205-226]
AGNGGDAALALLLLDRLNQLESK	QOE45199.1	N	[211-233]
QCDDYVYLPYPDPSRILGAGCFVDDIVK	QNO75717.1	ORF1ab	[5214-5241]
MGYINVFAFPFTIYSLLLCRMNSRNYIAQVDVVNFNLTMK	QIZ64344.1	ORF10	[1-40]
RYLTPGDSSSGWTAGAAAYYVGYLQPRTFLLK	QNO93287.1	S	[247-278]
TSPARMAGNGGDAAFALLLLDRLNQLESK	QNO32080.1	N	[205-233]
SDARTAPHGHVMVELVAELEGIQYGRSGETLGVLVPHMGEIPVAYR	QPF51312.1	ORF1ab	[74-119]
ASANIGCNHTGVVGEGSEGLEILQK	QJD23475.1	ORF1ab	[427-451]
QGTDYKHWPQIAQFAPSASAFFGMSRIGMK	QPN02495.1	N	[294-323]
NKCVNFNFTGLTGTGVLTESNK	QPK76034.1	ORF10	[10942-10963]
QEEVQELFLLFLVLIMLIIFWFSLELQDHNETCHA	QPJ76890.1	ORF6	[151-185]
GAWNIGEQKSILSPFYAFASEAAR	QJR93943.1	ORF1ab	[519-542]
GAWNIGEQKSILSPLYVFASEAAR	QPB40945.1	ORF1ab	[519-542]
NSTPGSSRGTSPARMAGNGR	QNR60017.1	N	[196-215]
QFGPTYLDGADVTKIKPHNSHEGKTFYVLPNDDTLR	BCK51871.1	ORF1ab	[1593-1628]
SSVLHSTLDLFLPFFSNVTWFHAIHVSGTNGTKR	QMT53385.1	S	[45-78]
QFDNYNLWNTFTRLQSLENVAFNVVNK	QOU86304.1	ORF1ab	[6438-6464]
QVVNAVTTK	QLA46610.1	ORF10	[2749-2757]
QLALSK	QKX47995.1	ORF3a	[70-75]
QIPPGQTGK	QPK76034.1	ORF10	[447-455]
QGEIKD	QLD97432.1	S	[1290-1295]
VTLLFLFVAAIFYLITPVHVMSKHTDFSSEIIGYK	QJU70423.1	ORF1ab	[2776-2810]
QGQTVTKK	QKG28069.1	ORF10	[1536-1543]
AGGTTEVLAK	QQD87916.1	ORF1ab	[1306-1315]
QASLNGVILIGEAVKTQFNYYKK	QNP05849.1	ORF1ab	[6611-6633]
GAGGRSYGADLKSFDLGDELGTDPYEDFQENWNTK	QOW62586.1	ORF1ab	[130-164]
MFHLVDFQVTIAEILLIIIMRTFKVSIWNLDYIINLIIK	QNC04563.1	ORF6	[1-39]
CDLQNYVDSVTLPKGIMMNVAK	QPJ77509.1	ORF1ab	[6820-6841]
ITFGGPSDSTCSNQNGERSGARSK	QOX07697.1	N	[15-38]
CDLQNYGNSATLPKGIMMNVAKYTQLCQYLNTLTLAVPYNMR	QJI07304.1	ORF1ab	[6823-6864]
IRSVYPVASPNECNQMSLSTLMKCDHCGETSWQTGDFVK	QLY88645.1	ORF1ab	[300-338]
QQTVTLLPAADLDDFSKQLQQSMSSADSTQAMGYINVFAFPFT	QOC72897.1	N	[389-431]
HGGGVAGALNKATNNAMQVESDDYIATNGPLKVGGSYVLSGHNLAK	QNO32046.1	ORF1ab	[1067-1112]
MNSRNYIAQVDVVNFNLTFHLVDFQVTIAEILLIIMRTFK	QIZ13568.1	ORF10	[21-60]
DNSSIVITSGDGTTSPISEHDYQIGGYTEKWESGVK	QID98802.1	orf10 ORF10	[292-327]
DATPSDFVRATATIPIQASLPSGWLIVGVALLAVFHSASK	QQD89586.1	ORF3a	[22-61]
AGCLIGAEHVNNSYECDIPIGAGICASYSPRRAR	QKN61229.1	S	[638-671]
QQTVTLLLPAADLDDFSKQLQQSMSSADSTQA	QOQ16111.1	N	[389-420]
SNSSQAWQPGVAMPNLYK	7JYY_C	ORF1a	[1-18]
QEEVQELYFPIFLIVAAIVFITLCFTLKRK	QOQ71389.1	ORF7a	[90-119]
GYGCSCDQLREPMLQSADAQSFLNGFAVGVYYPDKVFR	QOJ87974.1	ORF1ab	[4378-4415]
KSAPLIVLCVDEAGSKSPIQYIDIGNYTVSCLPFTINCQEPK	QMX86335.1	ORF8	[53-94]
AGKASR	QPB13197.1	ORF3a	[208-213]
QYDDCLADIAARALICAQK	QOJ75923.1	S	[836-854]
ATNNAMQVESDDYIATNGPLRVGGSCVLSGHNLAK	QJS56653.1	ORF1ab	[1078-1112]
QGIFKNLR	QOJ88792.1	ORF10	[221-228]
QASLNGVTLIGEAIKTQFNYYK	QJQ84710.1	ORF1ab	[6611-6632]
HSLSHFVNLDNLRANNTK	QOP92678.1	ORF1ab	[2516-2533]
SVYYTSNATTFHLDGEVITFDNLKTLLSLR	QPL24129.1	ORF1ab	[1534-1563]
GDKSVYYTSNPTTFHLDGEVITFDNLKTLLSSR	QOI10297.1	ORF1a	[1531-1563]
LIDAMMFTSDLATNNLVVMAYITGGVVQLTSQWLTK	QMI97729.1	ORF1ab	[580-615]
DATPSDFVRATATIPIQASHPFGWLIVGVALLAVFHSASK	QNL35963.1	ORF3a	[22-61]
GAGGHSYGADLKSFDLGEELGTDPYEDFQENWNTK	QKJ68687.1	ORF1ab	[130-164]
MVSLLSVLLSMQGAVDINK	QOQ08810.1	ORF1ab	[3911-3929]
QLPFFYYSDRPCESHGKQVVSDIDYVPLK	QQD88216.1	ORF1ab	[6366-6394]
AGEAANFCALILAYCNNTVGELGDVRETMSYLFQHANLDSCK	QQD88192.1	ORF1ab	[1704-1745]
DATPSDFVRATATIPIQALLPFGWLIVGVALLAVFHSASK	QLG98300.1	ORF3a	[22-61]
YNYEPLTQDHVDILGPLSAQTGIAVLDICASLKELLQNGMNGR	QJC19981.1	ORF1ab	[3500-3542]
CDLQNYVDSVTLPKGIMMNVAKYTQLCQYLNTLTLAVPYNMR	QPJ77509.1	ORF1ab	[6820-6861]
DATPSDFVRATATIPIQASLPFGWLIVGVALLAVFHSAPKIITLK	QPN97538.1	ORF3a	[22-66]
QGEIKDATPSDFVRATATIPIQASLPFGWLIVGYVMHANYIFWR	QJX59866.1	S	[1290-1333]
QALLKTVQFCDAIR	QMS52714.1	ORF1ab	[4576-4589]
SVYYTNNPTTFHLDGEVITFDNLK	QMS95039.1	ORF1ab	[1534-1557]
ILQMLSDTLKNLSDR	QNO40762.1	ORF1ab	[6091-6105]
QVEQKIAKPFITESKPSVEQR	QKG90420.1	ORF1ab	[1198-1218]
AGGTTEMLAK	QNP05598.1	ORF1ab	[1306-1315]
GAGGHSYGADLKSFALGDELGTDPYEDFQENWNTK	QPO15336.1	ORF1ab	[130-164]
YVLMDGSIIQFPNTYFEGSVRVVTTFDSEYCR	QJR85279.1	ORF1ab	[2954-2985]
DHVDILGPLSAQTGIAVLDMCASLKELLQNGMNGR	QMS51504.1	ORF1ab	[3508-3542]
NYIAQVDVVNFNLTVLVPHVGEIPVAYRKVLLR	QII87849.1	ORF10	[25-57]
QGEIKDATPSDFVRATATIPIQASLPFGWLIVYVMHANYIFWR	QJX59845.1	S	[1290-1332]
GAGGHSYGADLNSFDLGDELGTDPYEDFQENWNTK	QOJ52152.1	ORF1ab	[130-164]
TLNSLEDKAFQLTPIAVQMTKLATTEELPDEFVVVTVK	P0DTD2.1	orf9b	[60-97]
GYGCSCDQLRETMLQSADAQSFLNGFAV	QOL23048.1	ORF1ab	[4378-4405]
LIDAMMFTSDLATNNLVVTAYITGGVVQLTSQWLTNIFGTVYEK	QLC94386.1	ORF1ab	[580-623]
ATNNAMQVESDDYIATNGSLKVGGSCVLSGHNLAK	QMI97741.1	ORF1ab	[1078-1112]
PXD018581 (lung carcinoma cell line H1299)
MNSRNYIAQVDVVNFNLTVPGFNEKTHVQLSLPVLQVR	QMT28866.1	ORF10	[21-58]
MKIILFLALITLVTCELYHYQECVRGTTVLLK	QKS90016.1	ORF7a	[1-32]
NSTPGSSKGTSPGRMAGNGGDAALALLLLDR	QNA37611.1	N	[196-226]
GQTVTKK	QPN02710.1	N	[243-249]
MDLFVR	QNA36272.1	ORF3a	[1-6]
YTQLCQYLNTLTLAVPYNMRVIHFGAGSDKGVSPGTAVLR	QKY59915.1	ORF1ab	[6845-6884]
QPYVFIKRSDAR	QQD88588.1	ORF1ab	[66-77]
TTVASLINTLNDLNENLVTMPLGYVTHGLNLEEAARYMRSLK	QNS27638.1	ORF1ab	[1429-1470]
NSTPGSSMGTSPARMAGNGGDAALALLLLDRLNQLESK	QKI37295.1	N	[196-233]
FKESPFELEDFIPMDSIVK	QOW85811.1	ORF1ab	[6710-6728]
LRGTAVMSLKEGQTNDMILSLLSK	QJD25143.1	ORF1ab	[7052-7075]
SAPLIELCVDEVGSKSPIQYIDIGNYTVSCLPFTINCQEPK	QNQ15783.1	ORF8	[54-94]
DFGGFNFSQILPVPSKPSK	QLL36193.1	S	[796-814]
VGMQKYSTLQGPPGTGKSHFAIGLALYYLSAR	QOQ25793.1	ORF1ab	[5596-5627]
IMTWLDMVDTSLSSFKLKDCVMYASAVVLLILMTAR	QJQ28152.1	ORF1ab	[3663-3698]
TTNGDFLHFLPRVLVFLFVAAIFYLITPVHVMSK	QJX59608.1	ORF10	[2945-2978]
SAFVNLKQLPFFYYSDSPCESHGKQVVPDIDYVPLK	QNQ32113.1	ORF1ab	[6358-6393]
CPAEIVDTLSALVYDNK	QOU98364.1	ORF1ab	[5768-5784]
VVTGLHPTQAPTHLSVDTKFK	QOE44570.1	ORF1ab	[5939-5959]
TQLPPAYTNSFTRGVNYPDKVFR	QOE83974.1	S	[22-44]
IMTWLDMVDTSLSGFKLKDCVMYASAVVLLVLMTAR	QOL74338.1	ORF10	[3677-3712]
NYIAQVDVVNFNLTMDLFMRIFTIGTVTLKQGEIK	QOP96585.1	ORF10	[25-59]
AFLPFAMGIIAMSAFAMMFVK	QMI57726.1	ORF1ab	[3607-3627]
QYGNCLGDIAAR	QLG76505.1	S	[836-847]
HAFLCLFLLPSLATVAYFNVVYMPASWVMR	QNI24982.1	ORF1ab	[3633-3662]
TQSLLIVNNATNVVIKVCEFQFCNDPFLGVYYHKYNK	QKE61684.1	S	[114-150]
QASLNGVTLIGKAVKTQFNYYK	QLJ57285.1	ORF1ab	[6611-6632]
CSFYEDFLEYHDVRVVASWFTALTQHGK	QOS51042.1	ORF7b	[145-172]
VVISSDVLVNNMPNMLR	QII57165.1	NA	[7086-7102]
YNYEPLTQDHVDILGPLFAQTGIAVLDMCASLKELLQNGMNGR	QLG99329.1	ORF1ab	[3500-3542]
CDLQNYSDSATLPKGIMMNVAKYTQLCQYLNTLTLAVPYNMR	QNJ45600.1	ORF1ab	[6823-6864]
MGYINVFAFPFTIYSLLLCRMYSRNYIAQVDVVNFNLT	QPG85285.1	ORF10	[1-38]
MKIILFLALITLATCELYHHQECVRGTTVLLK	QOH26975.1	ORF1ab	[1-32]
HVICTSEGMLNPNYEDLLIR	QMI93468.1	ORF1ab	[3304-3323]
NSTPGSSRGTSPARMAGNGGDAALALLLLDR	QOP79816.1	N	[196-226]
GGDGKIK	QOU91318.1	N	[96-102]
NSLNVAK	QNL12216.1	ORF1ab	[3982-3988]
MVSLLSILLSMQGAVDINKLCEEMLDNR	QOF11307.1	ORF1ab	[3911-3938]
DISTEIYQAGSAPCNGVEGFNCYFPLQSYGFQPTNGVGYQPYR	QOL76441.1	S	[467-509]
LTLGVYDYLVSTQEFRYMNSQGLLPPKNSIGAFK	QNA37661.1	ORF1ab	[3806-3839]
SVFYILPSIISNEKQEILGTVSWNLR	QJF76005.1	ORF1ab	[1351-1376]
MNSRNYIAQVDVVNFNLTLQVR	QMI95731.1	ORF10	[21-42]
YMNSQGLLPPKNSIDAFKLK	QPF95581.1	ORF1ab	[3822-3841]
QRRPQGLPNNTASWFTALTQHGKEYLK	QNA40070.1	N	[39-65]
ANNTKGSLPIDVIVFDGKSK	QOH26944.1	S	[2529-2548]
NKCVNFTFNGLTGTGVPTESNK	QPK76034.1	ORF10	[5758-5779]
DATPSDFVRATATIPIQASLPFGWLIVGVALLAVFYSASK	QLL36314.1	ORF3a	[22-61]
HYVYIGDPSQLPAPRTLLTKGTLEPEYFNSVCR	QNO84969.1	ORF1ab	[5719-5751]
MFVFLVLLPLVSSQCVNLTTRTR	QPG83544.1	S	[1-23]
SNHNFLVQAGNVQLRVIGHSMQNCVLKFK	QOL77454.1	ORF1ab	[3325-3353]
FLPFQQFGRDIADTTDAVR	QOL77454.1	ORF1ab	[4929-4947]
YSQLDEEQPMEIDGLPNNTASWFTALTQHGK	QLL35537.1	ORF6 orf6	[49-79]
NSTPGSSRGTSPARMAGNGGDAVLALLLLDR	QKU32077.1	N	[196-226]
QGEIKDATPSDFVRATATIPTQASLPFGWLIVGVALLAVFQSASK	QPF55431.1	ORF3a	[17-61]
LDGFMGRIRSVYPVASPNECNQMCLSILMK	QOW80658.1	ORF1ab	[293-322]
MAGNGGDAAFALLLLDRLNQLESKMSGK	QNO32080.1	N	[210-237]
IQVGVVDYGARFYFYTSK	QKO25600.1	ORF1ab	[1411-1428]
ARKSAPLIELCVDEAGSK	QOQ25910.1	ORF8	[51-68]
NSTPGSSRGTSPARMAGNDAALALLLLDR	QPF95602.1	N	[196-224]
AFANLAATKMSECVLGQSKR	QOL01373.1	S	[1020-1039]
TEGLCVDIPGIPKDMTYRR	QOQ08810.1	ORF1ab	[5960-5978]
LLEQWNLVIVFLFLTWICLLQFAYANRNRFLYIIK	QKS89894.1	M	[16-50]
QFEQKIAEIPKEEVKPFITESKPSVEQR	QOP83574.1	ORF1ab	[1198-1225]
IGMEVTPSGTWLTYTGAIKLDYK	QOL73149.1	N	[320-342]
DATPSDFVRATATVPIQASLPFGWLIVGVALLAVFHSASKIITLK	QOW86802.1	ORF3a	[22-66]
MFDAYVNAFSSTFNVPMEKLK	QOC62561.1	ORF1ab	[2590-2610]
GIAVMSLKEGQINDMILSLLSK	QOL74602.1	ORF10	[7068-7089]
QEEVQELYAPIFLIVAAIVFITLCFTLK	QPN96582.1	ORF3a	[90-117]
KTEMIELSLIDFYLCFLAFLLFLVLIMLIIFWFSLELQ	QPO24162.1	ORF7a	[119-156]
SMWSFNPETNILLNVPLHGTILTRPLLENELVIGAVILR	QMI96790.1	M	[108-146]
TRSMWSFNPETNILLNVPLHGTILTRPLLESELVIGAVTLR	QPB14081.1	S	[106-146]
VFRSSVLHSTQDLFLPFFSNVTWFHAIHVSGTNGIKR	QNP06319.1	S	[42-78]
GTTVLLKEPCSSGTYVLIMLIIFWFSFELQDHNETCHA	QQE72556.1	ORF6	[87-124]
MAGDAALALLLLDRLNQLESKMSGK	QPN53412.1	N	[210-234]
QEEVQELYSPFFLIVAAIVFITLCFTLKRK	QMT49002.1	ORF7a	[90-119]
VLGLKTLATHGLAAVNSVPWDTIANYAKTFLNK	QJR93811.1	ORF1ab	[2116-2148]
NHTSPVVDLGDISGINASVVNIQKEIDRLNEVAK	QOL72649.1	S	[1158-1191]
NGVLITEGSVKGLQPSVGPKQASLNGVTLIGEAVR	QOF13119.1	ORF1ab	[6591-6625]
MFVFLVVLPLVSSQCVNLTTR	QLC47117.1	S	[1-21]
NLNESLIDLKELGKYEQYIK	QKJ68605.1	S	[1192-1211]
IVQLSEISMDNSPNLAWPLIVTALRANSAVKLQ	6YYT_B	ORF1ab	[169-201]
IILFLALITLATCELYHHQECVR	QOH26975.1	NS	[3-25]
EVGFVVPGLPGTILRTTNGDFLHFLPRVFSAVGNICYTPSK	QLQ87538.1	ORF1ab	[2861-2901]
HCLHVVGPNVNKGEDIQLLR	QOX08467.1	ORF1ab	[1113-1132]
MFHLVDFHVTIAEILLIIMR	QIU81889.1	ORF6	[1-20]
MADSNGTITVEELKKLLEQWNLVIGFLFLTWISLLQFAYANR	QOT55064.1	M	[1-42]
VYYGSALDQAISMWALIISVTSNYSGVVTTVMFLAR	QOE45117.1	ORF1ab	[3721-3756]
YPQVNGLTSIKWADNNSYLATALLTLQQIELK	7CJD_B	NS	[96-127]
YCALAPNMMVTNNTFTLKGGAPTKVTFGDDTVVEVQGYK	QOT53787.1	ORF1ab	[799-837]
NSTPGSSRGISPGRMAGNGGDAALALLLLDR	QLK98295.1	N	[196-226]
MNSRNYIAQVDVVNFNLTVQLSLPVLQVR	QIZ13224.1	ORF10	[21-49]
DTTEAFEKMVSLLSVLLSMQGAVDTNKLCEEMLDNR	QJD25479.1	ORF1ab	[3903-3938]
GATVVIGTSKFYGGWHNMLKTVYSDVENPHLMGWDYPISAK	QLD94775.1	ORF1ab	[75-115]; [148-188];[221-261]; [294-334];[367-407];[440-480];[513-553];[586-626];[659-699];[732-772];[805-845];[878-918];[951-991];[1024-1064];[1097-1137][1170-1210];[1243-1283];[1316-1356];[1389-1429];[1462-1502];[1535-1575];[1608-1648];[1681-1721];[1754-1794];[1827-1867];[1900-1940];[1973-2013]
LSPINLVRDLPQGFSALEPLVDLPIGINITRFQTLLALHR	QOC89638.1	S	[207-246]
INWITGGIVIAMACLVGLMWLSYFIASFR	QOD06856.1	M	[73-101]
QGEIKDATPSDFVRATATIPIQASLPFGWLIVPR	QJX59878.1	S	[1290-1323]
NYIAQVDVVNFNLTQVIVNNLDKSAGFPFNK	QJA41866.1	ORF10	[25-55]
QEEVQELYSPIFLIFAAIVFITLCFTLKRK	QLK98506.1	ORF7a	[90-119]
AGCLIGAEHVNNSYECDIPIGAGICASYQTQTNSPRRTR	QKK14611.1	S	[647-685]
VITGLHPTQAPTHLSVDTKFKTEGLCVDIPGISK	QPF52848.1	ORF1ab	[5939-5972]
FDIFNGECPNFVFPLNSVIKTIQPR	QOH26968.1	ORF1a	[263-287]
TAPHGHVMVELVAEFEGIQYGRSGETLGVLVPHVGEIPVAYR	QNO31087.1	ORF1ab	[78-119]
GILPQLEQPYVFIKRSDAR	QNP03522.1	ORF1ab	[59-77]
HFFFAQDGNAAISDYDYYRYNLPTMCDIRQLLFVVEVADK	QNO32046.1	ORF1ab	[4831-4870]
AEVRTIKVFTTVDNINLHTQVVDMSMTYGQQFGPTYLDGADVTK	7CMD_A	NS	[1-44]
RSDTRTAPHGHVMVELVAELEGIQYGR	QKE49158.1	ORF1ab	[73-99]
DFAGFNSSQILPDPSSPSKRSFIEDLLFNK	QOC89639.1	S	[796-825]
DATPSDFVRATATIPIQASLPFGWLIVGVALLAVFHSVSK	QKN20824.1	ORF3a	[22-61]
MYSFVSEETGTLIVNSVLLFLAFVVFLPVTLAILTALR	QNR60418.1	E	[1-38]
IMTWLDMVDTSLSGFKLKDCVIYASAVVLLILMTAR	QPG00766.1	ORF1ab	[3663-3698]
VPDLLVVSIWNLDYIINLIIKNLSKSLTENK	QKS90049.1	E	[70-100]
TGDLQPLEQPTSEAVEASLVGTPVCINGLMLLEIKDTEK	QLG97937.1	ORF1ab	[760-798]
KCKSTFYILPSIISNEK	QMI98940.1	ORF1ab	[1348-1364]
NIDGYFKINSKHSPINSVPDLPQGFSALEPLVELPIGINITR	QOD59285.1	S	[196-237]
LIIRENNRVVISSDVLVNNTK	QOR63894.1	ORF10	[6954-6974]
IIMMLWLCWKCRSK	QMS53136.1	ORF3a	[123-136]
VIIGLHPTQAPTHLSVDTK	QOP93961.1	ORF1ab	[5939-5957]
LYLGAYNMMISAGFSLWVYK	QOL76163.1	ORF1ab	[6418-6437]
IMTWLDMVDTSLSGFKLKECVMYASAVVLLILMTAR	QNL12876.1	ORF1ab	[3663-3698]
QGTDYKHWPQIAQFAPSASAFFGMSRIGMEVTSSGTWLTYTGAIK	QLG75277.1	N	[294-338]
RSDARTAPHSHVMVELVAELEGIQYGR	QLG98189.1	ORF1ab	[73-99]
YTQLCQYLNTLTLAVPYNMRVIHFGAGSDKGGAPGTAVLR	QOU99214.1	ORF1ab	[6845-6884]
NPANNAAIVLQLPQGTTLPKGFYAEGSRGGSQAYSR	QMU94508.1	N	[150-185]
SPRGQGVPINTNSSPDDQIGYYRR	QPC41140.1	N	[66-89]
LNEEIAIILASFSASTSAFVK	QMI97514.1	ORF1ab	[469-489]
HSLSHFVNLDNLRANNTKGSLPINVIVFDCK	QNL11328.1	ORF1ab	[2516-2546]
NSTPGSSRGTSPARVAGNGGDAALALLLLDR	QMT56956.1	N	[196-226]
LQNNELSPVVLRQMSCAAGTTQTACTDDNALAYYNTTKGGR	QNL12828.1	ORF1ab	[4139-4179]
ATLQAIASEFSSLPSYAAFATAQEAYEQAVANGASEVVLKK	QPF55980.1	ORF1ab	[3939-3979]
FDTFNGECPNFVFPLNSIIKIIQPRVEK	QKY64790.1	ORF1ab	[263-290]
NSTPGSSTGTSPARMAGNGGDAALALLLLDRLNQLESK	QPJ72408.1	N	[196-233]
DHIGTRNPANDAAIVLQLPQGTTLPKGFYAEGSR	QPJ71998.1	N	[144-177]
LIDAMMFTSDLATNNLVVMAYVTGGVVQLTSQWLTNIFGTVYEK	QLG75699.1	ORF1ab	[580-623]
TQLPPAYTNSFTRGVYYPDKVFK	QOQ53341.1	S	[22-44]
VLNVVCKTCGQQQTTLKGVEAVMYMGILSYEQFK	QNN95663.1	ORF1ab	[1747-1780]
MFVFLVLLPLVSSQCVNFTTRTQLPPAYTNSFTR	QNG41577.1	S	[1-34]
CVNFNFNGLKGTGVLTESNK	QNP04027.1	S	[538-557]
ASVPTTIAKNTVKSVGK	QPG85262.1	ORF1ab	[2192-2208]
GEDIQLLKSAYENFNHHEVLLAPLLSAGIFGADPIHSLR	QND77569.1	ORF1ab	[1125-1163]
IMTWLDMVDTSLSGFKLKDCVMYASAVVLLILMTAR	QLM05761.1	ORF1ab	[3663-3698]
TQSLLIVNNATNVVIKVCEFQFCNDPFYYHK	QLI49757.1	S	[114-144]
VALTCFSTQFAFACPDGVKHVYQLRAR	QLC48045.1	ORF7a	[54-80]
MNSRNYIAQVDVVNFNLTNGTITVEELKK	QLH58333.1	ORF10	[21-49]
QDHVDILGPLSAQTGIAVLDMCASLK	QPL12991.1	ORF1ab	[3507-3532]
SYLTHGDSSSGWTAGAAAYYVGYLQPRTFLLK	QOF19745.1	S	[247-278]
NSTPGSSRGTSPARMAGNGVDAALALLLLDR	QJY51848.1	N	[196-226]
SASVYYSQLMCQPILLLDQALVSDVGDSAEVAVR	QNO31075.1	ORF1ab	[2556-2589]
GEVNSFSGYLKLTDNVYIKNADIVEEAK	6W02_B	ORF1ab	[1-28]
GVAPGTAVLRQWLPMGTLLVDSDLNDFVSDADSTLIGDCATVHTANK	QOQ10106.1	ORF1ab	[6875-6921]
QVELKIAEIPK	QOQ29879.1	ORF1ab	[1198-1208]
MFDAYVNTFSSTFNVPMEKLKTLVAIAEAELAK	QNQ15607.1	ORF1ab	[2590-2622]
AGQNTYER	QNP04097.1	ORF1ab	[2508-2515]
TYIINLIIK	QOS45677.1	ORF6	[21-29]
EGFFTYICGFIQQKLALGGSVAMK	QOS50187.1	ORF1ab	[6945-6968]
TQSLLIVNNATNVVIKVCEFQFCNDLFLGVYYHK	QOQ15638.1	S	[114-147]
NSTPGSSRGTSPARMAGNGCDAALALLLLDR	QKV37015.1	N	[196-226]
HFDEGNCGTLKEILVTYNCCDDDYFNKK	QKJ68603.1	ORF1ab	[4525-4552]
DVVECLRLSHQSDIEVTGDSCNNYMLTYNK	QMS95039.1	ORF1ab	[2650-2679]
FLDAYNMMISAGFSLWVYKQFDTYNLWNTFTR	QMI98676.1	ORF1ab	[6418-6449]
GTHHWLLLTILTSLLVLVQSTQWSLFFFLYK	QOE75864.1	ORF1ab	[3578-3608]
DGWEIVKFISTCACEIVGGQIVTCANEIK	QNI25330.1	ORF1ab	[644-672]
GTAVMSLKEGQTNDMILSLLSK	QJD25143.1	ORF1ab	[7054-7075]
NSTPGSSRGTSPGRMAGNGGDAALALLLLDR	QKW88959.1	N	[196-226]
GLNNLNRGMVLGSLAATVRLQAGNATEVPANSIVLSFCAFAVDAAK	QOF16311.1	ORF1ab	[4233-4278]
KPNELFRVLGLKTLATHGLAAVNSVPWDTIANYAKPFLNK	QOQ18225.1	ORF1ab	[2109-2148]
QCSGVTLQSAVK	QNO83182.1	ORF1ab	[3562-3573]
QLQQSMGSADSTQA	QMT54808.1	N	[406-419]
MFYLVDFQVTIAEILLIIMRTFK	QOQ07689.1	ORF6	[1-23]
VNINIVGDFKLNEEIAIILASFSASTSAFVETMKGLDYK	QIZ13381.1	ORF1ab	[459-497]
TAPHGHVMVELVAELEGIQYGRSGETLGVLVPHVGEVPVAYR	QOQ22712.1	ORF1ab	[78-119]
GVYYPDQLFRSSVLHSTQDLFLPFFSNVTCFHAIHVSGTNGTK	QPK76034.1	ORF10	[10441-10483]
QQTVTLLPAADLDDFSKQLQQSMSSADSPQA	QOU97174.1	N	[389-419]
DGTCGLVEVVPQLEQPYVFIKR	QOS45578.1	ORF1ab	[48-69]
DATPSDFVRATATIPIQASLPFGRLIVGVALLAVFHSASK	QNI23378.1	ORF3a	[22-61]
LNEQIDGYVMHANYIFWRNTNPIQLSSYSLFDMSK	QOP85814.1	ORF1ab	[7013-7047]
YKLEGYAFEHIVYGDFSHSQLGGLHLLIGLAK	QLQ87706.1	ORF1ab	[6677-6708]
MEGLVPGFNEKTHVQLSLPVLQVR	QPD98059.1	ORF1ab	[1-24]
FDTRVLSNLNLPGCDGGSLYVNKHAFHTLAFDK	QIU81247.1	ORF1ab	[6326-6358]
MFHLVDFQVTIAEILLIIMRTFKVSIWNLDCIINLIIK	QOP95202.1	ORF6	[1-38]
SASVYYSQLMCQPILLLDQALVSDVGGSAEVAVK	QNR99705.1	ORF1ab	[2556-2589]
FAPTCFSTQFAFACPDGVKHVYQLRAR	QJF76899.1	ORF7a	[54-80]
MNSRNYIAQVDVVNFNLTLVDFQVTIAEILLIIMR	QJA17284.1	ORF10	[21-55]
GPEQTQGNFGDQELIRLGTDYKHWPQIAQFAPSASAFFGMSR	QNV50402.1	N	[278-319]
MSYNGPQNQR	QIS30182.1	N	[1-10]
QCSGVTFQ	7CBT_A	ORF 1ab	[326-333]
TKNATKENDSK	QOT66900.1	ORF1ab	[6934-6944]
QYGDCLGDIAAK	QPK76034.1	ORF10	[6058-6069]
QVEQKNAEIPK	QNN88188.1	ORF1ab	[1198-1208]
STVVVNAANVYLKHGGGVAGALNKATNNAMQVESDDYIATNGPLK	QNO95769.1	ORF1ab	[1054-1098]
VKPTVVVNAANVYLKHGGGVAGALNNATNNAMQVESDDYIATNGPLK	QOL76007.1	ORF1ab	[1052-1098]
EELEKYFKNHTSPDVDLGDISGINASVVNIQK	QOD59282.1	S	[1150-1181]
SVPPKLFIR	QQD87443.1	ORF7a	[81-89]
EDLKFSR	QOQ71547.1	N	[62-68]
LVSSFMEMK	QLE10751.1	ORF1ab	[1186-1194]
TYERHSPSHFVNLDNLR	QKV07853.1	ORF1ab	[2512-2528]
DCVMYASAVVLLILMTVRTVYDDGARR	QOP96120.1	ORF1ab	[3681-3707]
NSTPGSSRGTSPARMAGNGGDAALALLLLYR	QOS50686.1	N	[196-226]
QGNFKNLMEFVFKNIDGYFK	QOI61545.1	S	[183-202]
GYYLMSFPQSAPHGVVFLHVTYVPAQEK	QOQ53337.1	S	[1046-1073]
GYGCSCDQLREPMLQSADAQSFLNRVCGVSVAR	QOL73594.1	ORF10	[4394-4426]
FNGIGVTQNVLYENQKLIANQFNSAIGKIQDSLYSTASALGK	QKK12815.1	S	[906-947]
GEVNSFSGYLKLTDNVYIK	6W02_B	NS	[1-19]
DCVMYASAVVLLILMTARTVYDDVARR	QJR86935.1	ORF1ab	[3681-3707]
RFDNPVLPFNVGVYFASTEK	QOT61311.1	S	[78-97]
QHLKDGTCGLVEVEKGVLSQLEQPYVFIK	QOU98196.1	ORF1ab	[44-72]
QATKYLVQQESLFVMMSAPPAQYELK	QPJ71184.1	ORF1ab	[1792-1817]
YTQLCQYLNTLTLAVPYNMRVIHFGAGSDKR	QLG76455.1	ORF1ab	[6846-6876]
TSPARMAGNGDDAALALLLLDRLNQLESK	QPF64402.1	N	[205-233]
QLSSNFGAISSVLNDIFSR	QJX70519.1	S	[965-983]
QVVNVVTTKITLK	QOL74843.1	ORF1ab	[2749-2761]
LFIRQEEVQELYSPIFRVVAAIVFITLCFTLK	QNP08387.1	ORF7a	[86-117]
ITEEVGHTDLMAAYVDNSILTIKKPNELSRVLGLK	QOF15507.1	ORF1ab	[2086-2120]
VLLRKNG	7K7P_B	NS	[112-118]

## Sheet: Table-S4_VirusPatientSample
High Confidence Unique peptide from proteome data
PXD019423 (Mouth_gargle)
Sequence	Protein Accessions	Gene	Positions
EPMFQSADAQSFLNGFAVMESLVPGFNEKTHVQLSLPVLQVR	QOW96021.1	ORF1ab	[4388-4429]
DATPSDFVRAIATIPIQASLPFGWLIVGVALLAVFQSASKIITLK	QNO61728.1	ORF3a	[22-66]
IYCPACHNSEVGLEHSLAEYHNESGLKTILR	QNQ17031.1	ORF1ab	[368-398]
EVRTIKVFTTVDNINLHTQVVDMSMTYGQQFGPTYLDGADVIK	QOL72707.1	ORF1ab	[1564-1606]
ASMPTIIAK	QPF63660.1	ORF1ab	[2192-2200]
VDIANPKTPK	QOP80046.1	ORF1ab	[3354-3363]
DVVKCLK	QOF13419.1	ORF1ab	[2650-2656]
SFSEDLLFNK	QJG65952.1	S	[816-825]
LVSGFLEMK	QNN95327.1	ORF1ab	[1186-1194]
PXD018682 (Mouth_gargle)
MNSRNYIAQVDVVNFNLTMYSFVSEETGTLDSNGTITVEELKK	QMX86581.1	ORF10	[21-63]
IRSVYPVASPNECNQMGLSTLMKCDHCGETSWQTGDFVK	QNO92013.1	ORF1ab	[300-338]
ATLQAIASEFSSLSSYAAFATAQEAYEQAVANGDSEVVLKK	QKW88817.1	ORF1ab	[3939-3979]
DGCVPVNIIPLTTAAKLMVVIPDYNTYK	QMJ01099.1	ORF1ab	[4054-4081]
AKHYVYVGDPAQLPAPR	QOQ18357.1	ORF1ab	[5717-5733]
ATYKPNTWCIRCLWR	QJD23235.1	ORF1ab	[2001-2015]
LEKMADQAMTQMYR	QPF54360.1	ORF1ab	[4001-4014]
TEGLCVNIPGIPKDMTYRR	QOW86692.1	ORF1ab	[5960-5978]
YEQYIKWPWYIWLGFTAGLIAIVMVTIMLCCMTSCCSCLK	QMT52849.1	S	[1206-1245]
SQDLSVASKVVKVTIDYTEISFMLWCK	QQD63970.1	ORF1ab	[6760-6786]
DGEWVLLSTFLGRSGGGLVPQQSGGLNDIFEAQKIEWHEG	6XF6_A	S	[1216-1255]
PXD021328 (Naso and oro pharyngeal swabs)
AGKASCILSEQLDFIDTKR	QPF51563.1	ORF10	[224-242];[7298-7316]
MLLEKCDLQNYGDGATLPKGIMMNVAK	QMI99624.1	ORF1ab	[6818-6844]
LKDCVMYASAVVLLTLMTARTVYDDGAR	QMV29272.1	ORF1ab	[3679-3706]
CSAEIVDTVSALVYDNK	QJR88267.1	ORF1ab	[5768-5784]
TSVDCTMYICGDSTECSNLLLQYGSFCTQLNRALTGIAVEQDK	QJX59866.1	S	[734-776]
QGTDYKHWPQIAQFAPSASAFFGMSRIGMEVTPSGMWLTYTGAIK	QMT93216.1	N	[294-338]
MKIILFLALITLATCELYHYQEFVR	QJQ84333.1	ORF7a	[1-25]
QGEIKDATPSDFVRATATIPIQASLPFGWLIVGYVMHANYIFWR	QJX59866.1	S	[1290-1333]
NLHEFKPRSQMEIDFLELAMDEFIERYK	QMT51659.1	ORF1ab	[6651-6678]
MDLFMRIFTIVTVTLK	QOJ88508.1	ORF3a	[1-16]
VVISSDVLVNNARQHLKDGTCGLVEVEK	QNU11827.1	ORF10	[7083-7110]
KLKVTFFPDLNGDVVAIDYK	QMS53169.1	ORF1ab	[1954-1973]
NLYDKLVSSFLDMKSEK	QLI50903.1	ORF1ab	[1181-1197]
RCPAEIVDTVSALVYDNKLK	QOQ08810.1	ORF1ab	[5767-5786]
QFDTYNLWNTFTRLQSLENVAFNVVNKR	QLI50963.1	ORF1ab	[6438-6465]
DGTCGLVEFEKGVLPQLEQPYVFIKR	QNO32178.1	ORF1ab	[48-73]
LDGFMGRIRSVYLVASPNECNQMCLSTLMK	QNV49636.1	ORF1ab	[293-322]
VKPTVVVNAANVCLKHGGGVAGALNKATNNAMQVESDDYIATNGPLK	QLE10727.1	ORF1ab	[1052-1098]
GILMNVAK	QOT57134.1	ORF1ab	[6837-6844]
SNATKK	6WZO_A	N	[1-6]
VYSSANNCTFEYVSQPFLMDLEGKQGNFKK	QLA09870.1	S	[159-188]
NPANNAAIVLQLPQGTTLPKGFYAEGSRGGSQSSSR	QOP89219.1	N	[150-185]
VTSAMQTMLFTMLRKLNNDALNNIINNAR	QLY90508.1	ORF1ab	[4025-4053]
HTPINLVRDLPQGVSTLEPLVDLPIGINITRFQTLLALHR	QOC77971.1	S	[207-246]
SAVEASK	QOF17737.1	N	[250-256]
VVFVLWSHGFELTSMK	QPF55416.1	ORF1ab	[6106-6121]
ARSVASQSIIAYTMSLGAEQSYGFQPTNGVGYQPYR	QPQ50121.1	N	[995-1030]
FYGGWHNMLKTVYSDVENPHLMGWDYPISAK	QLD94775.1	ORF1ab	[85-115]
TLSYYKLGASQRVAGDSGFAAYIR	QPF61961.1	M	[175-198]
TEMIELSLIDFYLCFLAFLLFLVLIMLIIFWFSSHDVR	QNE12997.1	ORF7a	[120-157]
QGTDYKHWPQIAQFAPSASAFFGMSRIGMEFTPSGTWLTYTGAIK	QOW82791.1	N	[294-338]
EAVGTNLPLQLGFSTGVNIVAVPTGYVDTPNNTDFSR	QLQ87706.1	ORF1ab	[6024-6060]
EGVECLRDGWEIVK	QNS00335.1	ORF1ab	[637-650]
TLLSLREMR	QOW80706.1	ORF1ab	[1558-1566]
MESLVSGFNEK	QMT28154.1	ORF1ab	[1-11]
SGALSKQR	QKG64059.1	N	[33-40]
PXD019686 (Nasal_swab_simili)
VATVQSK	QNP05598.1	ORF1ab	[3855-3861]
AFDIYNDKVAGFAKFLK	QOQ08810.1	ORF1ab	[4426-4442]
TEGLCVDIPSIPKDMTYR	QOL75599.1	ORF1ab	[5960-5977]
YWEPEFYEAMYTPHTVLQAVGACVLCNSCHIDHPNPK	QJX59608.1	ORF10	[26467-26503]
VTSAMHTMLFTMLK	QIO04366.1	orf1ab	[4025-4038]
ASMPTTIAK	QNP05598.1	ORF1ab	[2192-2200]
LKDCVMYASAVVLLVLMTARTVYDDGAR	QOL74338.1	ORF10	[3693-3720]
GTLEPEYFNSVCRLMKTTGPDMFLGTCR	QKW88841.1	ORF1ab	[5739-5766]
NYGDSATLPKGIMMNVAK	QNL12468.1	ORF1ab	[6827-6844]
LNGVAK	QOS50177.1	S	[1186-1191]
GVSAAR	QQD64054.1	ORF1ab	[4405-4410]
LGGFMGR	QNN96346.1	ORF1ab	[293-299]
AALLVDK	QPB40029.1	ORF1ab	[6244-6250]
FLSFQQFGRDIADTTDAVR	QPN96589.1	S	[559-577]
ATNNAMQVESDDYIATNGSLK	QMI97741.1	ORF1ab	[1078-1098]
RDAPAHISTIGVCSMTDMAKKPTETICAPLTVFFDGR	QMI99660.1	ORF1ab	[6542-6578]
YCALASNMMVTNNTFTLKGGAPTK	QKV36789.1	ORF1ab	[799-822]
ADGTQALPQR	QPJ72334.1	N	[376-385]
AAEIRDSANLAATK	BCG67531.1	S	[1015-1028]
AFDIYNNKVAGFAKFLK	QKR84563.1	ORF1ab	[4426-4442]
VNKNSK	QNN95315.1	ORF1ab	[5511-5516]
FVRIQPGQTFSVLACYNGSPSGVYQCAMRPNHTIK	6W79_A	Protease	[103-137]
AYNVIQAFGR	QIS61010.1	N	[267-276]
QTAGYNLDQVLEQGGVSSLFQNLGVSVTPIQR	QNN30809.1	ORF7a	[25-56]
ASCTLSEQLDFIDTKR	QOP92678.1	ORF1ab	[211-226]

## Sheet: Table-S5_CommonpeptidesInBoth
Sequence	Protein Accessions	Gene	Positions
AGKASCILSEQLDFIDTKR	QPF51563.1	ORF10	[224-242]; [7298-7316]
QGEIKDATPSDFVRATATIPIQASLPFGWLIVGYVMHANYIFWR	QJX59866.1	S	[1290-1333]
QTAGYNLDQVLEQGGVSSLFQNLGVSVTPIQR	QNN30809.1	ORF7a	[25-56]
