# Supplementary material for: Identification of Unique Peptides for SARS-CoV-2 Diagnostics and Vaccine Development by an In Silico Proteomics Approach
Source: Front Immunol. 2021 Sep 24;12:725240. doi: 10.3389/fimmu.2021.725240 (PMC8498204; doi:10.3389/fimmu.2021.725240)
Supplement: Supplementary file 3 [file DataSheet_3.xlsx]

## Sheet: Table-S1_IdentifiedHumanPeptide
Identified human peptide from cell-line data
Sample	Peptide_Position	Master Proteins	Gene	Description	HGNC_ID
PXD017710 (Colan_carcinoma-2 cell line)
QVKAGHQVMVFVHAR	[711-725]	ENSP00000358159	ASCC3	activating signal cointegrator 1 complex subunit 3	18697
QLALHELIPATTYHVQPACAIIGEGLTEGMDKLYEMILK	[143-181]	ENSP00000339754	ARL4C	ADP ribosylation factor like GTPase 4C	698
GASVIR	[441-446]	ENSP00000503738	NPEPPS	aminopeptidase puromycin sensitive	7900
GAAGGR	[52-57]	ENSP00000405699	ZNF837	zinc finger protein 837	25164
QLAFPK	[114-119]	ENSP00000491472	TAF11L14	TATA-box binding protein associated factor 11 like 14	53857
QVDIMQMCIIELKDRPGKPLFHLEHYIEGK	[206-235]	ENSP00000263026	EEF2K	eukaryotic elongation factor 2 kinase	24615
MAGPATQSPMKLMALQLLLWHSALWTVQEATPLGPASSLPQSFLLK	[1-46]	ENSP00000225474	CSF3	colony stimulating factor 3	2438
QLHEQAMQFGQLLTHLDTTQQMIANSLKDNTTLLTQVQTTMR	[343-384]	ENSP00000408910	DCTN2	dynactin subunit 2	2712
AVIDEIFQGLDANQDEQVDFQEFISLVAIALK	[52-83]	ENSP00000357726	S100A12	S100 calcium binding protein A12	10489
SSMGMDISAIDLINIESFSSRVVSLSEYR	[250-278]	ENSP00000370589	NOP56	NOP56 ribonucleoprotein	15911
DRGSGLLGSQPQPVIPASVIPEELISQAQVVLQGK	[166-200]	ENSP00000429084	UBR5	ubiquitin protein ligase E3 component n-recognin 5	16806
QEQNIPVSKIITHPEYNSR	[115-133]	ENSP00000326708	OVCH1	ovochymase 1	23080
MQESATETISNSSMNQNGMSTLSSQLDAGSRDGR	[1-34]	ENSP00000375084	FOXP2	forkhead box P2	13875
AGWSREEITMEHLEPHLQAEIVETIDNGFGHSR	[290-322]	ENSP00000356599	TOR3A	torsin family 3 member A	11997
SDLEAKEGQMPNESNFLEFVSLLESINTSK	[561-590]	ENSP00000258229	PCNX2	pecanex 2	8736
MGAGGASFRALAWASLPLLGPPACALCEDTLCCGESPQERPGSR	[1-44]	ENSP00000497730	DAB2IP	DAB2 interacting protein	17294
QQIACIGGPLHNGLDQLQNCFTLLAESLFQLRR	[242-274]	ENSP00000376134	STAT4	signal transducer and activator of transcription 4	11365
LDDMQNIFWCHKTFTTK	[246-262]	ENSP00000369494	ALOXE3	arachidonate lipoxygenase 3	13743
MFFWCACCLMVAWRVSASDAEHCPELPPVDNSIFVAK	[1-37]	ENSP00000375790	C4BPB	complement component 4 binding protein beta	1328
SCLLLDNYMETILNPYIINVTLAAKMCSQVLCQEQGVCIR	[350-389]	ENSP00000386028	SPAM1	sperm adhesion molecule 1	11217
SSYHTAEQDMMVSAFYTIFTPVLNPLIYSLRNK	[268-300]	ENSP00000330904	OR2T34	olfactory receptor family 2 subfamily T member 34	31256
QCTMPFGTILKSNYQQLPLTSAVLLNF	[50-76]	ENSP00000422259	TCP11	t-complex 11	11658
MAYQLYRNTTLGNSLQESLDELIQGSLNTYR	[1-31]	ENSP00000418574	GTF2A2	general transcription factor IIA subunit 2	4647
EEESLVEQFVFEALVIYMESLALAHADEK	[1091-1119]	ENSP00000313420	PRKDC	protein kinase, DNA-activated, catalytic subunit	9413
ADMSVLEISGMIMNRVNSHIPGIGYQIFGNAVSLILGLTPFVFR	[475-518]	ENSP00000248550	PHTF2	putative homeodomain transcription factor 2	13411
EELYTVLAMIAVTQVVKPEEDDFQDFQDASK	[275-305]	ENSP00000481151	SYNRG	synergin gamma	557
EDLYLEPQVGHDPAGPAASPVLADGLSVSQAPAILPVSK	[73-111]	ENSP00000258991	TEX2	testis expressed 2	30884
AGAVRK	[278-283]	ENSP00000332448	ADAT3	adenosine deaminase tRNA specific 3	25151
QLRQTMAK	[51-58]	ENSP00000499074	IVD	isovaleryl-CoA dehydrogenase	6186
QMVDMLVESSSNVEMILKFFDMFLK	[4042-4066]	ENSP00000352608	RYR1	ryanodine receptor 1	10483
MAEAHQAVGFRPSLTSDGAEVELSAPVLQEIYLSGLR	[1-37]	ENSP00000376303	CPT1C	carnitine palmitoyltransferase 1C	18540
LEQEAFGAADSEGTGAPSWRPQKNR	[263-287]	ENSP00000222145	RASIP1	Ras interacting protein 1	24716
QIGVSVDTWLKSAMNQVMEELENER	[421-445]	ENSP00000386987	FCHSD2	FCH and double SH3 domains 2	29114
QATEALAPVTYTPPSSVLSLF	[237-257]	ENSP00000454513	RNPS1	RNA binding protein with serine rich domain 1	10080
AGALMRK	[28-34]	ENSP00000253110	SHFL	shiftless antiviral inhibitor of ribosomal frameshifting	25649
AGLEARK	[106-112]	ENSP00000328187	FBXO21	F-box protein 21	13592
QEKIDLEALMLCSDLDLR	[410-427]	ENSP00000480279	USH1G	USH1 protein network component sans	16356
QSCQEESLAVQDVNMEEDSFFMESMSFKK	[242-270]	ENSP00000276014	CCNB3	cyclin B3	18709
FRYLEYENFSYWQGWWNAGAQMYENQNYGETVQGTDSK	[56-93]	ENSP00000445373	ZNF214	zinc finger protein 214	13006
QSLVMLQGNKLDITTEK	[93-109]	ENSP00000359781	BEND6	BEN domain containing 6	20871
QVLSGSGESVTKLTLADLR	[1139-1157]	ENSP00000358478	TTF2	transcription termination factor 2	12398
AGKLLHHAATK	[155-165]	ENSP00000481808	DDX27	DEAD-box helicase 27	15837
QGTMKNSNTIIVK	[463-475]	ENSP00000491428	RASGRF2	Ras protein specific guanine nucleotide releasing factor 2	9876
QQIENMTQLVGQHGR	[569-583]	ENSP00000373566	CCDC158	coiled-coil domain containing 158	26374
ASFNPSQPPPGFMPPPVPPPVVPPPTIPPVVPTSLVQPSLSMTPETVK	[759-806]	ENSP00000413098	SCAF8	SR-related CTD associated factor 8	20959
AGAGGR	[4-9]	ENSP00000406026	SH2D5	SH2 domain containing 5	28819
QLAAGWGPCEVLLSNALAR	[464-482]	ENSP00000395473	MAN2B1	mannosidase alpha class 2B member 1	6826
DHYPCVSSLEQLTELGRETDAFVCRPNAALCR	[644-675]	ENSP00000367276	CKAP2	cytoskeleton associated protein 2	1990
QQLNNMSFAEIIMGYKIMDATNILVSPLVYLYPDIPK	[675-711]	ENSP00000503599	STAT3	signal transducer and activator of transcription 3	11364
QLHFMDQLLDTIR	[136-148]	ENSP00000359230	HAUS7	HAUS augmin like complex subunit 7	32979
QTLMHLDIASADVLATPQETYFK	[402-424]	ENSP00000399910	MAP3K13	mitogen-activated protein kinase kinase kinase 13	6852
ERMGLLADLPVPPSEGGRPR	[333-352]	ENSP00000457353	EME2	essential meiotic structure-specific endonuclease subunit 2	27289
QITSDDFCTFQMVLEGGVCCTVTLNFNVPGEFK	[214-246]	ENSP00000368589	GFOD1	glucose-fructose oxidoreductase domain containing 1	21096
QLMLESIIRGLYHLAR	[1343-1358]	ENSP00000382476	MROH2B	maestro heat like repeat family member 2B	26857
QLLQTIFYGVTCLDDVLKR	[69-87]	ENSP00000229583	ADTRP	androgen dependent TFPI regulating protein	21214
MGSSLGLCLGKAPSSSQLFLFFAMGSDVQPGTEMEIVVEETISVR	[837-881]	ENSP00000415434	USP40	ubiquitin specific peptidase 40	20069
QPVQFYTNHNFSITSSPWISPANSHCIK	[309-336]	ENSP00000458791	GPR139	G protein-coupled receptor 139	19995
AGSKFWILYPTHSNIQK	[378-394]	ENSP00000371517	AMACR	alpha-methylacyl-CoA racemase	451
QMGGNTNTGAALNFTLSLLQKAK	[508-530]	ENSP00000351310	COL6A6	collagen type VI alpha 6 chain	27023
AGPGGK	[1095-1100]	ENSP00000348069	SREBF1	sterol regulatory element binding transcription factor 1	11289
QALTRR	[901-906]	ENSP00000502548	CEP104	centrosomal protein 104	24866
AGLHPPDSQASGQGVPLISVTTLRR	[204-228]	ENSP00000353462	CASS4	Cas scaffold protein family member 4	15878
EIPIKSEPLPKPPASAPPSILVKPENSR	[606-633]	ENSP00000424497	SH3RF2	SH3 domain containing ring finger 2	26299
QEPGEGPVLLVTVVTGGEVK	[55-74]	ENSP00000451735	TRAV27	T cell receptor alpha variable 27	12125
LACDLNHAPCIQKAAELFSQWMESSGK	[757-783]	ENSP00000400376	ERAP2	endoplasmic reticulum aminopeptidase 2	29499
AGIMIKSVK	[168-176]	ENSP00000288135	KIT	KIT proto-oncogene, receptor tyrosine kinase	6342
QDFFKGFSETLELADDMAIDIPHIWLYLAELVTPMLK	[1482-1518]	ENSP00000489051	EIF4G3	eukaryotic translation initiation factor 4 gamma 3	3298
LQVVLSSLPNLYNYLMVEESNLAHNHCSTHKC	[54-85]	ENSP00000423092	TBCK	TBC1 domain containing kinase	28261
MELCSTNITLTNLVSVNERLVYTPHPENPEMTVLTQEAIITVK	[1-43]	ENSP00000464848	PRELID3A	PRELI domain containing 3A	24639
YQKGNCFDFSTLLCSMLIGSGYDAYCVNGYGSLDLCHMDLTR	[181-222]	ENSP00000377869	DRC7	dynein regulatory complex subunit 7	25289
TFLHRMIICLEEEVLPFIPSASEHMLK	[706-732]	ENSP00000327821	XPOT	exportin for tRNA	12826
MQPTGR	[1-6]	ENSP00000268793	DPEP3	dipeptidase 3	23029
MAGLPR	[1-6]	ENSP00000316176	UBE2N	ubiquitin conjugating enzyme E2 N	12492
QIVAEQVMIDHLSRAVISDPEQNLAIEQK	[226-254]	ENSP00000386959	CAPS2	calcyphosine 2	16471
EDMHLFGHYPAHDDFYLVVCSACNQVVKPQVFQSHCGRK	[83-121]	ENSP00000326344	ATXN7L1	ataxin 7 like 1	22210
MDSRVSELFGGCCRPGGGPAVGGTLK	[1-26]	ENSP00000303997	GTPBP2	GTP binding protein 2	4670
AGRDSCQGDSGGPVVCNGSLQGLVSWGDYPCARPNRPGVYTNLCK	[236-280]	ENSP00000375685	KLK5	kallikrein related peptidase 5	6366
QIFPPESFADTEAGEELSGDGLVLPR	[81-106]	ENSP00000499021	FAM161B	FAM161 centrosomal protein B	19854
EGERLTLPQLADTYETLAIEGAQAFYNGSLTAQIVK	[204-239]	ENSP00000383232	GGT1	gamma-glutamyltransferase 1	4250
EDACVQNGLRPKCDDQGSAALAHIIQR	[400-426]	ENSP00000377396	GASK1B	golgi associated kinase 1B	25312
DPLVSPVSPSPVQMMKR	[1-17]	ENSP00000396136	PLEKHA3	pleckstrin homology domain containing A3	14338
QSMVNSLPTFPTDIK	[301-315]	ENSP00000262367	CREBBP	CREB binding protein	2348
MQKGDTNIKPILQVINIRPITTGNSPPR	[1-28]	ENSP00000459788	RPA1	replication protein A1	10289
QSWGQCQPFYVLRQR	[51-65]	ENSP00000426146	NPNT	nephronectin	27405
GAEETLGPQKR	[129-139]	ENSP00000357122	PYHIN1	pyrin and HIN domain family member 1	28894
GASSTRR	[241-247]	ENSP00000361943	HEYL	hes related family bHLH transcription factor with YRPW motif like	4882
AGFALAR	[4-10]	ENSP00000430074	OSR2	odd-skipped related transciption factor 2	15830
AGPVAIMK	[311-318]	ENSP00000400932	SLC35G1	solute carrier family 35 member G1	26607
GAASPK	[457-462]	ENSP00000382953	GABRA5	gamma-aminobutyric acid type A receptor subunit alpha5	4079
QIQYSRYTAFSLQDPFAPTQHLVLNLLDAWR	[785-815]	ENSP00000384048	PAXIP1	PAX interacting protein 1	8624
SASAAVIVYVNGGWSTWTEWSVCSASCGRGWQK	[232-264]	ENSP00000421795	UNC5A	unc-5 netrin receptor A	12567
QVLIAEVIFTNIGGAATAIGDPPNVIIVSNQELR	[466-499]	ENSP00000346659	OCA2	OCA2 melanosomal transmembrane protein	8101
QFCVPSQFGSSVLPNTNMANVLSSR	[43-67]	ENSP00000391299	SAMD7	sterile alpha motif domain containing 7	25394
YNTAADALAALVDAAASAPQMDVSK	[1814-1838]	ENSP00000268712	NCOR1	nuclear receptor corepressor 1	7672
QSLQSQIHVQRIPISNVSLEIR	[189-210]	ENSP00000355157	FCRL2	Fc receptor like 2	14875
AGADIELGCSTPLMEASQEGHLELVK	[527-552]	ENSP00000432016	ANKHD1-EIF4EBP3	ANKHD1-EIF4EBP3 readthrough	33530
MCPGLPRPMSRSSFQLFLQPFFICYK	[1-26]	ENSP00000462630	SLC47A1	solute carrier family 47 member 1	25588
QLHISLQSEPVVTDAFLAVAGHIFSAGITWGK	[91-122]	ENSP00000314132	BOK	BCL2 family apoptosis regulator BOK	1087
MENHLFAPEIHSNPGDTGYCPTRETSM	[885-911]	ENSP00000430846	KCNB2	potassium voltage-gated channel subfamily B member 2	6232
GETPTSYTGPKGDHTTGVGYYMYIEASHMVYGQK	[533-566]	ENSP00000366387	MAMDC2	MAM domain containing 2	23673
GAGTGASR	[348-355]	ENSP00000474529	GAS2L2	growth arrest specific 2 like 2	24846
QSATEIPLPMLPLADTEKLIR	[361-381]	ENSP00000324511	SEPTIN1	septin 1	2879
QLHIHNNSENIVNELFIQTKGFHINHNTSEK	[281-311]	ENSP00000360264	ADGRF4	adhesion G protein-coupled receptor F4	19011
VGSQGSDLDSSATPINTVDVNNESSSEGFICPQCMKSLGSADELFK	[13-58]	ENSP00000317955	EEA1	early endosome antigen 1	3185
RLEPTAPPTMAPGLAQPK	[205-222]	ENSP00000403562	ULBP3	UL16 binding protein 3	14895
GALILYSEGFAISAWTPK	[69-86]	ENSP00000419834	KIAA2012	KIAA2012	51250
QTLLAESEALTSYSHR	[279-294]	ENSP00000477627	TMC4	transmembrane channel like 4	22998
GAVPIIRCSR	[175-184]	ENSP00000504504	SCFD1	sec1 family domain containing 1	20726
QAAKPPDLNPETEESIPSRSSPEGPDPPVLTEVSK	[1668-1702]	ENSP00000436786	KMT2A	lysine methyltransferase 2A	7132
MQGILLLVFAKYQHLPYIQILST	[1-23]	ENSP00000466929	INPP5K	inositol polyphosphate-5-phosphatase K	33882
AGPLPLLRQPPIMQPPLDLK	[9-28]	ENSP00000338927	ZNF385A	zinc finger protein 385A	17521
QSNPKSSPGQPEAGPEGAQERPSQAAPAVEAEGPGSSQAPR	[13-53]	ENSP00000362711	TXLNA	taxilin alpha	30685
AGGSVESLRSSLSGQSSMSGQTVSTTDSSTSNR	[504-536]	ENSP00000356437	SASH1	SAM and SH3 domain containing 1	19182
SKNSIQWNLPSVTIGHQPFSLTLTLWPTSLMR	[75-106]	ENSP00000458082	E2F4	E2F transcription factor 4	3118
IDNTCAPISFDLGAAEEQLQTWGIQVPADQYR	[48-79]	ENSP00000288502	TMEM268	transmembrane protein 268	24513
AGVAAPDLLDPKSAAQNSKPR	[14-34]	ENSP00000394033	KCNK2	potassium two pore domain channel subfamily K member 2	6277
LQGPISLGISLNEDNFSLMLPGWDLCNSGMIKDYSGVNLFSR	[834-875]	ENSP00000452765	WDR72	WD repeat domain 72	26790
EIQSGTFDPVPNLQLLFLNNNLLQAMPSGVFSGLTLLRLNLR	[495-536]	ENSP00000366283	SLITRK5	SLIT and NTRK like family member 5	20295
QCAVLDLALDTIKQYFHAGGNGLK	[4100-4123]	ENSP00000490228	UNC13B	unc-13 homolog B	12566
ALLDNMSFLPAATTGGSVYWYFVLLNYVK	[1431-1459]	ENSP00000393596	BIRC6	baculoviral IAP repeat containing 6	13516
LLQGLGALMSGLLLLFWGFPALFPESPCWLLATGQVAR	[26-63]	ENSP00000481421	SLC22A31	solute carrier family 22 member 31	27091
QDEEEAQVKLQEAQMQQGPEAHK	[339-361]	ENSP00000308622	GLE1	GLE1 RNA export mediator	4315
PXD018581 (lung carcinoma cell line H1299)
ASLGTGTASPRTSLEVSPNPEPPEKPVR	[450-477]	ENSP00000483983	BIN2	bridging integrator 2	1053
EHGPNTDPSGSYYSPMPAIVLQILEENIRVASLVSESLQQR	[407-447]	ENSP00000325674	EXOC3L1	exocyst complex component 3 like 1	27540
GASKLR	[452-457]	ENSP00000347314	SPART	spartin	18514
APPNEMGSDAENEAPVEASELSDNPGLLGEDSLK	[1117-1150]	ENSP00000322609	ERICH3	glutamate rich 3	25346
ILYGVLFLLIYLAALMSNLLIITLITLDVKLQTPMYFFLK	[23-62]	ENSP00000355441	OR14A2	olfactory receptor family 14 subfamily A member 2	15024
MFNSMTPPPISSYGEPCCLRPLPSQGAPSVGTEVKLTK	[1-38]	ENSP00000441006	GLI1	GLI family zinc finger 1	4317
MVLIASIAVLAAGSQGNVFATSALRSLR	[1-28]	ENSP00000490734	KCNQ2	potassium voltage-gated channel subfamily Q member 2	6296
MHSLEKVTFEDVAIDFTQEEWDMMDTSK	[1-28]	ENSP00000382957	ZNF705D	zinc finger protein 705D	33202
TIDDLKNQILNLTTDNANILLQIDNAR	[202-228]	ENSP00000269576	KRT10	keratin 10	6413
ASMENQPHSKPLPSDIAVIMYTSGSTGLPK	[266-295]	ENSP00000375918	ACSL3	acyl-CoA synthetase long chain family member 3	3570
TPQTVAGYTIPPGHQDNPASGEKFAYVPFGAGR	[133-165]	ENSP00000394268	CYP51A1	cytochrome P450 family 51 subfamily A member 1	2649
EIVQKLQGHTDVVISTACHPTENIIASAALENDK	[292-325]	ENSP00000351446	WDR5	WD repeat domain 5	12757
LKPKPIDVQVITHHMQRYAVWFGGSMLASTPEFYQVCHTK	[358-397]	ENSP00000263238	ACTR3	actin related protein 3	170
LTWLQNMAGKHAELGNHAEAAQCMVHAAALVAEYLALLEDHR	[1597-1638]	ENSP00000294618	DOCK6	dedicator of cytokinesis 6	19189
TVEDVLTPLEDCFMLDASTVLDFGVLASIMQSGHTRIPVYEEER	[313-356]	ENSP00000305449	CNNM3	cyclin and CBS domain divalent metal cation transport mediator 3	104
TSSQQEINYSTHIFSPGGSPEGSPVLDPPPHLEPNRSTSR	[689-728]	ENSP00000480469	MCM9	minichromosome maintenance 9 homologous recombination repair factor	21484
CPSPPVWVPAPARASASPAMGVILCVR	[12-38]	ENSP00000492401	MED17	mediator complex subunit 17	2375
DPAQPLEPKRPPPPRPVAPPTRPAPPQRPPPPSGAR	[1137-1172]	ENSP00000409667	SYNJ1	synaptojanin 1	11503
ALEVTESPLVKAIFHACR	[908-925]	ENSP00000354476	SREBF2	sterol regulatory element binding transcription factor 2	11290
SNGDLSRSLSPSPLGSSAASTALERPSFLSQTGHGVSR	[583-620]	ENSP00000470568	FCHO1	FCH and mu domain containing endocytic adaptor 1	29002
QGGVTQEAATPVWLLFYGGVGICTGLWVWGRR	[523-554]	ENSP00000340465	SLC20A2	solute carrier family 20 member 2	10947
YWMYIIPVVLFLMMSGAPDTGGQGGGGGGGGGGGSGRPLSSAFCWQR	[226-272]	ENSP00000472420	EMC10	ER membrane protein complex subunit 10	27609
GLDHAIPHYVTMYLPLLLVLVANPILFQK	[187-215]	ENSP00000417161	GPR143	G protein-coupled receptor 143	20145
HPFRGTEKPRPLLPVPPPPSVPPTAWNGAVPGR	[54-86]	ENSP00000490464	ASAH1	N-acylsphingosine amidohydrolase 1	735
TVTNIFLLSLAVSDLMLCLFCMPFNLIPNLLKDFIFGSAVCK	[74-115]	ENSP00000295589	CCKAR	cholecystokinin A receptor	1570
MDILARITKPIATTACASIMMLNVK	[444-468]	ENSP00000504640	ADAM9	ADAM metallopeptidase domain 9	216
QCAEDLLQFSANIPALYNSKQLEDFFK	[100-126]	ENSP00000355927	RPS6KC1	ribosomal protein S6 kinase C1	10439
QTLQEGGVVVLLFSPGAVALCSEWLQDGVSGPGAHGPHDAFR	[640-681]	ENSP00000295981	IL17RC	interleukin 17 receptor C	18358
SAAASEDARQPAKPPYSYIALITMAILQSPHK	[95-126]	ENSP00000302756	FOXD4L1	forkhead box D4 like 1	18521
ITSEQAMQDPYFLEDPLPTSDVFAGCQIPYPKR	[324-356]	ENSP00000370938	CDK8	cyclin dependent kinase 8	1779
IPSNLSSDTQVLLLQSNNIAK	[66-86]	ENSP00000314901	LRRN1	leucine rich repeat neuronal 1	20980
QQVDGFEKPKLLLEQYPTRPHIAACMLYTIHNTYDDIENK	[1-40]	ENSP00000440589	METTL5	methyltransferase like 5	25006
HLEPIMVLSGLELATTFEHFYQHYMADR	[1577-1604]	ENSP00000252050	CUL9	cullin 9	15982
IERSVDDSHLNAIEDASFLYELEIR	[334-358]	ENSP00000405111	DHX57	DExH-box helicase 57	20086
FANSPRPDLWVLERSMDFGR	[161-180]	ENSP00000252999	LAMA5	laminin subunit alpha 5	6485
MAGPLWRTAAFVQR	[1-14]	ENSP00000385966	TMEM177	transmembrane protein 177	28143
GNETSVLFQRLYGPQALLFSLFWPTFLLTGGLLIIAMVK	[141-179]	ENSP00000274629	KCNMB1	potassium calcium-activated channel subfamily M regulatory beta subunit 1	6285
MLGMNMLLITLFLLLPLSMLKGEPWEGCLHCTHTTWSGNIMTK	[1-43]	ENSP00000391594	ERV3-1	endogenous retrovirus group 3 member 1, envelope	3454
AGEAPR	[617-622]	ENSP00000297508	MICALL2	MICAL like 2	29672
MLQLQK	[1-6]	ENSP00000468893	CRTC1	CREB regulated transcription coactivator 1	16062
SSGQPVTFTDIFGMLIGETLIHNRMNTTLSSLK	[284-316]	ENSP00000356436	PLA2G4A	phospholipase A2 group IVA	9035
QYWQFATSAAAVCINFIIIMLLNLAYEK	[650-677]	ENSP00000500506	ANO3	anoctamin 3	14004
TEAELEMLKMAKPPSDIQEIELR	[6593-6615]	ENSP00000450831	SYNE2	spectrin repeat containing nuclear envelope protein 2	17084
NGSITQIPILTMPNDDITHPIPDLTGYITEGQIYVDR	[345-381]	ENSP00000276390	ATP6V1B2	ATPase H+ transporting V1 subunit B2	854
MKSSQTFEEQTECIVNTLLMDFLSPTLQVASR	[1-32]	ENSP00000376992	BCL2L15	BCL2 like 15	33624
VLLIPDNANVFYAMSPVAPRDFMLR	[678-702]	ENSP00000377075	RGL3	ral guanine nucleotide dissociation stimulator like 3	30282
TSVIALMVSDTLLAIQAPSGTQLEVPIPEMGQNGQK	[3-38]	ENSP00000428606	E2F5	E2F transcription factor 5	3119
GSDELLSGSVLSSPNSNMSSMVVTANGNDSKK	[23-54]	ENSP00000412788	PTBP2	polypyrimidine tract binding protein 2	17662
GASSKR	[301-306]	ENSP00000384290	DYNC2I1	dynein 2 intermediate chain 1	21862
GAAKAIASASASASGPCVHQQPPGQPPPPQLSSHR	[371-405]	ENSP00000416002	SLC35A2	solute carrier family 35 member A2	11022
SSNLYLIQVTHSNNETSLTEK	[1258-1278]	ENSP00000445381	PIK3C2G	phosphatidylinositol-4-phosphate 3-kinase catalytic subunit type 2 gamma	8973
SGGSGSSSSELEEESSSEHLTCCEQGDIAQPLLQPNNYQFC	[932-972]	ENSP00000501699	CSF1R	colony stimulating factor 1 receptor	2433
MGALTSR	[1-7]	ENSP00000497353	RNF157	ring finger protein 157	29402
YALTNIQAAMGLSDPAAQPLLGNGSANIKLVK	[70-101]	ENSP00000427211	APBB2	amyloid beta precursor protein binding family B member 2	582
LLERPCTLALLVGSQLAVMMYLSLGGFR	[5-32]	ENSP00000320965	B4GALT3	beta-1,4-galactosyltransferase 3	926
QYQATGFLWEQYSDR	[798-812]	ENSP00000410992	MOGS	mannosyl-oligosaccharide glucosidase	24862
NIDGIGDQEVIKPENGEHQDSTLKEDVPEQGK	[214-245]	ENSP00000013070	UBR7	ubiquitin protein ligase E3 component n-recognin 7	20344
GTSLENLIMEITAPDSQGKTGSILPSVGSSVGSVNGYHTCK	[4422-4462]	ENSP00000455823	MACF1	microtubule actin crosslinking factor 1	13664
YTGEEDGAGGHSPAPPQTEECLRERPRPPGMR	[144-175]	ENSP00000462291	RECQL5	RecQ like helicase 5	9950
RNSMLMMNLLAFVSAVLMGFSK	[93-114]	ENSP00000416293	SLC2A1	solute carrier family 2 member 1	11005
TLHLVFHPTSLFAIQVNISVNTLGCLQLTNIKLNDDNCQVFIK	[198-240]	ENSP00000389600	TLR6	toll like receptor 6	16711
QAQAAK	[549-554]	ENSP00000371638	SMARCA2	SWI/SNF related, matrix associated, actin dependent regulator of chromatin, subfamily a, member 2	11098
QATSWALTSQLQQLRLEHEVAATQLHLAQAALQQALNER	[101-139]	ENSP00000488696	TEX13D	TEX13 family member D	52278
VSLCHLGWSAMAPSGLTAAPTSLGSSDPPTSASQVAGTTGIAHR	[167-210]	ENSP00000498083	MKNK1	MAPK interacting serine/threonine kinase 1	7110
GHFTSNVGYMSALDQITQVRAMLMAMR	[1171-1197]	ENSP00000373825	DNAH2	dynein axonemal heavy chain 2	2948
QTTLKK	[14-19]	ENSP00000479684	ZNF518A	zinc finger protein 518A	29009
VLSLLAWFPLQEASLTNHTETITVEEGQTLTLKCVTSLR	[5-43]	ENSP00000227348	CRTAM	cytotoxic and regulatory T cell molecule	24313
GAFLGR	[96-101]	ENSP00000421480	NPNT	nephronectin	27405
GAAYLK	[899-904]	ENSP00000321711	DIS3L	DIS3 like exosome 3'-5' exoribonuclease	28698
MKAGCSIVEKPEGGGGYQFPDWAYK	[1-25]	ENSP00000357175	ETV3	ETS variant transcription factor 3	3492
LMVTEEYIDFLLNVANQK	[160-177]	ENSP00000359904	TYW3	tRNA-yW synthesizing protein 3 homolog	24757
GYMFDYEYDWIGKQLPTPVGAVQQDPALSSNR	[316-347]	ENSP00000353904	CSNK1G3	casein kinase 1 gamma 3	2456
MVVYVFKIKPVVHISTQVLLEQCEMMK	[69-95]	ENSP00000448186	SLC38A4	solute carrier family 38 member 4	14679
MTDLLEEGITVVENIYKNR	[51-69]	ENSP00000359025	STXBP3	syntaxin binding protein 3	11446
MQHENVIGLLDVFTPASSLRNFYDFYLVMPFMQTDLQK	[1-38]	ENSP00000362864	MAPK13	mitogen-activated protein kinase 13	6875
MEVTCLLLLALIPFHCR	[1-17]	ENSP00000422042	MDGA1	MAM domain containing glycosylphosphatidylinositol anchor 1	19267
QHCGEKPLKR	[131-140]	ENSP00000388864	ZNF419	zinc finger protein 419	20648
GAHLASADELRR	[65-76]	ENSP00000308727	SUSD5	sushi domain containing 5	29061
AGGSSLK	[114-120]	ENSP00000467355	IL11	interleukin 11	5966
YGTLMSRAMCVQLAGAAWAAPFLAMVPTVLSR	[130-161]	ENSP00000396085	OR6V1	olfactory receptor family 6 subfamily V member 1	15090
QLSPTEAFPVLVGDMDNSGSLNAQVIHQLGPGLRSK	[140-175]	ENSP00000410339	TOMM40	translocase of outer mitochondrial membrane 40	18001
FSGSKSGNTASLTVSGLQAEDEADYYCSSYAGSNNF	[83-118]	ENSP00000482937	IGLV2-8	immunoglobulin lambda variable 2-8	5895
WMVSSWLPSEVHPDINRAHLFLLLMVR	[390-416]	ENSP00000497482	RTL1	retrotransposon Gag like 1	14665
NNLTLGMNFTQDEINRGLICYIHTGQEGIVDIIK	[1367-1400]	ENSP00000332886	FREM3	FRAS1 related extracellular matrix 3	25172
EHMQLFRWIGTGLLCTGLSAFLLVACLLDFQR	[77-108]	ENSP00000378074	SLC28A1	solute carrier family 28 member 1	11001
GSLLLVSALSLHLVACGALLRPPSLAEDPAVGGPR	[170-204]	ENSP00000309751	SLC16A13	solute carrier family 16 member 13	31037
LACTDTTINELVMLASIGIVAAGCLILIVISYIFIVAAVLR	[201-241]	ENSP00000431914	OR10S1	olfactory receptor family 10 subfamily S member 1	14807
MGLDKMK	[1-7]	ENSP00000394105	NCBP2	nuclear cap binding protein subunit 2	7659
LAGEEEALRQYQQGVPAGHHPQQPGGGGLLPLH	[240-272]	ENSP00000405288	RBCK1	RANBP2-type and C3HC4-type zinc finger containing 1	15864
DILLNPVLALSFCPDLSSKPGHLGTATR	[326-353]	ENSP00000398688	VWA5B2	von Willebrand factor A domain containing 5B2	25144
HEPMYCFLCVLAAVDIVMASSVVPK	[86-110]	ENSP00000308764	OR52I2	olfactory receptor family 52 subfamily I member 2	15221
WLCSLIGMLVVGTSLLCLPS	[366-385]	ENSP00000428001	SLC18A1	solute carrier family 18 member A1	10934
ILIADTQMKVSGLDEGLMYEYR	[28207-28228]	ENSP00000467141	TTN	titin	12403
QIVKSLIPSWNK	[195-206]	ENSP00000457258	OGFOD1	2-oxoglutarate and iron dependent oxygenase domain containing 1	25585
VQFAEALATHILSLATEMAASHLDNKIIQEPK	[1196-1227]	ENSP00000025301	AKAP11	A-kinase anchoring protein 11	369
AQEAEALDVSFSHASSSARTKPTSLPISQSR	[4318-4348]	ENSP00000334319	PCLO	piccolo presynaptic cytomatrix protein	13406
HEDMTLLVRNFGYPLGEMSQPTPSPAPAAGGR	[355-386]	ENSP00000216160	TAB1	TGF-beta activated kinase 1 (MAP3K7) binding protein 1	18157
DGVIIGLNPLPDVQVNDLR	[1068-1086]	ENSP00000363891	SLC38A10	solute carrier family 38 member 10	28237
ELNDLHIEALAVIANCLEDMDTMVQIQQTGGLKK	[245-278]	ENSP00000298032	ARMC3	armadillo repeat containing 3	30964
QGAPPAAGQGGMRGGSQQGEVSSR	[17-40]	ENSP00000473874	AC098484.3	novel protein
RAGPPTPPLFHLDFLCCQLRPTR	[186-208]	ENSP00000389554	C2CD4D	C2 calcium dependent domain containing 4D	37210
QFLQAPPAAPTFSGTVGYMLLLVVCLGLVIRK	[335-366]	ENSP00000341564	PAQR9	progestin and adipoQ receptor family member 9	30131
QTIHLQADQLQHKLPQMPQLSIR	[993-1015]	ENSP00000433205	EMSY	EMSY transcriptional repressor, BRCA2 interacting	18071
APGAGAASVVSLALLWLLGLPWTWSAAAALGVYVGSGGWR	[3-42]	ENSP00000252595	SLC27A1	solute carrier family 27 member 1	10995
AGAPHALAPHPDR	[1119-1131]	ENSP00000301962	USP42	ubiquitin specific peptidase 42	20068
SPSSFLPGSAACHLQTDPR	[74-92]	ENSP00000450520	TTC7B	tetratricopeptide repeat domain 7B	19858
TEAEAAGPPLEPGDFVQLPVPVIQQLYHWDCGLACSRMVLR	[3-43]	ENSP00000386076	GUCD1	guanylyl cyclase domain containing 1	14237
NNMIVIGLYFINCQSLLQDRDTLNFFK	[114-140]	ENSP00000303174	UGT1A6	UDP glucuronosyltransferase family 1 member A6	12538
AQAEQDGAEESESSSSSSSGSSSSSSSSSSSGSETEGEEEGDKNGDG	[361-407]	ENSP00000329902	TNRC18	trinucleotide repeat containing 18	11962
SPGSPQLSRASSGSSPNQASKPGATLASQPRPPVQGR	[481-517]	ENSP00000351614	SYN3	synapsin III	11496
GALFLK	[436-441]	ENSP00000219334	SMPD3	sphingomyelin phosphodiesterase 3	14240
VLYVFFTHVQELFGNVVLKQVMKPLR	[356-381]	ENSP00000372924	RALBP1	ralA binding protein 1	9841
GVVVNMIPGLPAHILFMCVRYADSLNDANMLK	[1386-1417]	ENSP00000261839	MYO5C	myosin VC	7604
HEYHLQYLALALAQKAAALQPLPATHAALYHGMALALLSR	[950-989]	ENSP00000306123	RPAP1	RNA polymerase II associated protein 1	24567
NPLPTHFHPSPPGLHLSHQDSSSQRPLGCSLAWTEARDTSTQ	[181-222]	ENSP00000362214	TREM2	triggering receptor expressed on myeloid cells 2	17761
RCNIEYSSTGLNFLNTFTVSLIVTVIPLLQNVPVPLGNNVGK	[83-124]	ENSP00000303999	ARHGAP42	Rho GTPase activating protein 42	26545
MVMHSAASPTQAPILNPSMVTNEGLGLTTTASGTDISSNSLK	[837-878]	ENSP00000270861	PLK4	polo like kinase 4	11397
HSDLAALYTIVAVFPSPLAAQNASLRLNNSVSR	[957-989]	ENSP00000385169	R3HDM2	R3H domain containing 2	29167
MQRASR	[1-6]	ENSP00000494957	UBE2T	ubiquitin conjugating enzyme E2 T	25009
AMFDHLSYLLENSSVGLASPAMRGSTPLDVAAASVMDNNELALALR	[2213-2258]	ENSP00000355533	RYR2	ryanodine receptor 2	10484
RQLPGLGPAGISFLGNSAPVSIETELMMEQVK	[595-626]	ENSP00000278886	NINL	ninein like	29163
SPGPSLMHSLAQTGRQPPCSRPRPLSSSR	[239-267]	ENSP00000387695	COMT	catechol-O-methyltransferase	2228
GNPSGLYYIDADGSGPLGPFLVYCNMTDSAWTVVRHGGPDAVTLR	[599-643]	ENSP00000483830	CNTNAP3B	contactin associated protein family member 3B	32035
TAQVEDFLQFLYGAMAQDVIWQNASEEQLQDAQLAIERSVMNR	[1291-1333]	ENSP00000377665	GAPVD1	GTPase activating protein and VPS9 domains 1	23375
DHIAFETAYQIVLDAATTGMSYTQLFTIARYMEHR	[1006-1040]	ENSP00000252744	ZSWIM6	zinc finger SWIM-type containing 6	29316
QASSAVRDSGHR	[729-740];	ENSP00000357789	FLG	filaggrin	3748
GSEAPSACILVGRPSSFIAVNLFTGAVRCHLPWGSR	[98-133]	ENSP00000412581	FAM234A	family with sequence similarity 234 member A	14163
QEQFVDLYKEFEPSLVNSTVYIMAMAMQMATFAINYK	[1084-1120]	ENSP00000349877	ATP13A1	ATPase 13A1	24215
MCNTNMSVPTDGAVTTSQIPASEQETLVRPKPLLLKLLK	[1-39]	ENSP00000377068	MDM2	MDM2 proto-oncogene	6973
QSQTRDFTGGTGSRPRPALLPLDLLLK	[940-966]	ENSP00000395849	NEK10	NIMA related kinase 10	18592
DVSHAQQEYLENHIQTQSSALDRFNAMNSALASDSIGLQK	[106-145]	ENSP00000433702	GCOM1	GRINL1A complex locus 1	26424
GALMDSQQASGTIVQIVINNKHK	[234-256]	ENSP00000361112	CHRDL1	chordin like 1	29861
HVRHASVPATFMPIVVPEPPTSVGPPVAVPEPIGFPTR	[956-993]	ENSP00000263674	ARHGEF17	Rho guanine nucleotide exchange factor 17	21726
QTKIEYGAVEDGATMTFFK	[677-695]	ENSP00000397026	GRIK2	glutamate ionotropic receptor kainate type subunit 2	4580
GPAVGIDLGTTYSCVGVFQHGKVEIIANDQGNR	[4-36]	ENSP00000432083	HSPA8	heat shock protein family A (Hsp70) member 8	5241
MVQPQTSKAESPALAASPNAQMDDVIDTLTSLR	[1-33]	ENSP00000340434	RTL6	retrotransposon Gag like 6	13343
QVMCVNYSDHVIDRSECDQDYIPETDQDCSMSPCPQR	[1262-1298]	ENSP00000418735	ADAMTS9	ADAM metallopeptidase with thrombospondin type 1 motif 9	13202
WNNRVVSNLLYYQTNYLVVAAMMISIVGFLSPFNPPIVSEVSR	[32-74]	ENSP00000420138	ARL6IP5	ADP ribosylation factor like GTPase 6 interacting protein 5	16937
QHQQILFTEKAHWHDVPWNCLR	[75-96]	ENSP00000470662	CFAP221	cilia and flagella associated protein 221	33720
IGSGGFGLIYLETLAIFLSPMLSVE	[35-59]	ENSP00000400006	VRK2	VRK serine/threonine kinase 2	12719
AGLLTK	[52-57]	ENSP00000307188	ASL	argininosuccinate lyase	746
GHNDGEDSLTATSCSLVPFGDFGGMHTDVSSFQTMDQMVSNMR	[72-114]	ENSP00000417777	MLF1	myeloid leukemia factor 1	7125
NFDRVPPSQGPPGLMDAETDECMDYTGCSPGAMSSESSTMDR	[1332-1373]	ENSP00000366221	CASZ1	castor zinc finger 1	26002
QPPVANLINLTDEDWPVLSSGTPNLLTGEIPPSVETPAQIVEKFTR	[402-447]	ENSP00000308339	SEC16B	SEC16 homolog B, endoplasmic reticulum export factor	30301
TMQIGESLPKILYDPLPIIWLKPGESAMFLHQDIYVCPVYK	[4031-4071]	ENSP00000261383	DNAH3	dynein axonemal heavy chain 3	2949
SHINPTGTVLLQLENTMQMSLKDLL	[446-470]	ENSP00000498186	GLA	galactosidase alpha	4296
EHEQVHCGPQPYMCVSIDCYARFGSVNELLNHK	[731-763]	ENSP00000361857	RLF	RLF zinc finger	10025
TTVVNDNGLSPIWAPTQEKVTFEIYDPNLAFLR	[1101-1133]	ENSP00000482457	PLCG2	phospholipase C gamma 2	9066
IIRGPEDQTVLLVTVPDFSATQTACLVNLR	[414-443]	ENSP00000395231	POLD2	DNA polymerase delta 2, accessory subunit	9176
EGSSPALSTLFPPPR	[656-670]	ENSP00000275730	SLC12A9	solute carrier family 12 member 9	17435
DGNHDNQEHASGISSSKYCCDTGNHGSEDFLLVLDCCDLSVLK	[113-155]	ENSP00000364464	AOPEP	aminopeptidase O (putative)	1361
VMGTFSTVTSTVKQALQESLVQILQPQR	[374-401]	ENSP00000328023	SRPRA	SRP receptor subunit alpha	11307
HEAITFNVILAEPPVQFLALETTPSPLCVAPGEPVVLSCELSR	[1157-1199]	ENSP00000385636	OBSL1	obscurin like cytoskeletal adaptor 1	29092
VLVLSRVVPYCSNNMPPICVQNTPK	[1710-1734]	ENSP00000367922	CFAP47	cilia and flagella associated protein 47	26708
EETPRTPSNGPGHEHSSHAWAEVPEGTSQDTGNSGSVEHPFETK	[735-778]	ENSP00000341351	DCAF5	DDB1 and CUL4 associated factor 5	20224
QLMGTVEELQKR	[396-407]	ENSP00000351922	AKAP9	A-kinase anchoring protein 9	379
QALKPCPLEDK	[195-205]	ENSP00000366902	ZBTB48	zinc finger and BTB domain containing 48	4930
WAYNSQTGQCQSFVYGGCEGNGNNFESREACEESCPFPR	[402-440]	ENSP00000311184	WFIKKN2	WAP, follistatin/kazal, immunoglobulin, kunitz and netrin domain containing 2	30916
DMLGGNGISDEYHVIRHAMNLEAVNTYEGMFLR	[69-101]	ENSP00000468625	GCDH	glutaryl-CoA dehydrogenase	4189
MQAAVAVSVPFLLLCVLGTCPPARCGQAGDASLMELEK	[1-38]	ENSP00000265727	ADAM22	ADAM metallopeptidase domain 22	201
ESEEELEEEEEEEEVEEEEEEVTDIGDYDDDFPDVRPR	[20-57]	ENSP00000417780	ERICH6	glutamate rich 6	28602
IILPPEKELAMPGEDLK	[392-408]	ENSP00000322439	TUFM	Tu translation elongation factor, mitochondrial	12420
SSMFVFFNGITNTSMSHESPVLPPPQPLFLPSTQPLPLPQTLPR	[523-566]	ENSP00000488117	SPATA31D3	SPATA31 subfamily D member 3	38603
QRGPYTYR	[87-94]	ENSP00000378268	CD36	CD36 molecule	1663
FWLRTEEMALEEMVQR	[3-18]	ENSP00000440374	MCF2L	MCF.2 cell line derived transforming sequence like	14576
TYDTYVGIGWLIPGMDKGLLGMCVGEK	[245-271]	ENSP00000439250	FKBP9	FKBP prolyl isomerase 9	3725
QDIGDILHQIMTITDQSLDEAQAK	[44-67]	ENSP00000362586	PBX3	PBX homeobox 3	8634
IIASYKHTTSIFDDFSHYEK	[543-562]	ENSP00000362918	YTHDF2	YTH N6-methyladenosine RNA binding protein 2	31675
ASGDMRTNGDNYLYEIQLSSITSSR	[2160-2184]	ENSP00000349437	IGF2R	insulin like growth factor 2 receptor	5467
AGAEGFVRVDR	[133-143]	ENSP00000392985	HTATIP2	HIV-1 Tat interactive protein 2	16637
CLVSFNILVEDKLNLYPVEVEIVDINDNTPR	[102-132]	ENSP00000429601	PCDHGA6	protocadherin gamma subfamily A, 6	8704
MAAVGAEARGAWCVPCLVSLDTLQELCR	[1-28]	ENSP00000346997	SUV39H2	suppressor of variegation 3-9 homolog 2	17287
LDKSPFVVVSVVGQELLTAGHHGASVVVLEAALK	[191-224]	ENSP00000381003	TTC28	tetratricopeptide repeat domain 28	29179
EGPTDHLESACPLNLPLQNNHTAADMYLSPVR	[580-611]	ENSP00000267163	RB1	RB transcriptional corepressor 1	9884
AVPNPVINPYQPAPPSGYFMAAIPQTQNR	[391-419]	ENSP00000429790	PABPC1	poly(A) binding protein cytoplasmic 1	8554
DNFRTMTSLYGSIHPADSVYLSTR	[143-166]	ENSP00000366953	DCAF10	DDB1 and CUL4 associated factor 10	23686
MGAAGR	[1-6]	ENSP00000220244	CEMIP	cell migration inducing hyaluronidase 1	29213
QDMLALQMIKIMDK	[1145-1158]	ENSP00000265970	PIK3C2A	phosphatidylinositol-4-phosphate 3-kinase catalytic subunit type 2 alpha	8971
FLELFYMYDDDGYQSYCTVCCEGRELLLCSNTSCCR	[462-497]	ENSP00000328547	DNMT3B	DNA methyltransferase 3 beta	2979
ALHQFGADLDGLLDWLRDAYR	[774-794]	ENSP00000263373	SPTBN4	spectrin beta, non-erythrocytic 4	14896
MSNITDPQMWDFDDLNFTGMPPADEDYSPCMLETETLNK	[1-39]	ENSP00000295683	CXCR1	C-X-C motif chemokine receptor 1	6026
LEGPGEQETK	[240-249]	ENSP00000498747	SLC29A1	solute carrier family 29 member 1 (Augustine blood group)	11003
MAAAVAAAGAGEPQSPDELLPKGDAEKPEEELEEDDDEELDETLSER	[1-47]	ENSP00000216034	TOMM22	translocase of outer mitochondrial membrane 22	18002
WRNSHTHCLWQMALGQR	[26-42]	ENSP00000357511	C1orf189	chromosome 1 open reading frame 189	32305
RTYYMTK	[435-441]	ENSP00000264951	XRN1	5'-3' exoribonuclease 1	30654
YYPTGTHAK	[547-555]	ENSP00000496491	SEMA3E	semaphorin 3E	10727
CLGDFVCR	[189-196]	ENSP00000304250	CDK5R2	cyclin dependent kinase 5 regulatory subunit 2	1776
MQQEVETQRK	[633-642]	ENSP00000384164	KIF16B	kinesin family member 16B	15869
TGWATPRRPAGLLMLLFWFFDLAEPSGR	[3-30]	ENSP00000423463	LY75-CD302	LY75-CD302 readthrough	38828
GTITDFLGKSDPFLEFFR	[125-142]	ENSP00000390626	CPNE1	copine 1	2314
MTGQGQSASGSSAWSTVFRHVR	[1-22]	ENSP00000297578	SLC25A32	solute carrier family 25 member 32	29683
QTPTTRSRPFTTMSR	[257-271]	ENSP00000504245	ST3GAL4	ST3 beta-galactoside alpha-2,3-sialyltransferase 4	10864
GAVSNSLMLCILKLASQMPLENTTVQQMVFMLLSNLALSHDCK	[2004-2046]	ENSP00000491507	RTTN	rotatin	18654
HEADNKGSLVLQQAEVELIDQTLCVSTYGIITSR	[739-772]	ENSP00000398236	TMPRSS7	transmembrane serine protease 7	30846
MASPFSGALQLTDLDDFIGPSQIQAHVLSMGSATLVSVVVTPPVHVK	[1-47]	ENSP00000455543	CIAO3	cytosolic iron-sulfur assembly component 3	14179
MQRLQVVLGHLR	[1-12]	ENSP00000333664	ACAA1	acetyl-CoA acyltransferase 1	82
NPAIIFEDANLDECIPATVRSSFANQGEICLCTSR	[258-292]	ENSP00000265605	ALDH8A1	aldehyde dehydrogenase 8 family member A1	15471
LQHPLTILPIDQVKTSHVENDYIDNPSLALTTGPK	[54-88]	ENSP00000344967	SPRY4	sprouty RTK signaling antagonist 4	15533
AGTPGEPR	[51-58]	ENSP00000356587	NPHS2	NPHS2 stomatin family member, podocin	13394
AGYVSK	[131-136]	ENSP00000268695	GALNS	galactosamine (N-acetyl)-6-sulfatase	4122
GARVVLACR	[60-68]	ENSP00000368173	DHRS13	dehydrogenase/reductase 13	28326
Identified human peptide from naturally infected patient proteome data
Sample	Master Proteins	Peptide_Position	Gene_name	Description	HGNC_ID
Mouth_gargle (PXD018682)
EPASPVLLQGQNPTLLSPLGAEVCLSSVARPHVSSQDEK	ENSP00000055335	[692-730]	PPP1R3F	protein phosphatase 1 regulatory subunit 3F	14944
LAKPQMQQTQPQAYAYSDVDTPAGGEPLQADGMAMIR	ENSP00000338807	[677-713]	ZBTB49	zinc finger and BTB domain containing 49	19883
SSNPMMVLQLPERCYCADVIYPMAVVATAER	ENSP00000432609	[160-190]	RAE1	ribonucleic acid export 1	9828
EEACNMAWELLTQVYGIPEERLWISYFDGDPK	ENSP00000244571	[146-177]	AARS2	alanyl-tRNA synthetase 2, mitochondrial	21022
ESSRHGGPHCNVFVEHEALQRPVASDFEPQGLSEAAR	ENSP00000361423	[30-66]	ABL1	ABL proto-oncogene 1, non-receptor tyrosine kinase	76
IEYCNYAMDSSVENMYVNKVWVQCENENCLK	ENSP00000373278	[10-40]	ZCWPW2	zinc finger CW-type and PWWP domain containing 2	23574
VEKDENYVNAIMQLGSIMEHCIK	ENSP00000464197	[157-179]	DNAI2	dynein axonemal intermediate chain 2	18744
APLSTPSPYFWKPSLQTSPCSGSR	ENSP00000455540	[33-56]	SMAD3	SMAD family member 3	6769
EIEHVMNVGNQNRSVGATNMNEHSSR	ENSP00000364864	[189-214]	KIF3B	kinesin family member 3B	6320
ATCERGFAAMEETHQK	ENSP00000498253	[2109-2124]	MPRIP	myosin phosphatase Rho interacting protein	30321
MESKDLQQLFK	ENSP00000301067	[1886-1896]	KMT2D	lysine methyltransferase 2D	7133
CSSGASLDSHLHRMLHR	ENSP00000383212	[683-699]	SGSM1	small G protein signaling modulator 1	29410
KDSLTQAQEQGNLLN	ENSP00000361522	[543-557]	TJAP1	tight junction associated protein 1	17949
TDDELCRHSMSFILHK	ENSP00000408058	[17-32]	METTL11B	methyltransferase like 11B	31932
TDWPSSSMLVNWIDRHR	ENSP00000447379	[103-119]	FICD	FIC domain protein adenylyltransferase	18416
VGNSIYDSSMK	ENSP00000481120	[431-441]	POLQ	DNA polymerase theta	9186
MGIPRAQFSVLGPSGPILAMVGEDADLPCHLFPTMSAETMELK	ENSP00000380140	[1-43]	BTN3A2	butyrophilin subfamily 3 member A2	1139
IAATIISFMQVQKCTIFIVDEDCSDSFSSVFHMECEELEK	ENSP00000347046	[354-393]	PDE5A	phosphodiesterase 5A	8784
LENWTDASRVDGVVLEK	ENSP00000376899	[616-632]	PTGFRN	prostaglandin F2 receptor inhibitor	9601
MPQLQYPEGYLAPNR	ENSP00000376065	[1-15]	ZNF181	zinc finger protein 181	12971
DGAATR	ENSP00000381008	[13385-13390]	MUC16	mucin 16, cell surface associated	15582
Mouth_gargle (PXD019423)
MSENAAPDFYYVAMDFGGHGLSSHYSPGVPYYLQTFVSEIRR	ENSP00000336578	[1-42]	SERHL2	serine hydrolase like 2	29446
QEVHGPFPDSSFLTSSSTPFQVEKDQCLNCPDAITK	ENSP00000307041	[278-313]	BNC1	basonuclin 1	1081
TPYSSDNLYQMTSQLECMTWNQMNLGATLK	ENSP00000415516	[292-321]	WT1	WT1 transcription factor	12796
MWATLPLLCAGAWLLGVPVCGAAELCVNSLGKTAIDWSLEQVR	ENSP00000504210	[1-43]	CTSH	cathepsin H	2535
MGDVVEKSLEGPLAPSTDEPSQK	ENSP00000433734	[1-23]	KLHL6	kelch like family member 6	18653
MNSGVCLCVLMAVLAAGALTQPVPPADPAGSGLQRAEEAPR	ENSP00000379472	[1-41]	CCK	cholecystokinin	1569
VVSTQNLELGLMTYDGNTGLLATKSDETGWTTFYDYDHEGR	ENSP00000429430	[1669-1709]	TENM2	teneurin transmembrane protein 2	29943
DVMLDNFSSVAALGEHGLSAA	ENSP00000434322	[35-55]	ZNF707	zinc finger protein 707	27815
Nasal_swab_simili (PXD019686)
TAGSASDKFQETSVFNETLR	ENSP00000422042	[75-94]	MDGA1	MAM domain containing glycosylphosphatidylinositol anchor 1	19267
MATATR	ENSP00000418397	[1-6]	IVD	isovaleryl-CoA dehydrogenase	6186
GRLFWGGSVQGDYYGDLAAR	ENSP00000263369	[80-99]	MIA	MIA SH3 domain containing	7076
ATENTVNPCPDDTLISFLPLAHMFER	ENSP00000425006	[303-328]	ACSL1	acyl-CoA synthetase long chain family member 1	3569
AHTASLVVSPGDTAEFDVVFHSQKVGR	ENSP00000489526	[3557-3583]	nan	#	#
EPEAAGPVGTEPTVETLEPLGVLFPSTTKK	ENSP00000465099	[225-254]	POLR1G	RNA polymerase I subunit G	24219
IRAGNSSPGPGDPGRPGDSRPAHWGHLVAK	ENSP00000391743	[284-313]	nan	#	#
MDFLNSSDQNLTSEELLNR	ENSP00000322924	[1-19]	HTR1F	5-hydroxytryptamine receptor 1F	5292
GADILR	ENSP00000379065	[809-814]	TRPS1	transcriptional repressor GATA binding 1	12340
MSDGAR	ENSP00000492570	[1-6]	COLCA2	colorectal cancer associated 2	26978
TNIHEHCQSYVEMQRCFGK	ENSP00000329200	[125-143]	STAC3	SH3 and cysteine rich domain 3	28423
ENSSSVTVSDPEMENK	ENSP00000489648	[56-71]	UMAD1	UBAP1-MVB12-associated (UMA) domain containing 1	48955
RDSWAHSILLHQLELQ	ENSP00000426428	[52-67]	NSD1	nuclear receptor binding SET domain protein 1	14234
NEDVDPMAASAEYELEK	ENSP00000478767	[471-487]	PPP1R9B	protein phosphatase 1 regulatory subunit 9B	9298
LASEILMQNWDAAMEDLTR	ENSP00000503596	[173-191]	EIF3E	eukaryotic translation initiation factor 3 subunit E	3277
NRSEDEEEEENIDLEK	ENSP00000378132	[183-198]	IRX5	iroquois homeobox 5	14361
APTNPEPSATPPLDR	ENSP00000361664	[2337-2351]	HIVEP3	HIVEP zinc finger 3	13561
APSCTPAAPQSKDGSFR	ENSP00000438264	[516-532]	LRIT2	leucine rich repeat, Ig-like and transmembrane domains 2	23443
APNNFTIQNQYPR	ENSP00000480676	[674-686]	PEG10	paternally expressed 10	14005
AGQRTR	ENSP00000341885	[118-123]	RPS2	ribosomal protein S2	10404
AADLLYAMCDRSNAK	ENSP00000351926	[389-403]	AP2A1	adaptor related protein complex 2 subunit alpha 1	561
SGKLDFCSALSSQGSSPR	ENSP00000502554	[334-351]	NFIX	nuclear factor I X	7788
SEVWHHFSLAPMDSLK	ENSP00000216268	[459-474]	ZBED4	zinc finger BED-type containing 4	20721
MSLSMR	ENSP00000257566	[1-6]	TBX3	T-box transcription factor 3	11602
MQESATETISNSSMNQNGMSTLSSQLDAGSR	ENSP00000375084	[1-31]	FOXP2	forkhead box P2	13875
AQAVSFQPFLSLTRNGDADVDLK	ENSP00000374647	[301-323]	DCAF5	DDB1 and CUL4 associated factor 5	20224
LQFGGEAAQAEAWAWLAANQLSSVITTKESSATDEAWR	ENSP00000367721	[1253-1290]	NUP160	nucleoporin 160	18017
AHQRIHT	ENSP00000479295	[370-376];	ZNF658	zinc finger protein 658	25226
NALHVDVDVSSGFIYWCDFSSSVASDNAIR	ENSP00000496870	[2096-2125]	LRP2	LDL receptor related protein 2	6694
APSPASFQRSLENR	ENSP00000490491	[1676-1689]	ARID1B	AT-rich interaction domain 1B	18040
AIDLPDESVSVQKDFMVLK	ENSP00000280772	[2770-2788]	ANK3	ankyrin 3	494
AHLLAEVIENLECDPR	ENSP00000263579	[295-310]	DCPS	decapping enzyme, scavenger	29812
ENVKQMVFK	ENSP00000455212	[94-102]	BEAN1	brain expressed associated with NEDD4 1	24160
ATGSPSVRR	ENSP00000319006	[261-269]	CCDC71	coiled-coil domain containing 71	25760
CCWNMGNYNAVMEFLAGLRSR	ENSP00000360431	[634-654]	PLCE1	phospholipase C epsilon 1	17175
ALQERV	ENSP00000453189	[64-69]	SIX5	SIX homeobox 5	10891
NPVNSK	ENSP00000441838	[123-128]	ZNF567	zinc finger protein 567	28696
AGYPLRR	ENSP00000388731	[730-736]	ITPRID2	ITPR interacting domain containing 2	11319
YEEVPNIELNPMDK	ENSP00000376443	[58-71]	ABCA5	ATP binding cassette subfamily A member 5	35
ATLKGNLSFDWYIK	ENSP00000461850	[1-14]	ITGAM	integrin subunit alpha M	6149
AFLPESGFTILPCTR	ENSP00000255613	[99-113]	KMT5C	lysine methyltransferase 5C	28405
ATISALEAK	ENSP00000353590	[1845-1853]	MYH10	myosin heavy chain 10	7568
GQHVLLAEQVEDATNGLFSTLSSSAICSSATPDCR	ENSP00000376708	[202-236]	VWA2	von Willebrand factor A domain containing 2	24709
DSGQYWPSVYHAMPSPCSCMSFNPETR	ENSP00000298125	[55-81]	WDFY2	WD repeat and FYVE domain containing 2	20482
AAPSRLFNMDCPNHGFK	ENSP00000216237	[521-537]	L3MBTL2	L3MBTL histone methyl-lysine binding protein 2	18594
AEEWMVPQGMPEGLVPE	ENSP00000393910	[42-58]	ATP6V0D1	ATPase H+ transporting V0 subunit d1	13724
SQWEMEKHNLESTMK	ENSP00000419981	[832-846]	DZIP3	DAZ interacting zinc finger protein 3	30938
GDMEIPFEEVLERAK	ENSP00000501033	[82-96]	WFS1	wolframin ER transmembrane glycoprotein	12762
MMAAVK	ENSP00000380061	[1-6]	ZSCAN32	zinc finger and SCAN domain containing 32	20812
MVMAAK	ENSP00000300176	[1-6]	AGFG2	ArfGAP with FG repeats 2	5177
MFGPAK	ENSP00000326813	[1-6]	YOD1	YOD1 deubiquitinase	25035
Epithelial_cells_of_respiratory_track (PXD021685)
VTVLNYASPITAVSRPLNEMVLTPLTEQEGEAYLEKCGSVR	ENSP00000435050	[248-288]	PRR5L	proline rich 5 like	25878
CGIMALVAAYLNFVSQMIAVPAFCQHVSK	ENSP00000490312	[622-650]	EFR3A	EFR3 homolog A	28970
MEPSGSLFPSLVVVGHVVTLAAVWHWR	ENSP00000346602	[1-27]	PLEC	plectin	9069
QFSSGLNKCVILALVIAISMGFGHFYGTIQIQK	ENSP00000403400	[210-242]	CCPG1	cell cycle progression 1	24227
NFVSKIIAENIYEGGLNSDYVHLFVATLHFPHASNITLYK	ENSP00000345719	[109-148]	TOR1A	torsin family 1 member A	3098
SPLFSETIHDPNPCPESSASFLSRITFWWITGLIVR	ENSP00000382340	[195-230]	ABCC1	ATP binding cassette subfamily C member 1	51
FPIHHLALSCDNLTLSACMMSSEYGSIIAFFDVR	ENSP00000352400	[93-126]	NUP214	nucleoporin 214	8064
ANNLLYINPEAFQNLPNLQYLLISNTGIKHLPDVHK	ENSP00000384708	[105-140]	FSHR	follicle stimulating hormone receptor	3969
AELCESLLTWIQTFNVDAPCQTVEDLTNGVVMAQVLQK	ENSP00000305699	[10-47]	HOOK3	hook microtubule tethering protein 3	23576
LHTIMCFFLSHLSLTDFCFSTVVTPK	ENSP00000485428	[57-82]	OR5D13	olfactory receptor family 5 subfamily D member 13	15280
ASLNSGFTRLGTDLMTSVPVK	ENSP00000359149	[229-249]	FBXW4	F-box and WD repeat domain containing 4	10847
VPALAYWPGRVPVNVTSTALLSVLDIFPTVVALAQASLPQGR	ENSP00000407193	[343-384]	ARSG	arylsulfatase G	24102
LTQNDVGHPFAVAVFEDYVWFSDWAMPSVMR	ENSP00000265171	[679-709]	EGF	epidermal growth factor	3229
EDSPSESTGNGPPHLAHPNLDTFTPEELLQQMK	ENSP00000263036	[13-45]	OPTN	optineurin	17142
RAIQQILSQGLGSSTEPASEPSTELGK	ENSP00000270357	[667-693]	RNPEPL1	arginyl aminopeptidase like 1	10079
AFMEALQAGADISMIGQFGVGFYSAYLVAEK	ENSP00000335153	[239-269]	HSP90AA1	heat shock protein 90 alpha family class A member 1	5253
TPLSPSPMKTPPAAAVSPMQMESSSVAHAGMQWR	ENSP00000351480	[865-898]	SPECC1L-ADORA2A	SPECC1L-ADORA2A readthrough (NMD candidate)	49185
RITLNCNTLIGDLGACAFADSLSEDLWLR	ENSP00000495962	[231-259]	CEP78	centrosomal protein 78	25740
LGSCPFTGSMCAHGVYSQIPLRALLPTTR	ENSP00000399952	[442-470]	GHDC	GH3 domain containing	24438
SSQGEFQLPVTEPDINNRLESLCLSMTEHALGDGVDR	ENSP00000486821	[305-341]	SAMD4A	sterile alpha motif domain containing 4A	23023
ISLFFPDPVSYPLELPRGDEICWAGSGGCCGR	ENSP00000402234	[46-77]	RABEPK	Rab9 effector protein with kelch motifs	16896
LKSGCTCSESICGTQHDSPASELIAIQDSHSLGSSK	ENSP00000253079	[549-584]	CCDC62	coiled-coil domain containing 62	30723
NGWEPPMLNFMGATMEQDLYQLAESVANVAEHQRK	ENSP00000495312	[452-486]	EPS8	epidermal growth factor receptor pathway substrate 8	3420
GFPAKYIYDPWNAPEGIQK	ENSP00000008527	[438-456]	CRY1	cryptochrome circadian regulator 1	2384
AAGITGVSHCARPCMLFDPEFDLLAGVQLLPFEPPTGKALSR	ENSP00000393333	[364-405]	TBXA2R	thromboxane A2 receptor	11608
NGQEEKTGVVSTGLIHNGDWTFQTLVMLETVPR	ENSP00000331343	[163-195]	nan	#	#
EAHVPLG	ENSP00000386380	[563-569]	IL1R1	interleukin 1 receptor type 1	5993
SGSPGK	ENSP00000486548	[1005-1010]	RAPH1	Ras association (RalGDS/AF-6) and pleckstrin homology domains 1	14436
QKANAR	ENSP00000306754	[124-129]	NEUROD2	neuronal differentiation 2	7763
MADSASESDTDGAGGNSSSSAAMQSSCSSTSGGGGGGGGGGGGGK	ENSP00000263102	[1-45]	CCDC6	coiled-coil domain containing 6	18782
GFFIQMTTDCIALPSDQLPSEFIKISK	ENSP00000263187	[536-562]	MSH4	mutS homolog 4	7327
GMGFLMRHHIETGGGQLPAK	ENSP00000300648	[2531-2550]	GCN1	GCN1 activator of EIF2AK4	4199
QCLTDELGLHVQQNRAILDHQQFDYIIR	ENSP00000502491	[586-613]	SBF2	SET binding factor 2	2135
LHLCPLCGKNFSNNSNLIR	ENSP00000219069	[377-395]	ZNF263	zinc finger protein 263	13056
FFIVGLLWLASVTLGIWQTVNELHDPMYQYRVDTGNFQGMK	ENSP00000356057	[322-362]	TMEM181	transmembrane protein 181	20958
EINPAPYTIITFPFLFAVMFGDCGHGTVMLLAALWMILNER	ENSP00000308122	[390-430]	ATP6V0A4	ATPase H+ transporting V0 subunit a4	866
CMGEELYQLFLSNAEDLYMKIDSIQADILAANTVNVTK	ENSP00000440524	[366-403]	ARMH1	armadillo like helical domain containing 1	34345
LVLGKPLGEGCFGQVVRAEAFGMDPARPDQASTVAVK	ENSP00000424960	[467-503]	FGFR4	fibroblast growth factor receptor 4	3691
MLNSTGELEFSNEEDPEIISQLTSLPLSGGKSSAGVPEK	ENSP00000371201	[1-39]	NSUN7	NOP2/Sun RNA methyltransferase family member 7	25857
FQMLVCLGARDHLLHHWIALLADCPITAHMYEDVALIK	ENSP00000328524	[1218-1255]	DENND5A	DENN domain containing 5A	19344
DFLLDEANGLLPDDKLTLFCEILIK	ENSP00000499367	[140-164]	SPOP	speckle type BTB/POZ protein	11254
MMSYLKQPPYAVNGLSLTTSGMDLLHPSVGYPGMV	ENSP00000450468	[1-35]	OTX2	orthodenticle homeobox 2	8522
MPSYQGYILESAPVGATISDSLNLTSPLRIVALDK	ENSP00000386693	[1-35]	PCDH15	protocadherin related 15	14674
VLMDLLPVCNQDGGNK	ENSP00000498498	[820-835]	CACHD1	cache domain containing 1	29314
KPLTKSQPCLTSFNSVDIASSK	ENSP00000453854	[536-557]	SECISBP2L	SECIS binding protein 2 like	28997
GIEERIQEEAGFLIDALR	ENSP00000301141	[144-161]	CYP2A6	cytochrome P450 family 2 subfamily A member 6	2610
MDLVKSHLMYAVR	ENSP00000483407	[1-13]	TSC22D1	TSC22 domain family member 1	16826
SDVDMDPSSATAVLGPAR	ENSP00000470715	[410-427]	ARHGEF1	Rho guanine nucleotide exchange factor 1	681
TPGGAER	ENSP00000489255	[2486-2492]	SZT2	SZT2 subunit of KICSTOR complex	29040
DCGEDGLCISDLVLDVRQIPAAQLMGQK	ENSP00000424397	[788-815]	ITGA2	integrin subunit alpha 2	6137
ALAQQR	ENSP00000269392	[593-598]	CEP131	centrosomal protein 131	29511
MPLSISVALTFPSAMMASYYLLLQTYVLR	ENSP00000334844	[87-115]	TMEM216	transmembrane protein 216	25018
QFRPPMGGYCIEFPAGLIDDGETPEAAALR	ENSP00000368219	[95-124]	NUDT5	nudix hydrolase 5	8052
MNVIGRMSFQLPGGMIITGFMLQFYSY	ENSP00000473316	[86-112]	SFXN2	sideroflexin 2	16086
SLSSVLSRYQGFSGEDGGSK	ENSP00000359859	[124-143]	MTG2	mitochondrial ribosome associated GTPase 2	16239
HDVDALLWQPHSSKQDDMWEHIATFNALGYVQASK	ENSP00000239690	[459-493]	NUDCD1	NudC domain containing 1	24306
HENPKMQTMAVSVTSILALQLSPEQTAQLEELFMAVK	ENSP00000360583	[478-514]	ZYG11A	zyg-11 family member A, cell cycle regulator	32058
TPVLPVTPILSPSFSAQLYFRPTIQR	ENSP00000265970	[114-139]	PIK3C2A	phosphatidylinositol-4-phosphate 3-kinase catalytic subunit type 2 alpha	8971
VPLPGMPIPLPGVAMMQIVSCPYVKTVATTK	ENSP00000296702	[368-398]	TCERG1	transcription elongation regulator 1	15630
GTYAELMK	ENSP00000474678	[228-235]	TRIM49D1	tripartite motif containing 49D1	43973
MGQLIAKLMSIFGNQEHTVIIVGLDNEGK	ENSP00000269586	[1-29]	ARL5C	ADP ribosylation factor like GTPase 5C	31111
YLQDPIVSIDLSEWLRIIEFLLQGLK	ENSP00000300079	[32-57]	GLYATL1	glycine-N-acyltransferase like 1	30519
QLHSPTNFLVASLACADFLVGVTVMPFSMVR	ENSP00000275198	[62-92]	TAAR6	trace amine associated receptor 6	20978

## Sheet: Table-S2_BP_ofHumanPeptide
Identified Biological Processes for human in Cell-line protein
Number of genes	High level GO category	Genes
86	Regulation of biological quality	MDGA1 SLC29A1 ACAA1 KCNK2 USP40 ATP13A1 AKAP9 SLC27A1 RPA1 FCHSD2 FLG SLC12A9 CCKAR CXCR1 SEMA3E SLC35G1 SYN3 GABRA5 RYR1 PLCG2 RYR2 UNC13B PRKDC XRN1 SYNE2 IL11 CIAO3 CEMIP RASIP1 CSF3 ACTR3 ALDH8A1 MACF1 MDM2 SREBF2 SLC18A1 SREBF1 MAP3K13 COMT TREM2 SMPD3 EEF2K CRTC1 HSPA8 STXBP3 INPP5K SPART ANO3 CD36 DAB2IP RB1 ARL6IP5 KCNMB1 KIT SPTBN4 ZNF385A GRIK2 SLITRK5 ARHGAP42 STAT3 CPT1C TLR6 LRRN1 BO…
76	Regulation of response to stimulus	AKAP9 MAP3K13 IL11 GGT1 RECQL5 SASH1 RBCK1 ZSWIM6 ULBP3 INPP5K SPART CSNK1G3 KIT NEK10 KLK5 SEMA3E WFIKKN2 TLR6 CSF1R SPRY4 CPNE1 DAB2IP MAPK13 TREM2 GPR143 CSF3 CRTAM GLI1 C4BPB MDM2 NCOR1 S100A12 PYHIN1 HEYL ADAM9 PRKDC KCNK2 TXLNA TAB1 CHRDL1 ARHGEF17 RASGRF2 MCF2L FCRL2 CD36 RB1 ARL6IP5 BEND6 SH3RF2 PAXIP1 IL17RC GRIK2 ARHGAP42 STAT3 NPNT BOK PLCG2 UNC13B CREBBP VRK2 UBR5 RASIP1 ADTRP BIRC6 K…
75	Response to stress	MAP3K13 UBE2T GGT1 UBR5 RECQL5 HSPA8 SASH1 ASCC3 MACF1 SLC27A1 ULBP3 ANKHD1 RPA1 KLK5 TLR6 BOK UBE2N EME2 PRKDC MAPK13 CIAO3 CRTAM MCM9 C4BPB MDM2 DAB2IP NCOR1 NPEPPS ARL6IP5 SUV39H2 S100A12 PYHIN1 RYR1 SREBF1 KCNK2 DNMT3B KIF16B SCFD1 COMT TREM2 SMPD3 EEF2K POLD2 GLI1 ACTR3 STXBP3 SLC2A1 CD36 RB1 KCNMB1 SH3RF2 PAXIP1 KIT EMSY ZNF385A IL17RC GRIK2 STAT3 ADAM9 CSF1R GABRA5 RYR2 UNC13B SLC29A1 VRK2…
69	Macromolecule localization	NPEPPS MICALL2 SREBF2 HSPA8 PLEKHA3 GLE1 SEC16B SLC27A1 PRELID3A TBCK ZNF385A TTC7B CPT1C EXOC3L1 SRPRA XPOT ARL4C NCOR1 SYNE2 TREM2 TOMM22 CEMIP CRTAM ACSL3 MACF1 INPP5K RPA1 CD36 MDM2 PYHIN1 STAT3 ADAM9 RYR2 UNC13B CYP51A1 SREBF1 SCFD1 SMPD3 NCBP2 STXBP3 PLA2G4A LAMA5 ANO3 TEX2 FCHSD2 SPTBN4 ADAMTS9 IL17RC GRIK2 GAPVD1 NPNT TLR6 PCLO SYNRG TTN UBR5 ADTRP MCM9 OBSL1 RB1 DCTN2 CSF1R KCNB2 ACAA1 S…
67	Regulation of signaling	AKAP9 MAP3K13 IL11 SASH1 RBCK1 INPP5K SPART CSNK1G3 KIT CCKAR NEK10 GRIK2 WFIKKN2 CSF1R SPRY4 CPNE1 DAB2IP TREM2 GPR143 CSF3 GLI1 MDM2 NCOR1 S100A12 PYHIN1 HEYL KLK5 ADAM9 TLR6 SREBF1 TXLNA TAB1 CHRDL1 CRTC1 ARHGEF17 RASGRF2 MCF2L FCRL2 CD36 RB1 BEND6 SH3RF2 ARHGAP42 STAT3 NPNT BOK UNC13B CREBBP VRK2 KIF16B UBR5 RASIP1 BIRC6 ARL6IP5 TBCK ZNF385A UBE2N RYR2 TCP11 MACF1 EMC10 YTHDF2 RALBP1 SLC2A1 R…
65	Regulation of localization	NPEPPS MICALL2 SREBF2 SEC16B AKAP9 ZSWIM6 KIT CCKAR SEMA3E RYR1 PLCG2 RYR2 C4BPB NCOR1 IL11 TREM2 CEMIP CRTAM SASH1 MACF1 INPP5K PYHIN1 ADAM9 UNC13B CYP51A1 SYNE2 SREBF1 KCNQ2 SCFD1 COMT GPR143 SMPD3 EEF2K STXBP3 LAMA5 CD36 MDM2 DAB2IP ARL6IP5 KCNMB1 SYNJ1 SPTBN4 ADAMTS9 IL17RC GAPVD1 STAT3 CDK5R2 TLR6 BOK CSF1R KCNB2 PCLO TTN PIK3C2A CASS4 UBR5 ADTRP KMT2A ACSL3 RB1 SH3RF2 NCBP2 EMC10 HSPA8 SLC2…
65	Regulation of multicellular organismal process	MDGA1 AKAP9 CSF3 SLC27A1 ZSWIM6 HEYL SEMA3E RYR2 HTATIP2 CRTAM GLI1 SASH1 MACF1 DAB2IP KIT CPNE1 CYP51A1 SREBF1 MAP3K13 KCNK2 DNMT3B COMT TREM2 SMPD3 EEF2K CRTC1 OBSL1 FOXP2 LAMA5 INPP5K SPART CD36 MDM2 RB1 RNF157 BEND6 PAXIP1 SYNJ1 SPTBN4 ADAMTS9 IL17RC SLITRK5 ARHGAP42 PBX3 STAT3 NPNT TLR6 LRRN1 PLCG2 YTHDF2 PIK3C2A ADTRP MAPK13 EMC10 ADAM9 CSF1R TCP11 OSR2 UNC13B CREBBP KMT2A KCNB2 RYR1 WDR5 P…
62	Cellular localization	SLC29A1 NPEPPS MICALL2 SREBF2 SLC18A1 HTATIP2 HSPA8 PLEKHA3 GLE1 SEC16B AKAP9 TBCK SYNJ1 ZNF385A TTC7B EXOC3L1 SRPRA XPOT SYN3 ARL4C RYR1 PLCG2 RYR2 UNC13B SYNE2 TREM2 TOMM22 GPR143 CEMIP MACF1 INPP5K RPA1 MDM2 PYHIN1 STAT3 KIF16B SCFD1 ACTR3 STXBP3 LAMA5 CD36 SPTBN4 GRIK2 DCTN2 PCLO SREBF1 UBR5 MCM9 ACSL3 OBSL1 RB1 KIT NCBP2 KCNB2 EEA1 ACAA1 NINL PLK4 RNPS1 HAUS7 AMACR SYNRG
59	Cellular component biogenesis	MDGA1 CIAO3 BIN2 SEC16B OBSL1 MACF1 FCHO1 FCHSD2 GTF2A2 PLK4 TTN RTTN UNC13B CSF3 ACTR3 SLC2A1 KMT2A INPP5K MDM2 DAB2IP KRT10 SYNE2 NOP56 SMPD3 EEF2K CRTC1 STXBP3 PTBP2 DDX27 LAMA5 CD36 PAXIP1 KIT SPTBN4 CFAP221 MICALL2 SLITRK5 LRRN1 BOK KCNB2 PCLO E2F4 OGFOD1 SCFD1 RASIP1 ACSL3 AKAP9 NCOR1 HAUS7 SYNJ1 TLR6 RYR1 CREBBP PIK3C2A NINL HSPA8 RPA1 RB1 DCTN2
57	Anatomical structure morphogenesis	OBSL1 ZSWIM6 RB1 TTN HEYL SLITRK5 KLK5 SEMA3E FOXD4L1 HTATIP2 MACF1 LAMA5 DAB2IP CPNE1 MAP3K13 KIF16B TREM2 TAB1 SMPD3 EEF2K RASIP1 GLI1 UNC5A FOXP2 SPART E2F5 CD36 MDM2 RNF157 PAXIP1 KIT SPTBN4 ZNF385A EMC10 CCKAR ADAMTS9 APBB2 MICALL2 WDR72 STAT3 NPNT CDK5R2 USH1G CSF1R RYR1 RYR2 E2F4 PRKDC PIK3C2A CASS4 ADTRP SASH1 ADAM9 SCFD1 OSR2 YTHDF2 CREBBP
54	Catabolic process	SREBF2 ACAA1 COMT GGT1 GLA HSPA8 BIRC6 PLA2G4A RBCK1 INPP5K NPEPPS SYNJ1 ERAP2 DIS3L PABPC1 ASAH1 GCDH NCBP2 C4BPB IVD MDM2 DAB2IP PYHIN1 STAT3 RNPS1 CYP51A1 USP40 TREM2 SMPD3 CEMIP USP42 CUL9 XRN1 ALDH8A1 SH3RF2 CPT1C PLCG2 SREBF1 KIF16B SCFD1 RASIP1 ADTRP CD36 NCOR1 BOK YTHDF2 ADAM9 FBXO21 ATP6V1B2 TOMM22 MAN2B1 GALNS ADAMTS9 AMACR
52	Regulation of molecular function	AKAP9 RALBP1 MAP3K13 CRTC1 SASH1 SLC27A1 GTF2A2 TBCK CCNB3 SH3RF2 KIT NEK10 SPRY4 CASS4 CEMIP CSF3 RBCK1 INPP5K DAB2IP RB1 PYHIN1 HEYL ARHGAP42 ADAM9 TLR6 RYR2 CPNE1 SREBF1 TXLNA IL11 TREM2 TAB1 RASIP1 BIRC6 MDM2 GAPVD1 STAT3 NPNT CDK5R2 WFIKKN2 BOK CSF1R PLCG2 RGL3 CD36 KMT2A ARL6IP5 TTN PAXIP1 UBE2N GLA S100A12
51	Immune system process	GGT1 CSF3 ULBP3 ANKHD1 KIT CXCR1 KLK5 TLR6 CSF1R PRKDC C4BPB TREM2 CRTAM RBCK1 DAB2IP S100A12 TXLNA KIF16B SMPD3 CIAO3 ACTR3 STXBP3 CD36 RB1 PAXIP1 ZNF385A PYHIN1 IL17RC ERAP2 STAT3 PLCG2 ADTRP ADAM9 UBE2N MLF1 YTHDF2 IL11 CREBBP ACAA1 TAB1 GLA ASAH1 MAN2B1 HSPA8 BIN2 KMT2A GALNS DCTN2 WDR5 IGF2R CPNE1
50	Regulation of developmental process	MDGA1 CSF3 ZSWIM6 HEYL SEMA3E HTATIP2 GLI1 MACF1 DAB2IP KIT CPNE1 MAP3K13 KCNK2 DNMT3B TREM2 SMPD3 EEF2K CRTC1 OBSL1 FOXP2 LAMA5 SPART CD36 MDM2 RB1 RNF157 BEND6 PAXIP1 SYNJ1 SPTBN4 ZNF385A ADAMTS9 SLITRK5 STAT3 NPNT LRRN1 CSF1R YTHDF2 PRKDC PIK3C2A CASS4 SASH1 EMC10 ADAM9 TCP11 OSR2 KRT10 CREBBP KMT2A WDR5
48	Multi-organism process	GGT1 KLK5 TLR6 INPP5K CD36 DAB2IP S100A12 UNC13B CREBBP VRK2 SMARCA2 COMT TREM2 OCA2 UBR5 CRTC1 SPAM1 USP42 CSF3 HTATIP2 HSPA8 GLI1 MCM9 SLC2A1 TCP11 RBCK1 ULBP3 MDM2 FCHSD2 RB1 GTF2A2 DPEP3 KIT SPTBN4 ADAMTS9 IL17RC SLC20A2 STAT3 MROH2B SPATA31D3 IGF2R PLCG2 YTHDF2 PABPC1 EEA1 SASH1 PIK3C2G ADAM9
44	Response to external stimulus	GGT1 ZSWIM6 CXCR1 KLK5 SEMA3E TLR6 MAPK13 C4BPB CD36 DAB2IP TTN KIT S100A12 SREBF1 KCNK2 DNMT3B COMT TREM2 CRTC1 CSF3 UNC5A SLC2A1 ACSL3 FOXP2 ANO3 MDM2 PIK3C2G RB1 ADAMTS9 APBB2 IL17RC NPNT CSF1R PLCG2 UNC13B BIN2 ADTRP SASH1 ADAM9 RYR2 SREBF2 RALBP1 HSPA8 SPTBN4
43	Response to endogenous stimulus	GGT1 SLC27A1 INPP5K SPART CCKAR WFIKKN2 SPRY4 UBR5 MDM2 MAPK13 HEYL STAT3 RYR2 SREBF1 DNMT3B KIF16B TREM2 TAB1 CHRDL1 SMPD3 EEF2K RECQL5 XRN1 STXBP3 SLC2A1 FOXP2 CD36 KIT NPNT RYR1 ADTRP SREBF2 TLR6 CREBBP AKAP9 NCOR1 ADAM9 PRKDC DAB2IP RB1 PIK3C2A NCBP2 ATP6V1B2
41	System process	AKAP9 OBSL1 TTN SYNJ1 GABRA5 OR14A2 RYR2 SREBF1 KCNK2 COMT CRTC1 NPHS2 FOXP2 INPP5K SPART CD36 MDM2 KCNMB1 KIT SPTBN4 ZNF385A GRIK2 ARHGAP42 PBX3 NPNT ALOXE3 USH1G OR2T34 RYR1 OR10S1 E2F4 OR6V1 OR52I2 CEMIP ST3GAL4 SLC29A1 UNC13B PIK3C2A GPR143 ERAP2 KCNB2
38	Locomotion	PIK3C2A CASS4 ZSWIM6 PIK3C2G KIT DRC7 CXCR1 SEMA3E CEMIP SASH1 MACF1 LAMA5 SYNE2 TREM2 SMPD3 UNC5A MDM2 DAB2IP PAXIP1 CCKAR ADAMTS9 APBB2 IL17RC STAT3 CDK5R2 CSF1R BIN2 ADTRP SH3RF2 ADAM9 MDGA1 EMC10 DNAH3 DNAH2 RALBP1 ACTR3 SPTBN4 S100A12
37	Immune response	ULBP3 ANKHD1 CXCR1 KLK5 TLR6 CRTAM C4BPB RBCK1 DAB2IP KIT S100A12 PRKDC KIF16B CSF3 ACTR3 STXBP3 CD36 PAXIP1 PYHIN1 ERAP2 STAT3 CSF1R PLCG2 UBE2N CREBBP ACAA1 TREM2 TAB1 GLA ASAH1 MAN2B1 HSPA8 BIN2 GALNS IGF2R YTHDF2 CPNE1
34	Cell motility	PIK3C2A CASS4 PIK3C2G KIT DRC7 CXCR1 SEMA3E CEMIP SASH1 MACF1 LAMA5 SYNE2 TREM2 SMPD3 MDM2 DAB2IP PAXIP1 CCKAR ADAMTS9 APBB2 IL17RC STAT3 CDK5R2 CSF1R BIN2 ADTRP SH3RF2 ADAM9 MDGA1 EMC10 DNAH3 DNAH2 ACTR3 S100A12
34	Localization of cell	PIK3C2A CASS4 PIK3C2G KIT DRC7 CXCR1 SEMA3E CEMIP SASH1 MACF1 LAMA5 SYNE2 TREM2 SMPD3 MDM2 DAB2IP PAXIP1 CCKAR ADAMTS9 APBB2 IL17RC STAT3 CDK5R2 CSF1R BIN2 ADTRP SH3RF2 ADAM9 MDGA1 EMC10 DNAH3 DNAH2 ACTR3 S100A12
33	Cell cycle process	SYNE2 RECQL5 RB1 PLK4 CCNB3 NEK10 DCTN2 RTTN EME2 GLI1 MDM2 DAB2IP MLF1 SMPD3 CUL9 ACTR3 BIRC6 DPEP3 PAXIP1 APBB2 YTHDF2 E2F4 TTN CKAP2 OBSL1 NCOR1 HAUS7 PRKDC NINL POLD2 AKAP9 RPA1 ZNF385A
31	Cell proliferation	IL11 CSF3 CCNB3 KIT CSF1R SMARCA2 GLI1 DAB2IP EMC10 BOK KCNK2 COMT SMPD3 OCA2 BIRC6 PLA2G4A ETV3 PTBP2 FOXP2 LAMA5 MDM2 RB1 STAT3 E2F4 PRKDC OGFOD1 ASCC3 TBCK DCTN2 OSR2 TXLNA
27	Reproduction	GGT1 RPA1 EME2 UNC13B SMARCA2 COMT OCA2 SPAM1 USP42 GLI1 MCM9 ACTR3 BIRC6 SLC2A1 TCP11 DPEP3 PLK4 CCNB3 KIT SPTBN4 STAT3 MROH2B BOK SPATA31D3 IGF2R YTHDF2 PRKDC
27	Regulation of immune system process	GGT1 CSF3 ULBP3 KLK5 TLR6 C4BPB TREM2 CRTAM RBCK1 DAB2IP KIT PRKDC SMPD3 CD36 RB1 PAXIP1 PYHIN1 PLCG2 ADTRP STAT3 UBE2N YTHDF2 CREBBP TAB1 ACTR3 KMT2A WDR5
27	Response to abiotic stimulus	RECQL5 HSPA8 SLC27A1 CREBBP CIAO3 MDM2 NPEPPS SUV39H2 TTN MAPK13 PAXIP1 RYR1 KCNK2 DNMT3B SCFD1 EEF2K CRTC1 SLC2A1 AKAP9 FOXP2 ANO3 KCNMB1 KIT RYR2 PRKDC SLC29A1 RPA1
27	Reproductive process	GGT1 RPA1 EME2 UNC13B SMARCA2 COMT OCA2 SPAM1 USP42 GLI1 MCM9 ACTR3 BIRC6 SLC2A1 TCP11 DPEP3 PLK4 CCNB3 KIT SPTBN4 STAT3 MROH2B BOK SPATA31D3 IGF2R YTHDF2 PRKDC
25	Regulation of cellular component biogenesis	MDGA1 MACF1 FCHSD2 CSF3 ACTR3 INPP5K DAB2IP PLK4 SYNE2 EEF2K CD36 PAXIP1 KIT SPTBN4 SLITRK5 LRRN1 SCFD1 RASIP1 AKAP9 SMPD3 TLR6 UNC13B HSPA8 RPA1 RB1
24	Leukocyte activation	ULBP3 KIT TXLNA TREM2 PAXIP1 STAT3 TLR6 PLCG2 PRKDC STXBP3 ADAM9 IL11 ACAA1 GLA ASAH1 MAN2B1 HSPA8 BIN2 CD36 GALNS S100A12 CXCR1 IGF2R CPNE1
24	Anatomical structure formation involved in morphogenesis	OBSL1 TTN KLK5 HTATIP2 DAB2IP KIF16B TREM2 SMPD3 RASIP1 CD36 ZNF385A EMC10 ADAMTS9 HEYL WDR72 STAT3 SEMA3E CDK5R2 PRKDC PIK3C2A ADTRP SASH1 ADAM9 LAMA5
23	Immune effector process	ULBP3 KLK5 C4BPB CRTAM CD36 PAXIP1 KIT STAT3 PLCG2 PRKDC STXBP3 ACAA1 GLA ASAH1 MAN2B1 HSPA8 BIN2 ACTR3 GALNS S100A12 CXCR1 IGF2R CPNE1
21	Cell adhesion	MDGA1 MACF1 PCDHGA6 LAMA5 CD36 ADAM22 CASS4 SPAM1 CNTNAP3B KIT ADAMTS9 MICALL2 NPNT SEMA3E SUSD5 FREM3 COL6A6 ADAM9 ADTRP STXBP3 YTHDF2
21	Biological adhesion	MDGA1 MACF1 PCDHGA6 LAMA5 CD36 ADAM22 CASS4 SPAM1 CNTNAP3B KIT ADAMTS9 MICALL2 NPNT SEMA3E SUSD5 FREM3 COL6A6 ADAM9 ADTRP STXBP3 YTHDF2
21	Regulation of locomotion	ZSWIM6 KIT SEMA3E CEMIP SASH1 MACF1 SYNE2 TREM2 SMPD3 LAMA5 MDM2 DAB2IP ADAMTS9 STAT3 CSF1R PIK3C2A CASS4 ADTRP SH3RF2 ADAM9 EMC10
19	Interspecies interaction between organisms	INPP5K S100A12 CREBBP VRK2 UBR5 CRTC1 HTATIP2 HSPA8 RBCK1 ULBP3 CD36 MDM2 RB1 GTF2A2 SLC20A2 STAT3 PABPC1 EEA1 PIK3C2G
19	Multi-organism reproductive process	GGT1 UNC13B SMARCA2 COMT OCA2 SPAM1 USP42 GLI1 MCM9 SLC2A1 TCP11 DPEP3 KIT SPTBN4 STAT3 MROH2B SPATA31D3 IGF2R YTHDF2
18	Immune system development	CSF3 KIT CSF1R PRKDC TREM2 SMPD3 CIAO3 RB1 PAXIP1 ZNF385A STAT3 PLCG2 MLF1 YTHDF2 IL11 CREBBP KMT2A WDR5
17	Sexual reproduction	GGT1 UNC13B SMARCA2 OCA2 SPAM1 USP42 GLI1 MCM9 TCP11 DPEP3 KIT SPTBN4 STAT3 MROH2B SPATA31D3 IGF2R YTHDF2
17	Growth	SEMA3E GLI1 MACF1 CPNE1 MAP3K13 KCNK2 SMPD3 SPART CD36 DAB2IP RB1 RNF157 SPTBN4 APBB2 STAT3 PRKDC SMARCA2
16	Response to biotic stimulus	GGT1 KLK5 TLR6 CRTAM CD36 DAB2IP S100A12 COMT TREM2 CSF3 ADAMTS9 IL17RC PLCG2 UNC13B SASH1 ADAM9
15	Behavior	SYNJ1 CCKAR ADAM22 KCNK2 COMT CRTC1 FOXP2 KIT SPTBN4 ZNF385A GRIK2 SLITRK5 PBX3 STAT3 GABRA5
15	Multicellular organism reproduction	GGT1 SMARCA2 COMT OCA2 SPAM1 USP42 GLI1 MCM9 TCP11 DPEP3 KIT MROH2B SPATA31D3 IGF2R YTHDF2
15	Regulation of growth	SEMA3E GLI1 MACF1 MAP3K13 KCNK2 SPART CD36 DAB2IP RB1 RNF157 SPTBN4 APBB2 STAT3 PRKDC SMARCA2
15	Detection of stimulus	KCNMB1 CRTAM TTN TLR6 RYR2 TREM2 ANO3 KIT OR2T34 OR10S1 OR6V1 OR52I2 OR14A2 POLD2 RPA1
15	Response to other organism	GGT1 KLK5 TLR6 CD36 DAB2IP S100A12 COMT TREM2 CSF3 ADAMTS9 IL17RC PLCG2 UNC13B SASH1 ADAM9
14	Taxis	ZSWIM6 CXCR1 SEMA3E KIT TREM2 UNC5A PIK3C2G APBB2 IL17RC CSF1R BIN2 RALBP1 SPTBN4 S100A12
14	Multicellular organismal reproductive process	GGT1 SMARCA2 COMT OCA2 USP42 GLI1 MCM9 TCP11 DPEP3 KIT MROH2B SPATA31D3 IGF2R YTHDF2
12	Activation of immune response	TLR6 C4BPB RBCK1 DAB2IP PRKDC CD36 PYHIN1 PLCG2 UBE2N CREBBP TAB1 ACTR3
12	Developmental growth	SEMA3E GLI1 MACF1 CPNE1 MAP3K13 KCNK2 SMPD3 SPART RNF157 SPTBN4 STAT3 PRKDC
11	Regulation of cell adhesion	MDGA1 MACF1 CD36 LAMA5 NPNT SEMA3E CASS4 ADTRP ADAM9 YTHDF2 ADAM22
10	Developmental process involved in reproduction	SMARCA2 OCA2 GLI1 BIRC6 PLK4 KIT BOK YTHDF2 PRKDC TCP11
10	Autophagy	SREBF2 HSPA8 STAT3 TREM2 SREBF1 SCFD1 RASIP1 BOK ATP6V1B2 TOMM22
9	Cell growth	SEMA3E MACF1 CPNE1 MAP3K13 SPART RB1 RNF157 APBB2 SMARCA2
9	Methylation	TYW3 WDR5 KMT2A PAXIP1 DNMT3B COMT RLF METTL5 SUV39H2
9	Regulation of multi-organism process	KLK5 INPP5K HSPA8 CD36 YTHDF2 UNC13B PABPC1 SASH1 TCP11
9	Maintenance of location	AKAP9 RYR1 PLCG2 RYR2 SYNE2 CEMIP SREBF2 CD36 SPTBN4
7	Rhythmic process	CREBBP SREBF1 CRTC1 KMT2A SUV39H2 PRKDC NCOR1
7	Leukocyte migration	CXCR1 KIT TREM2 SMPD3 IL17RC ADTRP S100A12
6	Circadian rhythm	SREBF1 CRTC1 PRKDC KMT2A SUV39H2 NCOR1
5	Production of molecular mediator of immune response	KLK5 PRKDC KIT CD36 PAXIP1
5	Neurotransmitter secretion	SYN3 UNC13B SYNJ1 PCLO HSPA8
5	Pigmentation	GPR143 OCA2 KIT ADAMTS9 DCTN2
4	Locomotory behavior	ADAM22 SPTBN4 ZNF385A PBX3
4	Antigen processing and presentation	TREM2 ERAP2 CD36 DCTN2
4	Meiotic cell cycle process	EME2 ACTR3 DPEP3 YTHDF2
3	Cell killing	ULBP3 CRTAM S100A12
3	Myeloid cell homeostasis	RB1 KIT STAT3
3	Protein folding	HSPA8 FKBP9 MOGS
3	Response to activity	DNMT3B PRKDC RYR2
3	Synaptic vesicle exocytosis	UNC13B SYNJ1 PCLO
3	Modification of morphology or physiology of other organism	INPP5K S100A12 HSPA8
3	Hormone metabolic process	ACAA1 ALDH8A1 COMT
3	Regulation of circadian rhythm	CRTC1 PRKDC SUV39H2
3	Maintenance of cell number	MED17 KIT STAT3
3	Regulation of action potential	CD36 AKAP9 RYR2
2	Leukocyte mediated cytotoxicity	ULBP3 CRTAM
2	Somatic diversification of immune receptors	PRKDC PAXIP1
2	Behavioral defense response	GRIK2 GABRA5
2	Feeding behavior	CCKAR STAT3
2	Synaptic vesicle priming	UNC13B SYNJ1
2	Regulation of cell killing	ULBP3 CRTAM
2	Response to estrogen	COMT MDM2
2	Multi-multicellular organism process	COMT SLC2A1
2	Regulation of developmental pigmentation	KIT ADAMTS9
2	Response to redox state	RYR2 SMPD3
2	Regulation of plasma lipoprotein particle levels	CD36 ACSL3
2	Detoxification	ACAA1 CD36
2	Regulation of hemostasis	CD36 ADTRP
2	Regulation of carbohydrate metabolic process by regulation of transcription from RNA polymerase II promoter	WDR5 NCOR1
2	Regulation of reproductive process	YTHDF2 TCP11
Identified Biological Processes for human in Naturally infected samples
Number of genes	High level GO category	Genes
39	Regulation of response to stimulus	EPS8 FGFR4 BTN3A2 POLQ ABL1 CTSH WFS1 IL1R1 TOR1A PLCE1 EGF FSHR FICD PEG10 TBXA2R CRY1 ARHGEF1 HSP90AA1 LRP2 PPP1R9B OPTN PRR5L PDE5A ITGA2 SMAD3 NEUROD2 KLHL6 YOD1 CCK SZT2 MIA ITGAM VWA2 KMT2D NUP160 RAE1 NUP214 OTX2 MUC16
34	Cellular component biogenesis	MDGA1 MSH4 CEP131 EPS8 DNAI2 PLEC TMEM216 POLQ HSP90AA1 TOR1A OTX2 VWA2 SMAD3 ARID1B ABL1 MTG2 EIF3E MYH10 SBF2 EGF PCDH15 ITGA2 CCK ZNF658 KIF3B TRPS1 AARS2 ANK3 TENM2 ATP6V0D1 PIK3C2A RPS2 CEP78 KMT2D
33	Macromolecule localization	OPTN NUP214 EFR3A ARL5C ANK3 ABCA5 SGSM1 NUP160 HSP90AA1 TOR1A EGF ACSL1 CRY1 LRP2 ABL1 RAE1 PPP1R9B ITGA2 HOOK3 YOD1 STAC3 AP2A1 ABCC1 MYH10 PRR5L CEP131 BTN3A2 SZT2 ITGAM SMAD3 ATP6V0A4 RPS2 ATP6V0D1
31	Response to stress	TBXA2R MSH4 HSP90AA1 PLEC YOD1 WFS1 POLQ ABL1 TBX3 FICD CRY1 ARID1B GCN1 PPP1R9B IL1R1 OPTN MYH10 PTGFRN TOR1A ITGA2 SMAD3 ITGAM NEUROD2 CCK SZT2 PRR5L NUP160 RAE1 NUP214 ATP6V0D1 MUC16
31	Regulation of molecular function	SGSM1 FSHR PPP1R3F HSP90AA1 ABL1 CTSH WFS1 PLCE1 EGF RPS2 ARHGEF1 GCN1 AGFG2 PPP1R9B SBF2 PDE5A ACSL1 ITGA2 SMAD3 NEUROD2 STAC3 CCK SZT2 CCPG1 MIA FGFR4 NSD1 EIF3E ANK3 ITGAM FICD
30	Cellular localization	OPTN NUP214 EFR3A PLCE1 ARL5C ANK3 SGSM1 HOOK3 NUP160 HSP90AA1 TOR1A EGF ABL1 RAE1 PPP1R9B MYH10 CEP131 YOD1 STAC3 AP2A1 PRR5L DENND5A SZT2 ITGAM SMAD3 KIF3B RABEPK RPS2 CEP78 TMEM216
29	Catabolic process	SAMD4A CTSH FBXW4 DCPS SPOP YOD1 CYP2A6 WFS1 OPTN IVD NUDT5 ABL1 SBF2 TOR1A PLCE1 PDE5A EGF ACSL1 SMAD3 HSP90AA1 EIF3E PRR5L LRP2 ATP6V0D1 NUP160 RAE1 NUP214 RPS2 AP2A1
29	Regulation of signaling	EPS8 FGFR4 WFS1 TOR1A PLCE1 EGF FSHR FICD PEG10 CRY1 ARHGEF1 HSP90AA1 LRP2 ABL1 CTSH PPP1R9B IL1R1 OPTN PRR5L PDE5A ITGA2 SMAD3 NEUROD2 CCK SZT2 MIA VWA2 KMT2D OTX2
28	Regulation of multicellular organismal process	MDGA1 TBXA2R IL1R1 SMAD3 CRY1 LRP2 ABL1 CTSH FOXP2 TBX3 PDE5A EGF ACSL1 ITGA2 HOOK3 FSHR NEUROD2 IRX5 DENND5A CCK AP2A1 PIK3C2A MTG2 TRPS1 OTX2 WT1 PLCE1 KMT2D
28	Regulation of biological quality	MDGA1 TBXA2R SAMD4A HSP90AA1 ATP6V0A4 PLCE1 ATP6V0D1 CTSH WFS1 TOR1A SMAD3 CRY1 ABL1 MYH10 EPS8 ACSL1 FSHR NEUROD2 IRX5 CCK ANK3 ABCC1 TBX3 PCDH15 FGFR4 PIK3C2A NUP214 ITGA2
27	Cell proliferation	ABL1 FGFR4 WT1 TBX3 EGF ZBTB49 LRP2 CTSH FBXW4 PPP1R9B FOXP2 MYH10 PDE5A ITGA2 SMAD3 HOOK3 FSHR SIX5 CCK CEP131 KMT2D CCPG1 PLCE1 ARHGEF1 EPS8 BNC1 MIA
27	Anatomical structure morphogenesis	VWA2 TBX3 EGF OTX2 TBXA2R HSP90AA1 LRP2 ABL1 CTSH FBXW4 FOXP2 MYH10 PTGFRN TOR1A PCDH15 EPS8 ITGA2 SMAD3 KLHL6 RAPH1 IRX5 CCK WT1 PIK3C2A SZT2 ANK3 AP2A1
25	Regulation of developmental process	MDGA1 CCDC71 TBX3 SMAD3 TBXA2R LRP2 ABL1 CTSH FOXP2 MYH10 PDE5A EGF WDFY2 EPS8 ABCA5 HOOK3 FSHR NEUROD2 DENND5A AP2A1 PIK3C2A TRPS1 OTX2 WT1 KMT2D
24	System process	TBXA2R OR5D13 CRY1 LRP2 ABL1 PPP1R9B FOXP2 MYH10 PDE5A PCDH15 ITGA2 SMAD3 FSHR NEUROD2 IRX5 CCK MTG2 ATP6V0A4 WFS1 TBX3 STAC3 ANK3 PIK3C2A PLCE1
24	Regulation of localization	PLCE1 CTSH WFS1 TOR1A EGF CRY1 HSP90AA1 ABL1 PPP1R9B IL1R1 PRR5L ITGA2 SMAD3 YOD1 STAC3 CCK AP2A1 TBXA2R ITGAM PIK3C2A NUP214 MYH10 CEP131 ANK3
22	Response to endogenous stimulus	FSHR WT1 CCDC62 FGFR4 SMAD3 PEG10 TBXA2R CRY1 ARID1B LRP2 ABL1 PPP1R9B FOXP2 ACSL1 ITGA2 CTSH VWA2 KMT2D PIK3C2A ATP6V0A4 ATP6V0D1 OTX2
21	Multi-organism process	MSH4 SMAD3 TBXA2R ABL1 PPP1R9B PDE5A CEP131 ITGA2 BNC1 FSHR KLHL6 SIX5 OPTN TMEM181 KMT2D WT1 NUP160 RAE1 NUP214 RPS2 AP2A1
20	Immune system process	BTN3A2 CTSH IL1R1 POLQ ABL1 NUDCD1 OPTN PDE5A EPS8 ITGA2 SMAD3 ITGAM FSHR KLHL6 HSP90AA1 KIF3B KMT2D GHDC MUC16 AP2A1
18	Response to external stimulus	OTX2 SMAD3 TBXA2R CRY1 GCN1 ABL1 IL1R1 FOXP2 MYH10 PCDH15 ACSL1 ITGA2 KLHL6 CCK SZT2 OPTN ABCC1 ITGAM
18	Locomotion	PIK3C2A CTSH EGF OTX2 ABL1 IL1R1 MYH10 PRR5L TOR1A EPS8 ITGA2 SMAD3 CCK TBXA2R FGFR4 ABCC1 MDGA1 ITGAM
17	Cell motility	PIK3C2A CTSH EGF ABL1 IL1R1 MYH10 PRR5L TOR1A EPS8 ITGA2 SMAD3 CCK TBXA2R FGFR4 ABCC1 MDGA1 ITGAM
17	Localization of cell	PIK3C2A CTSH EGF ABL1 IL1R1 MYH10 PRR5L TOR1A EPS8 ITGA2 SMAD3 CCK TBXA2R FGFR4 ABCC1 MDGA1 ITGAM
15	Cell cycle process	MSH4 CEP131 MYH10 EGF ZBTB49 KIF3B EPS8 RAE1 ANK3 SMAD3 HSP90AA1 ABL1 L3MBTL2 OPTN CEP78
14	Reproduction	MSH4 FSHR WT1 LRP2 PPP1R9B PDE5A CEP131 ITGA2 BNC1 SIX5 PEG10 TBX3 IRX5 KMT2D
14	Cell adhesion	MDGA1 TENM2 PCDH15 VWA2 SPECC1L ABL1 MYH10 TOR1A PDE5A ITGA2 SMAD3 ITGAM ANK3 MUC16
14	Reproductive process	MSH4 FSHR WT1 LRP2 PPP1R9B PDE5A CEP131 ITGA2 BNC1 SIX5 PEG10 TBX3 IRX5 KMT2D
14	Biological adhesion	MDGA1 TENM2 PCDH15 VWA2 SPECC1L ABL1 MYH10 TOR1A PDE5A ITGA2 SMAD3 ITGAM ANK3 MUC16
14	Anatomical structure formation involved in morphogenesis	EGF TBXA2R LRP2 ABL1 CTSH MYH10 PTGFRN TBX3 SMAD3 KLHL6 ITGA2 PIK3C2A OTX2 WT1
13	Regulation of immune system process	BTN3A2 CTSH IL1R1 ABL1 PDE5A ITGA2 SMAD3 FSHR KLHL6 ITGAM HSP90AA1 KMT2D MUC16
12	Response to abiotic stimulus	HSP90AA1 CRY1 FOXP2 PCDH15 ITGA2 NEUROD2 CCK ATP6V0D1 SMAD3 NUP160 RAE1 NUP214
12	Growth	VWA2 SMAD3 WT1 HSP90AA1 ABL1 WFS1 PTGFRN PCDH15 FSHR RAPH1 KMT2D PLCE1
11	Developmental process involved in reproduction	MSH4 FSHR WT1 LRP2 PPP1R9B PDE5A SIX5 PEG10 TBX3 IRX5 KMT2D
11	Immune response	BTN3A2 CTSH IL1R1 ABL1 OPTN SMAD3 ITGAM KLHL6 HSP90AA1 GHDC MUC16
10	Multi-organism reproductive process	MSH4 PPP1R9B PDE5A CEP131 ITGA2 BNC1 FSHR SIX5 KMT2D WT1
9	Sexual reproduction	MSH4 PPP1R9B PDE5A CEP131 BNC1 FSHR SIX5 KMT2D WT1
9	Multicellular organism reproduction	MSH4 FSHR PPP1R9B PDE5A CEP131 BNC1 SIX5 KMT2D WT1
9	Regulation of locomotion	CTSH EGF ABL1 IL1R1 PRR5L ITGA2 SMAD3 TBXA2R PIK3C2A
9	Developmental growth	VWA2 HSP90AA1 ABL1 PTGFRN PCDH15 SMAD3 RAPH1 KMT2D WT1
9	Multicellular organismal reproductive process	MSH4 FSHR PPP1R9B PDE5A CEP131 BNC1 SIX5 KMT2D WT1
8	Behavior	PPP1R9B WFS1 FOXP2 PCDH15 EPS8 FSHR NEUROD2 CCK
8	Interspecies interaction between organisms	SMAD3 ITGA2 TMEM181 NUP160 RAE1 NUP214 RPS2 AP2A1
7	Immune effector process	IL1R1 ABL1 CTSH ITGAM BTN3A2 HSP90AA1 GHDC
7	Cell growth	SMAD3 WT1 HSP90AA1 ABL1 RAPH1 KMT2D PLCE1
7	Regulation of cellular component biogenesis	MDGA1 EPS8 HSP90AA1 SMAD3 CCK ABL1 TENM2
7	Leukocyte activation	ABL1 PDE5A SMAD3 ITGAM HSP90AA1 CTSH GHDC
6	Activation of immune response	BTN3A2 ABL1 KLHL6 HSP90AA1 ITGAM MUC16
6	Autophagy	OPTN ABL1 SBF2 YOD1 ATP6V0D1 HSP90AA1
6	Response to biotic stimulus	WFS1 SMAD3 TBXA2R ABL1 KLHL6 OPTN
6	Regulation of cell adhesion	MDGA1 ABL1 PDE5A ITGA2 SMAD3 ANK3
6	Methylation	KMT5C NSD1 KMT2D NSUN7 METTL11B WT1
5	Immune system development	POLQ ABL1 SMAD3 FSHR KMT2D
5	Regulation of growth	SMAD3 WT1 WFS1 ABL1 PLCE1
5	Taxis	OTX2 MYH10 ITGA2 SMAD3 ABCC1
5	Response to other organism	SMAD3 TBXA2R ABL1 KLHL6 OPTN
4	Leukocyte migration	IL1R1 EPS8 ITGA2 ITGAM
4	Maintenance of location	PLCE1 CRY1 ABL1 ANK3
3	Protein folding	WFS1 TOR1A HSP90AA1
3	Locomotory behavior	PCDH15 EPS8 FSHR
3	Antigen processing and presentation	KIF3B CTSH AP2A1
3	Detection of stimulus	PCDH15 ITGA2 OR5D13
3	Multi-organism localization	NUP160 RAE1 NUP214
2	Cell killing	CTSH ITGAM
2	Leukocyte mediated cytotoxicity	CTSH ITGAM
2	Behavioral defense response	NEUROD2 CCK
2	Production of molecular mediator of immune response	IL1R1 POLQ
2	Response to activity	CRY1 ITGA2
2	Muscle adaptation	PDE5A SMAD3
2	Regulation of multi-organism process	PDE5A OPTN
2	Rhythmic process	FSHR CRY1
2	Regulation of plasma lipoprotein particle levels	ABCA5 AP2A1
2	Maintenance of cell number	TBX3 HOOK3
2	Regulation of reproductive process	PDE5A WT1

## Sheet: Table-S3_ImmuneSystem_BP_Genes
Immune system related biological processes and genes (Natural infected patient proteome)
Immun+A1:K75e system process	BTN3A2	CTSH	IL1R1	POLQ	ABL1	NUDCD1	OPTN	PDE5A	EPS8	ITGA2	SMAD3	ITGAM	FSHR	KLHL6	HSP90AA1	KIF3B	KMT2D	GHDC	MUC16	AP2A1
Regulation of immune system process	BTN3A2	CTSH	IL1R1	ABL1	PDE5A	ITGA2	SMAD3	FSHR	KLHL6	ITGAM	HSP90AA1	KMT2D	MUC16	BTN3A2	CTSH	IL1R1	POLQ	ABL1	NUDCD1	OPTN	PDE5A	EPS8	ITGA2	SMAD3	ITGAM	FSHR	KLHL6	HSP90AA1	KIF3B	KMT2D	GHDC	MUC16	AP2A1
Immune response	BTN3A2	CTSH	IL1R1	ABL1	OPTN	SMAD3	ITGAM	KLHL6	HSP90AA1	GHDC	MUC16	BTN3A2	CTSH	IL1R1	ABL1	PDE5A	ITGA2	SMAD3	FSHR	KLHL6	ITGAM	HSP90AA1	KMT2D	MUC16	BTN3A2	CTSH	IL1R1	POLQ	ABL1	NUDCD1	OPTN	PDE5A	EPS8	ITGA2	SMAD3	ITGAM	FSHR	KLHL6	HSP90AA1	KIF3B	KMT2D	GHDC	MUC16	AP2A1
Immune effector process	IL1R1	ABL1	CTSH	ITGAM	BTN3A2	HSP90AA1	GHDC	BTN3A2	CTSH	IL1R1	ABL1	OPTN	SMAD3	ITGAM	KLHL6	HSP90AA1	GHDC	MUC16	BTN3A2	CTSH	IL1R1	ABL1	PDE5A	ITGA2	SMAD3	FSHR	KLHL6	ITGAM	HSP90AA1	KMT2D	MUC16	BTN3A2	CTSH	IL1R1	POLQ	ABL1	NUDCD1	OPTN	PDE5A	EPS8	ITGA2	SMAD3	ITGAM	FSHR	KLHL6	HSP90AA1	KIF3B	KMT2D	GHDC
Leukocyte activation	ABL1	PDE5A	SMAD3	ITGAM	HSP90AA1	CTSH	GHDC	IL1R1	ABL1	CTSH	ITGAM	BTN3A2	HSP90AA1	GHDC	BTN3A2	CTSH	IL1R1	ABL1	OPTN	SMAD3	ITGAM	KLHL6	HSP90AA1	GHDC	MUC16	BTN3A2	CTSH	IL1R1	ABL1	PDE5A	ITGA2	SMAD3	FSHR	KLHL6	ITGAM	HSP90AA1	KMT2D	MUC16	BTN3A2	CTSH	IL1R1	POLQ	ABL1	NUDCD1	OPTN	PDE5A	EPS8	ITGA2	SMAD3
Activation of immune response	BTN3A2	ABL1	KLHL6	HSP90AA1	ITGAM	MUC16	ABL1	PDE5A	SMAD3	ITGAM	HSP90AA1	CTSH	GHDC	IL1R1	ABL1	CTSH	ITGAM	BTN3A2	HSP90AA1	GHDC	BTN3A2	CTSH	IL1R1	ABL1	OPTN	SMAD3	ITGAM	KLHL6	HSP90AA1	GHDC	MUC16	BTN3A2	CTSH	IL1R1	ABL1	PDE5A	ITGA2	SMAD3	FSHR	KLHL6	ITGAM	HSP90AA1	KMT2D	MUC16	BTN3A2	CTSH	IL1R1	POLQ	ABL1
Autophagy	OPTN	ABL1	SBF2	YOD1	ATP6V0D1	HSP90AA1	BTN3A2	ABL1	KLHL6	HSP90AA1	ITGAM	MUC16	ABL1	PDE5A	SMAD3	ITGAM	HSP90AA1	CTSH	GHDC	IL1R1	ABL1	CTSH	ITGAM	BTN3A2	HSP90AA1	GHDC	BTN3A2	CTSH	IL1R1	ABL1	OPTN	SMAD3	ITGAM	KLHL6	HSP90AA1	GHDC	MUC16	BTN3A2	CTSH	IL1R1	ABL1	PDE5A	ITGA2	SMAD3	FSHR	KLHL6	ITGAM	HSP90AA1	KMT2D
Immune system development	POLQ	ABL1	SMAD3	FSHR	KMT2D	OPTN	ABL1	SBF2	YOD1	ATP6V0D1	HSP90AA1	BTN3A2	ABL1	KLHL6	HSP90AA1	ITGAM	MUC16	ABL1	PDE5A	SMAD3	ITGAM	HSP90AA1	CTSH	GHDC	IL1R1	ABL1	CTSH	ITGAM	BTN3A2	HSP90AA1	GHDC	BTN3A2	CTSH	IL1R1	ABL1	OPTN	SMAD3	ITGAM	KLHL6	HSP90AA1	GHDC	MUC16	BTN3A2	CTSH	IL1R1	ABL1	PDE5A	ITGA2	SMAD3
Leukocyte migration	IL1R1	EPS8	ITGA2	ITGAM	POLQ	ABL1	SMAD3	FSHR	KMT2D	OPTN	ABL1	SBF2	YOD1	ATP6V0D1	HSP90AA1	BTN3A2	ABL1	KLHL6	HSP90AA1	ITGAM	MUC16	ABL1	PDE5A	SMAD3	ITGAM	HSP90AA1	CTSH	GHDC	IL1R1	ABL1	CTSH	ITGAM	BTN3A2	HSP90AA1	GHDC	BTN3A2	CTSH	IL1R1	ABL1	OPTN	SMAD3	ITGAM	KLHL6	HSP90AA1	GHDC	MUC16	BTN3A2	CTSH	IL1R1
Antigen processing and presentation	KIF3B	CTSH	AP2A1	IL1R1	EPS8	ITGA2	ITGAM	POLQ	ABL1	SMAD3	FSHR	KMT2D	OPTN	ABL1	SBF2	YOD1	ATP6V0D1	HSP90AA1	BTN3A2	ABL1	KLHL6	HSP90AA1	ITGAM	MUC16	ABL1	PDE5A	SMAD3	ITGAM	HSP90AA1	CTSH	GHDC	IL1R1	ABL1	CTSH	ITGAM	BTN3A2	HSP90AA1	GHDC	BTN3A2	CTSH	IL1R1	ABL1	OPTN	SMAD3	ITGAM	KLHL6	HSP90AA1	GHDC	MUC16
Leukocyte mediated cytotoxicity	CTSH	ITGAM	KIF3B	CTSH	AP2A1	IL1R1	EPS8	ITGA2	ITGAM	POLQ	ABL1	SMAD3	FSHR	KMT2D	OPTN	ABL1	SBF2	YOD1	ATP6V0D1	HSP90AA1	BTN3A2	ABL1	KLHL6	HSP90AA1	ITGAM	MUC16	ABL1	PDE5A	SMAD3	ITGAM	HSP90AA1	CTSH	GHDC	IL1R1	ABL1	CTSH	ITGAM	BTN3A2	HSP90AA1	GHDC	BTN3A2	CTSH	IL1R1	ABL1	OPTN	SMAD3	ITGAM	KLHL6	HSP90AA1
Immune system related biological processes and genes (Cell-line proteome)
Immune system process	GGT1	CSF3	ULBP3	ANKHD1	KIT	CXCR1	KLK5	TLR6	CSF1R	PRKDC	C4BPB	TREM2	CRTAM	RBCK1	DAB2IP	S100A12	TXLNA	KIF16B	SMPD3	CIAO3	ACTR3	STXBP3	CD36	RB1	PAXIP1	ZNF385A	PYHIN1	IL17RC	ERAP2	STAT3	PLCG2	ADTRP	ADAM9	UBE2N	MLF1	YTHDF2	IL11	CREBBP	ACAA1	TAB1	GLA	ASAH1	MAN2B1	HSPA8	BIN2	KMT2A	GALNS	DCTN2	WDR5
Immune response	ULBP3	ANKHD1	CXCR1	KLK5	TLR6	CRTAM	C4BPB	RBCK1	DAB2IP	KIT	S100A12	PRKDC	KIF16B	CSF3	ACTR3	STXBP3	CD36	PAXIP1	PYHIN1	ERAP2	STAT3	CSF1R	PLCG2	UBE2N	CREBBP	ACAA1	TREM2	TAB1	GLA	ASAH1	MAN2B1	HSPA8	BIN2	GALNS	IGF2R	YTHDF2	CPNE1
Regulation of immune system process	GGT1	CSF3	ULBP3	KLK5	TLR6	C4BPB	TREM2	CRTAM	RBCK1	DAB2IP	KIT	PRKDC	SMPD3	CD36	RB1	PAXIP1	PYHIN1	PLCG2	ADTRP	STAT3	UBE2N	YTHDF2	CREBBP	TAB1	ACTR3	KMT2A	WDR5
Immune effector process	ULBP3	KLK5	C4BPB	CRTAM	CD36	PAXIP1	KIT	STAT3	PLCG2	PRKDC	STXBP3	ACAA1	GLA	ASAH1	MAN2B1	HSPA8	BIN2	ACTR3	GALNS	S100A12	CXCR1	IGF2R	CPNE1
Immune system development	CSF3	KIT	CSF1R	PRKDC	TREM2	SMPD3	CIAO3	RB1	PAXIP1	ZNF385A	STAT3	PLCG2	MLF1	YTHDF2	IL11	CREBBP	KMT2A	WDR5
Autophagy	SREBF2	HSPA8	STAT3	TREM2	SREBF1	SCFD1	RASIP1	BOK	ATP6V1B2	TOMM22
Leukocyte migration	CXCR1	KIT	TREM2	SMPD3	IL17RC	ADTRP	S100A12
Production of molecular mediator of immune response	KLK5	PRKDC	KIT	CD36	PAXIP1
Antigen processing and presentation	TREM2	ERAP2	CD36	DCTN2
Myeloid cell homeostasis	RB1	KIT	STAT3
Leukocyte mediated cytotoxicity	ULBP3	CRTAM
[truncated: 35 more columns]

## Sheet: Table-S4_UniqueGene_CellLine_NI
List of unique genes in cell line proteome	Uniprot id	Allias	Length	Biological process	Cellular component	Gene ontology (GO)	Molecular function	Ensembl transcript	Subcellular location	PubMed ID	Reactome	KEGG
CSF3	P09919	CSF3 C17orf33 GCSF	207	cellular response to cytokine stimulus [GO:0071345]; cellular response to lipopolysaccharide [GO:0071222]; cytokine-mediated signaling pathway [GO:0019221]; granulocyte differentiation [GO:0030851]; immune response [GO:0006955]; multicellular organism development [GO:0007275]; negative regulation of neuron death [GO:1901215]; positive regulation of actin cytoskeleton reorganization [GO:2000251]; …	extracellular region [GO:0005576]; extracellular space [GO:0005615]	extracellular region [GO:0005576]; extracellular space [GO:0005615]; cytokine activity [GO:0005125]; enzyme binding [GO:0019899]; granulocyte colony-stimulating factor receptor binding [GO:0005130]; growth factor activity [GO:0008083]; cellular response to cytokine stimulus [GO:0071345]; cellular response to lipopolysaccharide [GO:0071222]; cytokine-mediated signaling pathway [GO:0019221]; granul…	cytokine activity [GO:0005125]; enzyme binding [GO:0019899]; granulocyte colony-stimulating factor receptor binding [GO:0005130]; growth factor activity [GO:0008083]	ENST00000225474 [P09919-1];ENST00000394148 [P09919-3];ENST00000394149 [P09919-2];	SUBCELLULAR LOCATION: Secreted.	3484805; 2423327; 3494801; 15028279; 16625196; 2420009; 8554326; 7685769; 1281794; 7518249; 7685117; 10537111; 16492764	R-HSA-449836;R-HSA-6783783;	hsa:1440;
ULBP3	Q9BZM4	ULBP3 N2DL3 RAET1N	244	natural killer cell activation [GO:0030101]; natural killer cell mediated cytotoxicity [GO:0042267]; regulation of immune response [GO:0050776]; viral process [GO:0016032]	anchored component of plasma membrane [GO:0046658]; external side of plasma membrane [GO:0009897]; extracellular space [GO:0005615]; plasma membrane [GO:0005886]	anchored component of plasma membrane [GO:0046658]; external side of plasma membrane [GO:0009897]; extracellular space [GO:0005615]; plasma membrane [GO:0005886]; natural killer cell lectin-like receptor binding [GO:0046703]; natural killer cell activation [GO:0030101]; natural killer cell mediated cytotoxicity [GO:0042267]; regulation of immune response [GO:0050776]; viral process [GO:0016032]	natural killer cell lectin-like receptor binding [GO:0046703]	ENST00000367339;ENST00000438272;	SUBCELLULAR LOCATION: Cell membrane {ECO:0000250|UniProtKB:Q9BZM6}; Lipid-anchor, GPI-anchor {ECO:0000250|UniProtKB:Q9BZM6}.	11239445; 14702039; 14574404; 15489334; 11491531; 11827464; 11777960; 12753652; 20530255; 23186163; 11754823	R-HSA-198933;	hsa:79465;
ANKHD1	Q8IWZ3	ANKHD1 KIAA1085 MASK VBARP PP2500	2542	innate immune response [GO:0045087]	cytoplasm [GO:0005737]	cytoplasm [GO:0005737]; RNA binding [GO:0003723]; innate immune response [GO:0045087]	RNA binding [GO:0003723]	ENST00000360839 [Q8IWZ3-1];ENST00000394722 [Q8IWZ3-3];ENST00000394723 [Q8IWZ3-2];ENST00000616482 [Q8IWZ3-5];	SUBCELLULAR LOCATION: Cytoplasm {ECO:0000269|PubMed:16098192, ECO:0000269|PubMed:16956752}.	14557257; 15498874; 15372022; 15489334; 14702039; 10470851; 16098192; 16956752; 16964243; 18669648; 19413330; 19690332; 21269460; 21406692; 22814378; 23186163; 24275569; 27812135		hsa:404734;hsa:54882;
KIT	P10721	KIT SCFR	976	actin cytoskeleton reorganization [GO:0031532]; activation of MAPK activity [GO:0000187]; B cell differentiation [GO:0030183]; cell chemotaxis [GO:0060326]; cellular response to thyroid hormone stimulus [GO:0097067]; cytokine-mediated signaling pathway [GO:0019221]; dendritic cell cytokine production [GO:0002371]; detection of mechanical stimulus involved in sensory perception of sound [GO:005091…	acrosomal vesicle [GO:0001669]; cell-cell junction [GO:0005911]; cytoplasmic side of plasma membrane [GO:0009898]; external side of plasma membrane [GO:0009897]; extracellular space [GO:0005615]; fibrillar center [GO:0001650]; integral component of plasma membrane [GO:0005887]; plasma membrane [GO:0005886]; receptor complex [GO:0043235]	acrosomal vesicle [GO:0001669]; cell-cell junction [GO:0005911]; cytoplasmic side of plasma membrane [GO:0009898]; external side of plasma membrane [GO:0009897]; extracellular space [GO:0005615]; fibrillar center [GO:0001650]; integral component of plasma membrane [GO:0005887]; plasma membrane [GO:0005886]; receptor complex [GO:0043235]; ATP binding [GO:0005524]; cytokine binding [GO:0019955]; me…	ATP binding [GO:0005524]; cytokine binding [GO:0019955]; metal ion binding [GO:0046872]; protease binding [GO:0002020]; protein homodimerization activity [GO:0042803]; protein tyrosine kinase activity [GO:0004713]; SH2 domain binding [GO:0042169]; stem cell factor receptor activity [GO:0005020]; transmembrane receptor protein tyrosine kinase activity [GO:0004714]	ENST00000288135 [P10721-1];ENST00000412167 [P10721-2];	SUBCELLULAR LOCATION: [Isoform 1]: Cell membrane; Single-pass type I membrane protein.; SUBCELLULAR LOCATION: [Isoform 2]: Cell membrane; Single-pass type I membrane protein.; SUBCELLULAR LOCATION: [Isoform 3]: Cytoplasm. Note=Detected in the cytoplasm of spermatozoa, especially in the equatorial and subacrosomal region of the sperm head.	2448137; 1279499; 9027509; 18593464; 20658618; 14702039; 15815621; 15489334; 7506248; 7520444; 7539802; 9038210; 9341198; 9528781; 10377264; 10397721; 11018522; 11825908; 12444928; 12878163; 12511554; 16335952; 17595334; 17904548; 19265199; 19369195; 20601678; 20147452; 21640708; 21135090; 15526160; 16129412; 15625120; 18381929; 21057534; 12824176; 15123710; 17662946; 19164557; 21030588; 1376329;…	R-HSA-1257604;R-HSA-1433557;R-HSA-1433559;R-HSA-2219530;R-HSA-5673001;R-HSA-6811558;R-HSA-8866910;R-HSA-9669914;R-HSA-9669917;R-HSA-9669921;R-HSA-9669924;R-HSA-9669926;R-HSA-9669929;R-HSA-9669933;R-HSA-9669934;R-HSA-9669935;R-HSA-9669936;R-HSA-9670439;R-HSA-9680187;	hsa:3815;
CXCR1	P25024	CXCR1 CMKAR1 IL8RA	350	calcium-mediated signaling [GO:0019722]; cell chemotaxis [GO:0060326]; cell surface receptor signaling pathway [GO:0007166]; chemotaxis [GO:0006935]; dendritic cell chemotaxis [GO:0002407]; G protein-coupled receptor signaling pathway [GO:0007186]; immune response [GO:0006955]; neutrophil chemotaxis [GO:0030593]; neutrophil degranulation [GO:0043312]; positive regulation of cytosolic calcium ion …	external side of plasma membrane [GO:0009897]; integral component of membrane [GO:0016021]; plasma membrane [GO:0005886]; secretory granule membrane [GO:0030667]	external side of plasma membrane [GO:0009897]; integral component of membrane [GO:0016021]; plasma membrane [GO:0005886]; secretory granule membrane [GO:0030667]; C-C chemokine binding [GO:0019957]; C-C chemokine receptor activity [GO:0016493]; chemokine binding [GO:0019956]; chemokine receptor activity [GO:0004950]; G protein-coupled receptor activity [GO:0004930]; interleukin-8 binding [GO:0019…	C-C chemokine binding [GO:0019957]; C-C chemokine receptor activity [GO:0016493]; chemokine binding [GO:0019956]; chemokine receptor activity [GO:0004950]; G protein-coupled receptor activity [GO:0004930]; interleukin-8 binding [GO:0019959]; interleukin-8 receptor activity [GO:0004918]	ENST00000295683;	SUBCELLULAR LOCATION: Cell membrane; Multi-pass membrane protein.	1840701; 8384312; 8486366; 7929358; 16205979; 14702039; 15815621; 15489334; 11196695; 1379593; 10368283	R-HSA-380108;R-HSA-418594;R-HSA-6798695;	hsa:3577;
KLK5	Q9Y337	KLK5 SCTE UNQ570/PRO1132	293	amelogenesis [GO:0097186]; cornification [GO:0070268]; epidermis development [GO:0008544]; extracellular matrix disassembly [GO:0022617]; positive regulation of antibacterial peptide production [GO:0002803]; positive regulation of G protein-coupled receptor signaling pathway [GO:0045745]	cytosol [GO:0005829]; epidermal lamellar body [GO:0097209]; extracellular region [GO:0005576]; extracellular space [GO:0005615]; secretory granule [GO:0030141]	cytosol [GO:0005829]; epidermal lamellar body [GO:0097209]; extracellular region [GO:0005576]; extracellular space [GO:0005615]; secretory granule [GO:0030141]; peptidase activity [GO:0008233]; serine-type endopeptidase activity [GO:0004252]; serine-type peptidase activity [GO:0008236]; amelogenesis [GO:0097186]; cornification [GO:0070268]; epidermis development [GO:0008544]; extracellular matrix…	peptidase activity [GO:0008233]; serine-type endopeptidase activity [GO:0004252]; serine-type peptidase activity [GO:0008236]	ENST00000336334;ENST00000391809;ENST00000593428;	SUBCELLULAR LOCATION: Secreted.	10514489; 10652563; 11054574; 15361712; 28224083; 12975309; 15057824; 15489334; 19194479; 19190773; 17881000	R-HSA-6809371;	hsa:25818;
TLR6	Q9Y2C9	TLR6	796	activation of NF-kappaB-inducing kinase activity [GO:0007250]; cell activation [GO:0001775]; cellular response to amyloid-beta [GO:1904646]; cellular response to bacterial lipopeptide [GO:0071221]; cellular response to diacyl bacterial lipopeptide [GO:0071726]; cellular response to oxidised low-density lipoprotein particle stimulus [GO:0140052]; defense response to bacterium [GO:0042742]; detecti…	Golgi apparatus [GO:0005794]; integral component of plasma membrane [GO:0005887]; membrane raft [GO:0045121]; phagocytic vesicle membrane [GO:0030670]; plasma membrane [GO:0005886]; receptor complex [GO:0043235]; Toll-like receptor 2-Toll-like receptor 6 protein complex [GO:0035355]	Golgi apparatus [GO:0005794]; integral component of plasma membrane [GO:0005887]; membrane raft [GO:0045121]; phagocytic vesicle membrane [GO:0030670]; plasma membrane [GO:0005886]; receptor complex [GO:0043235]; Toll-like receptor 2-Toll-like receptor 6 protein complex [GO:0035355]; amyloid-beta binding [GO:0001540]; identical protein binding [GO:0042802]; lipopeptide binding [GO:0071723]; NAD(P…	amyloid-beta binding [GO:0001540]; identical protein binding [GO:0042802]; lipopeptide binding [GO:0071723]; NAD(P)+ nucleosidase activity [GO:0050135]; NAD+ nucleotidase, cyclic ADP-ribose generating [GO:0061809]; protein heterodimerization activity [GO:0046982]; signaling receptor activity [GO:0038023]; signaling receptor binding [GO:0005102]; Toll-like receptor 2 binding [GO:0035663]; transmem…	ENST00000381950 [Q9Y2C9-1];ENST00000436693 [Q9Y2C9-1];ENST00000610323 [Q9Y2C9-2];	SUBCELLULAR LOCATION: Cell membrane {ECO:0000269|PubMed:20037584}; Single-pass type I membrane protein {ECO:0000255}. Cytoplasmic vesicle, phagosome membrane {ECO:0000250|UniProtKB:Q9EPW9}; Single-pass type I membrane protein {ECO:0000255}. Membrane raft {ECO:0000269|PubMed:16880211}. Golgi apparatus {ECO:0000269|PubMed:16880211}. Note=Upon complex formation with CD36 and TLR4, internalized throu…	10231569; 18810425; 15815621; 15489334; 11441107; 16880211; 20037584; 25088687; 21618349	R-HSA-1236974;R-HSA-166058;R-HSA-168188;R-HSA-5602498;R-HSA-5603041;R-HSA-5686938;	hsa:10333;
CSF1R	P07333	CSF1R FMS	972	axon guidance [GO:0007411]; cell-cell junction maintenance [GO:0045217]; cell population proliferation [GO:0008283]; cellular response to cytokine stimulus [GO:0071345]; cellular response to macrophage colony-stimulating factor stimulus [GO:0036006]; cytokine-mediated signaling pathway [GO:0019221]; forebrain neuron differentiation [GO:0021879]; hematopoietic progenitor cell differentiation [GO:0…	cell surface [GO:0009986]; CSF1-CSF1R complex [GO:1990682]; integral component of plasma membrane [GO:0005887]; intracellular membrane-bounded organelle [GO:0043231]; nucleoplasm [GO:0005654]; plasma membrane [GO:0005886]; receptor complex [GO:0043235]	cell surface [GO:0009986]; CSF1-CSF1R complex [GO:1990682]; integral component of plasma membrane [GO:0005887]; intracellular membrane-bounded organelle [GO:0043231]; nucleoplasm [GO:0005654]; plasma membrane [GO:0005886]; receptor complex [GO:0043235]; ATP binding [GO:0005524]; cytokine binding [GO:0019955]; macrophage colony-stimulating factor receptor activity [GO:0005011]; protein homodimeriz…	ATP binding [GO:0005524]; cytokine binding [GO:0019955]; macrophage colony-stimulating factor receptor activity [GO:0005011]; protein homodimerization activity [GO:0042803]; protein phosphatase binding [GO:0019903]; protein tyrosine kinase activity [GO:0004713]; transmembrane receptor protein tyrosine kinase activity [GO:0004714]	ENST00000286301 [P07333-1];ENST00000543093 [P07333-2];ENST00000675795 [P07333-1];	SUBCELLULAR LOCATION: Cell membrane; Single-pass type I membrane protein.	2524025; 2421165; 9027509; 18593464; 15372022; 15489334; 2524648; 3525854; 4028159; 3532121; 7683918; 7681396; 7845678; 10340379; 12882960; 15117969; 16335952; 16648572; 17121910; 16170366; 18467591; 18814279; 19934330; 19369195; 20156689; 20489731; 20829061; 20504948; 15519852; 16337366; 18687298; 19132917; 24275569; 17132624; 17292918; 18342505; 19193011; 20137931; 17344846; 22197934; 23408870;…	R-HSA-449836;R-HSA-8853884;	hsa:1436;
PRKDC	P78527	PRKDC HYRC HYRC1	4128	activation of innate immune response [GO:0002218]; B cell lineage commitment [GO:0002326]; brain development [GO:0007420]; cellular protein modification process [GO:0006464]; cellular response to DNA damage stimulus [GO:0006974]; cellular response to insulin stimulus [GO:0032869]; double-strand break repair [GO:0006302]; double-strand break repair via alternative nonhomologous end joining [GO:009…	cytosol [GO:0005829]; DNA-dependent protein kinase-DNA ligase 4 complex [GO:0005958]; membrane [GO:0016020]; nonhomologous end joining complex [GO:0070419]; nuclear chromosome, telomeric region [GO:0000784]; nucleolus [GO:0005730]; nucleoplasm [GO:0005654]; nucleus [GO:0005634]; protein-containing complex [GO:0032991]; protein-DNA complex [GO:0032993]; small-subunit processome [GO:0032040]; trans…	cytosol [GO:0005829]; DNA-dependent protein kinase-DNA ligase 4 complex [GO:0005958]; membrane [GO:0016020]; nonhomologous end joining complex [GO:0070419]; nuclear chromosome, telomeric region [GO:0000784]; nucleolus [GO:0005730]; nucleoplasm [GO:0005654]; nucleus [GO:0005634]; protein-containing complex [GO:0032991]; protein-DNA complex [GO:0032993]; small-subunit processome [GO:0032040]; trans…	ATP binding [GO:0005524]; DNA-dependent protein kinase activity [GO:0004677]; double-stranded DNA binding [GO:0003690]; enzyme binding [GO:0019899]; protein domain specific binding [GO:0019904]; protein kinase activity [GO:0004672]; protein serine/threonine kinase activity [GO:0004674]; protein serine kinase activity [GO:0106310]; protein threonine kinase activity [GO:0106311]; RNA binding [GO:00…	ENST00000314191 [P78527-1];ENST00000338368 [P78527-2];	SUBCELLULAR LOCATION: Nucleus {ECO:0000269|PubMed:12231622, ECO:0000269|PubMed:14734805, ECO:0000269|PubMed:22002106}. Nucleus, nucleolus {ECO:0000269|PubMed:22002106, ECO:0000269|PubMed:32103174}.	7671312; 11418067; 9284934; 7638222; 7594449; 2507541; 2247066; 1597196; 8407951; 8464713; 8804412; 8917110; 9363941; 9372844; 9362500; 9139719; 9766667; 9679063; 9442054; 9435225; 10026262; 10467406; 12186630; 11955432; 12509254; 12231622; 11889123; 12649176; 14612514; 14627815; 15071507; 14744996; 15574326; 15456891; 14704337; 14734805; 16046194; 15811628; 15936993; 15758953; 17081983; 16397295…	R-HSA-1834949;R-HSA-3270619;R-HSA-5693571;R-HSA-8866654;	hsa:5591;
C4BPB	P20851	C4BPB	252	blood coagulation [GO:0007596]; complement activation, classical pathway [GO:0006958]; innate immune response [GO:0045087]; negative regulation of complement activation, classical pathway [GO:0045959]; positive regulation of protein catabolic process [GO:0045732]; regulation of complement activation [GO:0030449]; regulation of opsonization [GO:1903027]; response to symbiotic bacterium [GO:0009609]	extracellular region [GO:0005576]; extracellular space [GO:0005615]; plasma membrane [GO:0005886]	extracellular region [GO:0005576]; extracellular space [GO:0005615]; plasma membrane [GO:0005886]; blood coagulation [GO:0007596]; complement activation, classical pathway [GO:0006958]; innate immune response [GO:0045087]; negative regulation of complement activation, classical pathway [GO:0045959]; positive regulation of protein catabolic process [GO:0045732]; regulation of complement activation…		ENST00000243611 [P20851-1];ENST00000367076 [P20851-2];ENST00000367078 [P20851-1];ENST00000391923 [P20851-1];	SUBCELLULAR LOCATION: Secreted.	8325877; 2300577; 16710414; 15489334; 14760718; 16335952; 19159218	R-HSA-977606;	hsa:725;
TREM2	Q9NZC2	TREM2	230	apoptotic cell clearance [GO:0043277]; astrocyte activation [GO:0048143]; cellular response to amyloid-beta [GO:1904646]; dendritic cell differentiation [GO:0097028]; humoral immune response [GO:0006959]; import into cell [GO:0098657]; innate immune response [GO:0045087]; microglial cell activation [GO:0001774]; negative regulation of autophagic cell death [GO:1904093]; negative regulation of aut…	extracellular region [GO:0005576]; integral component of membrane [GO:0016021]; intrinsic component of plasma membrane [GO:0031226]; plasma membrane [GO:0005886]; plasma membrane raft [GO:0044853]	extracellular region [GO:0005576]; integral component of membrane [GO:0016021]; intrinsic component of plasma membrane [GO:0031226]; plasma membrane [GO:0005886]; plasma membrane raft [GO:0044853]; amyloid-beta binding [GO:0001540]; apolipoprotein A-I binding [GO:0034186]; apolipoprotein binding [GO:0034185]; high-density lipoprotein particle binding [GO:0008035]; lipid binding [GO:0008289]; lipo…	amyloid-beta binding [GO:0001540]; apolipoprotein A-I binding [GO:0034186]; apolipoprotein binding [GO:0034185]; high-density lipoprotein particle binding [GO:0008035]; lipid binding [GO:0008289]; lipoprotein particle binding [GO:0071813]; low-density lipoprotein particle binding [GO:0030169]; phospholipid binding [GO:0005543]; protein-containing complex binding [GO:0044877]; protein tyrosine kin…	ENST00000338469 [Q9NZC2-2];ENST00000373113 [Q9NZC2-1];ENST00000373122 [Q9NZC2-3];	SUBCELLULAR LOCATION: [Isoform 1]: Cell membrane {ECO:0000269|PubMed:24078628, ECO:0000269|PubMed:24990881, ECO:0000269|PubMed:25615530, ECO:0000269|PubMed:27589997, ECO:0000269|PubMed:27995897, ECO:0000269|PubMed:28768830, ECO:0000269|PubMed:28855300, ECO:0000269|PubMed:28855301}; Single-pass type I membrane protein {ECO:0000255}.; SUBCELLULAR LOCATION: [Isoform 2]: Secreted {ECO:0000305}.; SUBC…	10799849; 15489334; 11602640; 12080485; 12925681; 15883308; 18957693; 25957402; 24078628; 24990881; 27589997; 27067662; 27477018; 28802038; 28855300; 28855301; 28768830; 30442540; 29752066; 29518356; 27995897; 29794134; 12754369; 23399524; 25615530; 29142083	R-HSA-198933;R-HSA-2172127;R-HSA-2424491;R-HSA-416700;	hsa:54209;
CRTAM	O95727	CRTAM	393	adaptive immune response [GO:0002250]; cell recognition [GO:0008037]; detection of stimulus [GO:0051606]; detection of tumor cell [GO:0002355]; establishment of T cell polarity [GO:0001768]; heterophilic cell-cell adhesion via plasma membrane cell adhesion molecules [GO:0007157]; lymphocyte migration into lymphoid organs [GO:0097021]; negative regulation of activated T cell proliferation [GO:0046…	immunological synapse [GO:0001772]; integral component of membrane [GO:0016021]; plasma membrane [GO:0005886]	immunological synapse [GO:0001772]; integral component of membrane [GO:0016021]; plasma membrane [GO:0005886]; identical protein binding [GO:0042802]; signaling receptor binding [GO:0005102]; adaptive immune response [GO:0002250]; cell recognition [GO:0008037]; detection of stimulus [GO:0051606]; detection of tumor cell [GO:0002355]; establishment of T cell polarity [GO:0001768]; heterophilic cel…	identical protein binding [GO:0042802]; signaling receptor binding [GO:0005102]	ENST00000227348 [O95727-1];ENST00000533709 [O95727-2];	SUBCELLULAR LOCATION: Cell membrane {ECO:0000250|UniProtKB:Q149L7}; Single-pass type I membrane protein {ECO:0000255}. Note=In a subset of CD4+ T-cells, colocalizes with SCRIB at the immunological synapse during the late phase of T-cell activation. {ECO:0000250|UniProtKB:Q149L7}.	10811014; 15489334; 15811952; 15781451; 16300832; 23583034; 23871486	R-HSA-198933;	hsa:56253;
RBCK1	Q9BYM8	RBCK1 C20orf18 RNF54 UBCE7IP3 XAP3 XAP4	510	cytoplasmic sequestering of protein [GO:0051220]; I-kappaB kinase/NF-kappaB signaling [GO:0007249]; negative regulation of necroptotic process [GO:0060546]; negative regulation of NF-kappaB transcription factor activity [GO:0032088]; positive regulation of extrinsic apoptotic signaling pathway [GO:2001238]; positive regulation of I-kappaB kinase/NF-kappaB signaling [GO:0043123]; positive regulati…	cytosol [GO:0005829]; LUBAC complex [GO:0071797]; ubiquitin ligase complex [GO:0000151]	cytosol [GO:0005829]; LUBAC complex [GO:0071797]; ubiquitin ligase complex [GO:0000151]; identical protein binding [GO:0042802]; metal ion binding [GO:0046872]; protein sequestering activity [GO:0140311]; transcription coactivator activity [GO:0003713]; ubiquitin binding [GO:0043130]; ubiquitin-protein transferase activity [GO:0004842]; cytoplasmic sequestering of protein [GO:0051220]; I-kappaB k…	identical protein binding [GO:0042802]; metal ion binding [GO:0046872]; protein sequestering activity [GO:0140311]; transcription coactivator activity [GO:0003713]; ubiquitin binding [GO:0043130]; ubiquitin-protein transferase activity [GO:0004842]	ENST00000353660 [Q9BYM8-3];ENST00000356286 [Q9BYM8-1];		9195957; 12629548; 11780052; 15489334; 14759258; 15951569; 17006537; 17449468; 18711448; 20005846; 19136968; 21455173; 21455180; 21455181; 23104095; 22814378; 23798481; 23186163; 22430200; 22517668	R-HSA-5357905;R-HSA-5357956;R-HSA-983168;	hsa:10616;
DAB2IP	Q5VWQ8	DAB2IP AF9Q34 AIP1 KIAA1743	1189	activation of JUN kinase activity [GO:0007257]; activation of MAPKKK activity [GO:0000185]; angiogenesis [GO:0001525]; cell cycle [GO:0007049]; cell motility involved in cerebral cortex radial glia guided migration [GO:0021814]; cellular protein catabolic process [GO:0044257]; cellular response to epidermal growth factor stimulus [GO:0071364]; cellular response to interleukin-1 [GO:0071347]; cell…	AIP1-IRE1 complex [GO:1990597]; axon [GO:0030424]; cerebellar mossy fiber [GO:0044300]; climbing fiber [GO:0044301]; cytoplasm [GO:0005737]; cytosol [GO:0005829]; dendrite [GO:0030425]; endocytic vesicle [GO:0030139]; neuronal cell body [GO:0043025]; neuronal cell body membrane [GO:0032809]; parallel fiber [GO:1990032]; plasma membrane [GO:0005886]	AIP1-IRE1 complex [GO:1990597]; axon [GO:0030424]; cerebellar mossy fiber [GO:0044300]; climbing fiber [GO:0044301]; cytoplasm [GO:0005737]; cytosol [GO:0005829]; dendrite [GO:0030425]; endocytic vesicle [GO:0030139]; neuronal cell body [GO:0043025]; neuronal cell body membrane [GO:0032809]; parallel fiber [GO:1990032]; plasma membrane [GO:0005886]; 14-3-3 protein binding [GO:0071889]; cadherin b…	14-3-3 protein binding [GO:0071889]; cadherin binding [GO:0045296]; death receptor binding [GO:0005123]; GTPase activator activity [GO:0005096]; identical protein binding [GO:0042802]; kinase binding [GO:0019900]; mitogen-activated protein kinase kinase binding [GO:0031434]; mitogen-activated protein kinase kinase kinase binding [GO:0031435]; phosphatidylinositol 3-kinase binding [GO:0043548]; ph…	ENST00000259371 [Q5VWQ8-5];ENST00000309989 [Q5VWQ8-2];ENST00000408936 [Q5VWQ8-1];	SUBCELLULAR LOCATION: Cytoplasm. Cell membrane {ECO:0000305}; Peripheral membrane protein {ECO:0000305}. Membrane. Cell projection, dendrite {ECO:0000250}. Note=Localized in soma and dendrites of Purkinje cells as well as in scattered cell bodies in the molecular layer of the cerebellum (By similarity). Colocalizes with TIRAP at the plasma membrane. Colocalizes with ARF6 at the plasma membrane an…	11944990; 14978793; 11214970; 12168954; 15164053; 15489334; 12813029; 15310755; 15701637; 17389591; 18292600; 19033661; 18669648; 19903888; 19948740; 20154697; 20080667; 21269460; 21700930; 21406692; 22696229; 23186163	R-HSA-5658442;	hsa:153090;
S100A12	P80511	S100A12	92	antimicrobial humoral immune response mediated by antimicrobial peptide [GO:0061844]; cytokine secretion [GO:0050663]; defense response to bacterium [GO:0042742]; defense response to fungus [GO:0050832]; inflammatory response [GO:0006954]; innate immune response [GO:0045087]; killing of cells of other organism [GO:0031640]; mast cell activation [GO:0045576]; monocyte chemotaxis [GO:0002548]; neut…	cytoplasm [GO:0005737]; cytoskeleton [GO:0005856]; cytosol [GO:0005829]; extracellular region [GO:0005576]; extracellular space [GO:0005615]; nucleus [GO:0005634]; plasma membrane [GO:0005886]; secretory granule lumen [GO:0034774]	cytoplasm [GO:0005737]; cytoskeleton [GO:0005856]; cytosol [GO:0005829]; extracellular region [GO:0005576]; extracellular space [GO:0005615]; nucleus [GO:0005634]; plasma membrane [GO:0005886]; secretory granule lumen [GO:0034774]; calcium ion binding [GO:0005509]; calcium-dependent protein binding [GO:0048306]; copper ion binding [GO:0005507]; RAGE receptor binding [GO:0050786]; zinc ion binding…	calcium-dependent protein binding [GO:0048306]; calcium ion binding [GO:0005509]; copper ion binding [GO:0005507]; RAGE receptor binding [GO:0050786]; zinc ion binding [GO:0008270]	ENST00000368737;	SUBCELLULAR LOCATION: Secreted {ECO:0000269|PubMed:22811950}. Cytoplasm {ECO:0000269|PubMed:22811950}. Cytoplasm, cytoskeleton {ECO:0000269|PubMed:22811950}. Cell membrane {ECO:0000269|PubMed:22811950}; Peripheral membrane protein {ECO:0000269|PubMed:22811950}. Note=Predominantly localized in the cytoplasm. Upon elevation of the intracellular calcium level, translocated from the cytoplasm to the …	8619860; 8985590; 16710414; 15489334; 8619876; 8769108; 7626002; 1860454; 11522286; 12042313; 12645006; 17208591; 18292089; 18443896; 20523765; 19386136; 19935766; 20213444; 22811950; 24275569; 11134923; 12777802; 19501594	R-HSA-445989;R-HSA-6798695;R-HSA-879415;R-HSA-933542;	hsa:6283;
TXLNA	P40222	TXLNA TXLN	546	B cell activation [GO:0042113]; cytokine-mediated signaling pathway [GO:0019221]; exocytosis [GO:0006887]	cytoplasm [GO:0005737]; cytosol [GO:0005829]; extracellular region [GO:0005576]; membrane [GO:0016020]	cytoplasm [GO:0005737]; cytosol [GO:0005829]; extracellular region [GO:0005576]; membrane [GO:0016020]; syntaxin binding [GO:0019905]; B cell activation [GO:0042113]; cytokine-mediated signaling pathway [GO:0019221]; exocytosis [GO:0006887]	syntaxin binding [GO:0019905]	ENST00000373609;ENST00000373610;		12558796; 17974005; 16710414; 15489334; 8327514; 8755619; 14623251; 17081983; 18220336; 18691976; 18669648; 19413330; 19369195; 19690332; 20068231; 21269460; 21406692; 23186163; 24275569	R-HSA-449836;	hsa:200081;
KIF16B	Q96L93	KIF16B C20orf23 KIAA1590 SNX23	1317	cellular response to interferon-gamma [GO:0071346]; early endosome to late endosome transport [GO:0045022]; endoderm development [GO:0007492]; epidermal growth factor receptor signaling pathway [GO:0007173]; fibroblast growth factor receptor signaling pathway [GO:0008543]; formation of primary germ layer [GO:0001704]; Golgi to endosome transport [GO:0006895]; microtubule-based movement [GO:000701…	cytoplasm [GO:0005737]; cytosol [GO:0005829]; early endosome [GO:0005769]; early endosome membrane [GO:0031901]; endosome [GO:0005768]; kinesin complex [GO:0005871]; microtubule [GO:0005874]; phagocytic vesicle [GO:0045335]; spindle [GO:0005819]	cytoplasm [GO:0005737]; cytosol [GO:0005829]; early endosome [GO:0005769]; early endosome membrane [GO:0031901]; endosome [GO:0005768]; kinesin complex [GO:0005871]; microtubule [GO:0005874]; phagocytic vesicle [GO:0045335]; spindle [GO:0005819]; ATP binding [GO:0005524]; ATP-dependent microtubule motor activity, plus-end-directed [GO:0008574]; ATPase activity [GO:0016887]; microtubule binding [G…	ATPase activity [GO:0016887]; ATP binding [GO:0005524]; ATP-dependent microtubule motor activity, plus-end-directed [GO:0008574]; microtubule binding [GO:0008017]; microtubule motor activity [GO:0003777]; phosphatidylinositol-3,4,5-trisphosphate binding [GO:0005547]; phosphatidylinositol-3,4-bisphosphate binding [GO:0043325]; phosphatidylinositol-3,5-bisphosphate binding [GO:0080025]; phosphatidy…	ENST00000354981 [Q96L93-1];ENST00000408042 [Q96L93-2];	SUBCELLULAR LOCATION: Cytoplasm, cytoskeleton {ECO:0000305}. Early endosome membrane {ECO:0000269|PubMed:15882625}. Cytoplasm {ECO:0000269|PubMed:18445686}. Cytoplasm, cytoskeleton, spindle {ECO:0000269|PubMed:18445686}. Note=It is unclear whether association with endosomes is mediated via phosphatidylinositol 3-phosphate (PtdIns(3)P)-binding or via its interaction with RAB14. {ECO:0000269|PubMed…	10997877; 17974005; 11780052; 15489334; 14702039; 15882625; 18445686; 20923765; 21406692; 23186163; 17641687; 16959974	R-HSA-6811434;R-HSA-983189;	hsa:55614;
SMPD3	Q9NY59	SMPD3	655	BMP signaling pathway [GO:0030509]; bone growth [GO:0098868]; bone mineralization [GO:0030282]; cellular response to hydrogen peroxide [GO:0070301]; cellular response to magnesium ion [GO:0071286]; cellular response to oxidised low-density lipoprotein particle stimulus [GO:0140052]; cellular response to peptide [GO:1901653]; cellular response to redox state [GO:0071461]; cellular response to tumo…	cytoplasm [GO:0005737]; extracellular region [GO:0005576]; Golgi cis cisterna [GO:0000137]; Golgi membrane [GO:0000139]; plasma membrane [GO:0005886]	cytoplasm [GO:0005737]; extracellular region [GO:0005576]; Golgi cis cisterna [GO:0000137]; Golgi membrane [GO:0000139]; plasma membrane [GO:0005886]; identical protein binding [GO:0042802]; metal ion binding [GO:0046872]; neutral sphingomyelin phosphodiesterase activity [GO:0061751]; phosphatidic acid binding [GO:0070300]; phosphatidylserine binding [GO:0001786]; phospholipase activity [GO:00046…	identical protein binding [GO:0042802]; metal ion binding [GO:0046872]; neutral sphingomyelin phosphodiesterase activity [GO:0061751]; phosphatidic acid binding [GO:0070300]; phosphatidylserine binding [GO:0001786]; phospholipase activity [GO:0004620]; sphingomyelin phosphodiesterase activity [GO:0004767]	ENST00000219334 [Q9NY59-1];ENST00000563226 [Q9NY59-2];	SUBCELLULAR LOCATION: Golgi apparatus membrane {ECO:0000269|PubMed:10823942}; Lipid-anchor {ECO:0000269|PubMed:10823942}. Cell membrane {ECO:0000269|PubMed:15051724}; Lipid-anchor {ECO:0000269|PubMed:15051724}. Note=May localize to detergent-resistant subdomains of Golgi membranes of hypothalamic neurosecretory neurons (PubMed:10823942). Localizes to plasma membrane in confluent contact-inhaibite…	10823942; 15616553; 15489334; 14741383; 15051724; 17349629; 24275569	R-HSA-1660662;R-HSA-5626978;	hsa:55512;
CIAO3	Q9H6Q4	CIAO3 NARFL PRN	476	hematopoietic progenitor cell differentiation [GO:0002244]; iron-sulfur cluster assembly [GO:0016226]; oxygen homeostasis [GO:0032364]; regulation of gene expression [GO:0010468]; response to hypoxia [GO:0001666]	CIA complex [GO:0097361]	CIA complex [GO:0097361]; 4 iron, 4 sulfur cluster binding [GO:0051539]; metal ion binding [GO:0046872]; hematopoietic progenitor cell differentiation [GO:0002244]; iron-sulfur cluster assembly [GO:0016226]; oxygen homeostasis [GO:0032364]; regulation of gene expression [GO:0010468]; response to hypoxia [GO:0001666]	4 iron, 4 sulfur cluster binding [GO:0051539]; metal ion binding [GO:0046872]	ENST00000251588 [Q9H6Q4-1];ENST00000540986 [Q9H6Q4-3];ENST00000568545 [Q9H6Q4-3];		14702039; 11157797; 15616553; 15489334; 16956324; 18270200; 20068231; 21269460; 22678362; 22678361; 23585563	R-HSA-2564830;	hsa:64428;
ACTR3	P61158	ACTR3 ARP3	418	actin polymerization-dependent cell motility [GO:0070358]; Arp2/3 complex-mediated actin nucleation [GO:0034314]; asymmetric cell division [GO:0008356]; cellular response to interferon-gamma [GO:0071346]; cilium assembly [GO:0060271]; ephrin receptor signaling pathway [GO:0048013]; establishment or maintenance of cell polarity [GO:0007163]; Fc-gamma receptor signaling pathway involved in phagocyt…	actin cytoskeleton [GO:0015629]; Arp2/3 protein complex [GO:0005885]; brush border [GO:0005903]; cell-cell junction [GO:0005911]; cytoplasm [GO:0005737]; cytosol [GO:0005829]; extracellular exosome [GO:0070062]; focal adhesion [GO:0005925]; lamellipodium [GO:0030027]; membrane [GO:0016020]; nucleus [GO:0005634]; site of double-strand break [GO:0035861]	actin cytoskeleton [GO:0015629]; Arp2/3 protein complex [GO:0005885]; brush border [GO:0005903]; cell-cell junction [GO:0005911]; cytoplasm [GO:0005737]; cytosol [GO:0005829]; extracellular exosome [GO:0070062]; focal adhesion [GO:0005925]; lamellipodium [GO:0030027]; membrane [GO:0016020]; nucleus [GO:0005634]; site of double-strand break [GO:0035861]; actin binding [GO:0003779]; ATP binding [GO…	actin binding [GO:0003779]; ATP binding [GO:0005524]; structural constituent of cytoskeleton [GO:0005200]	ENST00000263238;	SUBCELLULAR LOCATION: Cytoplasm, cytoskeleton {ECO:0000269|PubMed:19109554}. Cell projection {ECO:0000269|PubMed:9230079}. Nucleus {ECO:0000269|PubMed:16767080, ECO:0000269|PubMed:17220302, ECO:0000269|PubMed:29925947}. Note=In pre-apoptotic cells, colocalizes with MEFV in large specks (pyroptosomes) (PubMed:19109554).	9230079; 14702039; 15815621; 15489334; 9000076; 11741539; 15592455; 17220302; 18614018; 19413330; 16767080; 19109554; 19608861; 20393563; 21269460; 24275569; 25944712; 29058690; 29925947	R-HSA-2029482;R-HSA-3928662;R-HSA-5663213;R-HSA-8856828;R-HSA-9664422;	hsa:10096;
STXBP3	O00186	STXBP3	592	brain development [GO:0007420]; cellular glucose homeostasis [GO:0001678]; cellular response to interferon-gamma [GO:0071346]; insulin secretion [GO:0030073]; intracellular protein transport [GO:0006886]; negative regulation of calcium ion-dependent exocytosis [GO:0045955]; negative regulation of glucose import [GO:0046325]; neurotransmitter secretion [GO:0007269]; neutrophil degranulation [GO:00…	apical plasma membrane [GO:0016324]; basolateral plasma membrane [GO:0016323]; cytosol [GO:0005829]; extracellular exosome [GO:0070062]; phagocytic vesicle [GO:0045335]; plasma membrane [GO:0005886]; platelet alpha granule [GO:0031091]; presynapse [GO:0098793]; secretory granule [GO:0030141]; specific granule [GO:0042581]; tertiary granule [GO:0070820]	apical plasma membrane [GO:0016324]; basolateral plasma membrane [GO:0016323]; cytosol [GO:0005829]; extracellular exosome [GO:0070062]; phagocytic vesicle [GO:0045335]; plasma membrane [GO:0005886]; platelet alpha granule [GO:0031091]; presynapse [GO:0098793]; secretory granule [GO:0030141]; specific granule [GO:0042581]; tertiary granule [GO:0070820]; protein-containing complex binding [GO:0044…	protein-containing complex binding [GO:0044877]; syntaxin-1 binding [GO:0017075]; syntaxin binding [GO:0019905]	ENST00000370008;	SUBCELLULAR LOCATION: Cytoplasm, cytosol {ECO:0000269|PubMed:10194441}. Cell membrane {ECO:0000269|PubMed:10194441}. Note=In platelets, predominantly cytosolic. Low amounts membrane-associated.	8824310; 10194441; 14702039; 16710414; 15489334; 21269460; 24275569	R-HSA-114516;R-HSA-1445148;	hsa:6814;
CD36	P16671	CD36 GP3B GP4	472	amyloid-beta clearance by cellular catabolic process [GO:0150094]; amyloid fibril formation [GO:1990000]; antigen processing and presentation of exogenous peptide antigen via MHC class I, TAP-dependent [GO:0002479]; apoptotic cell clearance [GO:0043277]; blood coagulation [GO:0007596]; cell adhesion [GO:0007155]; cellular response to amyloid-beta [GO:1904646]; cellular response to diacyl bacteria…	apical plasma membrane [GO:0016324]; brush border membrane [GO:0031526]; cell periphery [GO:0071944]; cell surface [GO:0009986]; endocytic vesicle membrane [GO:0030666]; external side of plasma membrane [GO:0009897]; extracellular space [GO:0005615]; Golgi apparatus [GO:0005794]; integral component of plasma membrane [GO:0005887]; membrane [GO:0016020]; membrane raft [GO:0045121]; phagocytic vesi…	apical plasma membrane [GO:0016324]; brush border membrane [GO:0031526]; cell periphery [GO:0071944]; cell surface [GO:0009986]; endocytic vesicle membrane [GO:0030666]; external side of plasma membrane [GO:0009897]; extracellular space [GO:0005615]; Golgi apparatus [GO:0005794]; integral component of plasma membrane [GO:0005887]; membrane [GO:0016020]; membrane raft [GO:0045121]; phagocytic vesi…	amyloid-beta binding [GO:0001540]; high-density lipoprotein particle binding [GO:0008035]; lipid binding [GO:0008289]; lipoprotein particle binding [GO:0071813]; lipoteichoic acid immune receptor activity [GO:0070892]; long-chain fatty acid transporter activity [GO:0005324]; low-density lipoprotein particle binding [GO:0030169]; low-density lipoprotein particle receptor activity [GO:0005041]; ole…	ENST00000309881 [P16671-1];ENST00000394788 [P16671-1];ENST00000432207 [P16671-1];ENST00000433696 [P16671-3];ENST00000435819 [P16671-1];ENST00000447544 [P16671-1];ENST00000538969 [P16671-4];ENST00000544133 [P16671-2];	SUBCELLULAR LOCATION: Cell membrane {ECO:0000269|PubMed:16880211}; Multi-pass membrane protein {ECO:0000255}. Membrane raft {ECO:0000269|PubMed:16880211}. Golgi apparatus {ECO:0000269|PubMed:16880211}. Apical cell membrane {ECO:0000250|UniProtKB:Q08857}. Note=Upon ligand-binding, internalized through dynamin-dependent endocytosis. {ECO:0000269|PubMed:20037584}.	2473841; 7693552; 7505064; 7518447; 12853948; 15489334; 2468669; 11668637; 7503937; 15242332; 1371676; 8798390; 16880211; 18353783; 16263699; 18780401; 19864601; 19159218; 19471024; 20037584; 21610069; 21395585; 22240721; 25822988; 25944712; 7533783; 10391209; 10890433; 11950861; 12506336; 15282206; 18753675; 27667267	R-HSA-114608;R-HSA-1236973;R-HSA-1236974;R-HSA-166058;R-HSA-168188;R-HSA-1989781;R-HSA-3000471;R-HSA-381340;R-HSA-434313;R-HSA-5602498;R-HSA-5603041;R-HSA-5686938;R-HSA-6785807;R-HSA-6798695;	hsa:948;
RB1	P06400	RB1	928	aortic valve morphogenesis [GO:0003180]; cell cycle arrest [GO:0007050]; cell differentiation [GO:0030154]; cell division [GO:0051301]; cell morphogenesis involved in neuron differentiation [GO:0048667]; cellular response to xenobiotic stimulus [GO:0071466]; chromatin remodeling [GO:0006338]; digestive tract development [GO:0048565]; enucleate erythrocyte differentiation [GO:0043353]; G1/S transi…	chromatin [GO:0000785]; nucleoplasm [GO:0005654]; nucleus [GO:0005634]; PML body [GO:0016605]; Rb-E2F complex [GO:0035189]; spindle [GO:0005819]; SWI/SNF complex [GO:0016514]; transcription regulator complex [GO:0005667]	chromatin [GO:0000785]; nucleoplasm [GO:0005654]; nucleus [GO:0005634]; PML body [GO:0016605]; Rb-E2F complex [GO:0035189]; spindle [GO:0005819]; SWI/SNF complex [GO:0016514]; transcription regulator complex [GO:0005667]; disordered domain specific binding [GO:0097718]; identical protein binding [GO:0042802]; importin-alpha family protein binding [GO:0061676]; kinase binding [GO:0019900]; phospho…	disordered domain specific binding [GO:0097718]; identical protein binding [GO:0042802]; importin-alpha family protein binding [GO:0061676]; kinase binding [GO:0019900]; phosphoprotein binding [GO:0051219]; RNA polymerase II activating transcription factor binding [GO:0001102]; RNA polymerase II transcription regulatory region sequence-specific DNA binding [GO:0000977]; transcription factor bindi…	ENST00000267163;	SUBCELLULAR LOCATION: Nucleus {ECO:0000269|PubMed:20940255}. Note=During keratinocyte differentiation, acetylation by KAT2B/PCAF is required for nuclear localization. {ECO:0000269|PubMed:20940255}.	3657987; 3823889; 3480530; 2701949; 1352398; 7902321; 14702039; 15057823; 15489334; 2717184; 7881418; 1316611; 8336704; 8114739; 2839300; 3413073; 1756735; 8414517; 7525595; 7935440; 8892909; 10446990; 10499802; 10409732; 10779342; 9858607; 10197586; 10869426; 11223246; 10888886; 11484059; 11571652; 12450794; 12475961; 12466551; 12037672; 12682072; 15084261; 15538385; 15107404; 15542589; 15809340…	R-HSA-113501;R-HSA-174178;R-HSA-2299718;R-HSA-2559584;R-HSA-2559585;R-HSA-69200;R-HSA-69202;R-HSA-69231;R-HSA-69656;R-HSA-8940973;R-HSA-9661069;R-HSA-9661070;R-HSA-9682706;R-HSA-9687136;R-HSA-9694686;	hsa:5925;
PAXIP1	Q6ZW49	PAXIP1 PAXIP1L PTIP CAGF28	1069	adipose tissue development [GO:0060612]; chorion development [GO:0060717]; DNA damage response, signal transduction by p53 class mediator [GO:0030330]; DNA recombination [GO:0006310]; double-strand break repair via nonhomologous end joining [GO:0006303]; endothelial cell migration [GO:0043542]; histone H3-K4 methylation [GO:0051568]; negative regulation of DNA-binding transcription factor activit…	chromosome [GO:0005694]; histone methyltransferase complex [GO:0035097]; MLL3/4 complex [GO:0044666]; nuclear matrix [GO:0016363]; nucleoplasm [GO:0005654]; nucleus [GO:0005634]	chromosome [GO:0005694]; histone methyltransferase complex [GO:0035097]; MLL3/4 complex [GO:0044666]; nuclear matrix [GO:0016363]; nucleoplasm [GO:0005654]; nucleus [GO:0005634]; adipose tissue development [GO:0060612]; chorion development [GO:0060717]; DNA damage response, signal transduction by p53 class mediator [GO:0030330]; DNA recombination [GO:0006310]; double-strand break repair via nonho…		ENST00000397192 [Q6ZW49-6];ENST00000404141 [Q6ZW49-6];	SUBCELLULAR LOCATION: Nucleus matrix {ECO:0000250|UniProtKB:Q6NZQ4}. Chromosome {ECO:0000269|PubMed:15456759, ECO:0000269|PubMed:17690115}. Note=Localizes to DNA damage foci upon ionizing radiation. {ECO:0000269|PubMed:15456759, ECO:0000269|PubMed:17690115}.	14702039; 17974005; 12853948; 9225980; 15489334; 11940591; 14576432; 15456759; 17925232; 17500065; 17178841; 17690115; 17761849; 18353733; 19723507; 20088963; 21269460; 23727112; 23186163	R-HSA-5617472;R-HSA-5693571;	hsa:22976;
ZNF385A	Q96PM9	ZNF385A HZF RZF ZNF385	386	apoptotic process [GO:0006915]; cellular response to DNA damage stimulus [GO:0006974]; DNA damage response, signal transduction by p53 class mediator resulting in cell cycle arrest [GO:0006977]; hemostasis [GO:0007599]; learning or memory [GO:0007611]; locomotory behavior [GO:0007626]; megakaryocyte development [GO:0035855]; mRNA localization resulting in posttranscriptional regulation of gene ex…	cytoplasm [GO:0005737]; dendrite [GO:0030425]; neuronal cell body [GO:0043025]; nucleolus [GO:0005730]; nucleoplasm [GO:0005654]	cytoplasm [GO:0005737]; dendrite [GO:0030425]; neuronal cell body [GO:0043025]; nucleolus [GO:0005730]; nucleoplasm [GO:0005654]; DNA binding [GO:0003677]; mRNA 3'-UTR binding [GO:0003730]; p53 binding [GO:0002039]; RNA binding [GO:0003723]; zinc ion binding [GO:0008270]; apoptotic process [GO:0006915]; cellular response to DNA damage stimulus [GO:0006974]; DNA damage response, signal transductio…	DNA binding [GO:0003677]; mRNA 3'-UTR binding [GO:0003730]; p53 binding [GO:0002039]; RNA binding [GO:0003723]; zinc ion binding [GO:0008270]	ENST00000338010 [Q96PM9-4];ENST00000352268 [Q96PM9-3];ENST00000394313 [Q96PM9-1];ENST00000546970 [Q96PM9-1];ENST00000551109 [Q96PM9-1];ENST00000551771 [Q96PM9-2];	SUBCELLULAR LOCATION: Cytoplasm {ECO:0000269|PubMed:15527981}. Nucleus, nucleolus {ECO:0000269|PubMed:15527981}. Cell projection, dendrite {ECO:0000250}. Note=Detected in dendrites of Purkinje cells and hippocampal neurons. {ECO:0000250}.	15527981; 14702039; 21697133; 16541075; 15489334; 17974005; 17719541; 23186163	R-HSA-6804114;R-HSA-6804116;R-HSA-6804759;R-HSA-69895;	hsa:25946;
PYHIN1	Q6K0P9	PYHIN1 IFIX	492	activation of innate immune response [GO:0002218]; cell cycle [GO:0007049]; cellular response to interferon-alpha [GO:0035457]; cellular response to interferon-beta [GO:0035458]; positive regulation of DNA binding [GO:0043388]; positive regulation of DNA damage response, signal transduction by p53 class mediator resulting in transcription of p21 class mediator [GO:1902164]; positive regulation of…	nuclear speck [GO:0016607]; nucleolus [GO:0005730]; protein-containing complex [GO:0032991]	nuclear speck [GO:0016607]; nucleolus [GO:0005730]; protein-containing complex [GO:0032991]; double-stranded DNA binding [GO:0003690]; ubiquitin protein ligase binding [GO:0031625]; activation of innate immune response [GO:0002218]; cell cycle [GO:0007049]; cellular response to interferon-alpha [GO:0035457]; cellular response to interferon-beta [GO:0035458]; positive regulation of DNA binding [GO…	double-stranded DNA binding [GO:0003690]; ubiquitin protein ligase binding [GO:0031625]	ENST00000368135 [Q6K0P9-5];ENST00000368138 [Q6K0P9-2];ENST00000368140 [Q6K0P9-1];ENST00000392252 [Q6K0P9-4];ENST00000392254 [Q6K0P9-3];	SUBCELLULAR LOCATION: [Isoform 1]: Nucleus, nucleoplasm.; SUBCELLULAR LOCATION: [Isoform 3]: Nucleus, nucleoplasm.; SUBCELLULAR LOCATION: [Isoform 5]: Nucleus. Nucleus speckle.	15122330; 16710414; 15489334; 16479015; 18247378		hsa:149628;
IL17RC	Q8NAC3	IL17RC UNQ6118/PRO20040/PRO38901	791	defense response to fungus [GO:0050832]; granulocyte chemotaxis [GO:0071621]; inflammatory response [GO:0006954]; interleukin-17-mediated signaling pathway [GO:0097400]; positive regulation of cytokine production involved in inflammatory response [GO:1900017]; positive regulation of interleukin-6 production [GO:0032755]	cell surface [GO:0009986]; integral component of membrane [GO:0016021]; plasma membrane [GO:0005886]	cell surface [GO:0009986]; integral component of membrane [GO:0016021]; plasma membrane [GO:0005886]; interleukin-17 receptor activity [GO:0030368]; signaling receptor binding [GO:0005102]; defense response to fungus [GO:0050832]; granulocyte chemotaxis [GO:0071621]; inflammatory response [GO:0006954]; interleukin-17-mediated signaling pathway [GO:0097400]; positive regulation of cytokine product…	interleukin-17 receptor activity [GO:0030368]; signaling receptor binding [GO:0005102]	ENST00000295981 [Q8NAC3-1];ENST00000383812 [Q8NAC3-3];ENST00000403601 [Q8NAC3-2];ENST00000413608 [Q8NAC3-5];ENST00000416074 [Q8NAC3-7];ENST00000455057 [Q8NAC3-6];	SUBCELLULAR LOCATION: Cell membrane {ECO:0000269|PubMed:17911633}; Single-pass type I membrane protein {ECO:0000255}. Note=Soluble isoforms may be produced.	17911633; 12975309; 14702039; 16641997; 15489334; 15340161; 11706037; 14504135; 16785495; 18684971; 24120361; 28827714; 32187518; 25918342	R-HSA-448424;	hsa:84818;
ERAP2	Q6P179	ERAP2 LRAP	960	adaptive immune response [GO:0002250]; antigen processing and presentation of endogenous peptide antigen via MHC class I [GO:0019885]; antigen processing and presentation of peptide antigen via MHC class I [GO:0002474]; peptide catabolic process [GO:0043171]; proteolysis [GO:0006508]; regulation of blood pressure [GO:0008217]; signal transduction [GO:0007165]	cytoplasm [GO:0005737]; endoplasmic reticulum lumen [GO:0005788]; endoplasmic reticulum membrane [GO:0005789]; integral component of membrane [GO:0016021]; plasma membrane [GO:0005886]	cytoplasm [GO:0005737]; endoplasmic reticulum lumen [GO:0005788]; endoplasmic reticulum membrane [GO:0005789]; integral component of membrane [GO:0016021]; plasma membrane [GO:0005886]; aminopeptidase activity [GO:0004177]; metalloaminopeptidase activity [GO:0070006]; metallopeptidase activity [GO:0008237]; peptide binding [GO:0042277]; zinc ion binding [GO:0008270]; adaptive immune response [GO:…	aminopeptidase activity [GO:0004177]; metalloaminopeptidase activity [GO:0070006]; metallopeptidase activity [GO:0008237]; peptide binding [GO:0042277]; zinc ion binding [GO:0008270]	ENST00000379904 [Q6P179-3];ENST00000437043 [Q6P179-1];ENST00000510309 [Q6P179-4];ENST00000513084 [Q6P179-2];	SUBCELLULAR LOCATION: Endoplasmic reticulum membrane {ECO:0000269|PubMed:12799365}; Single-pass type II membrane protein {ECO:0000269|PubMed:12799365}.	12799365; 15691326; 15489334; 16335952; 15908954; 16286653; 16585582; 17332242; 21269460; 22106953	R-HSA-983170;	hsa:64167;
STAT3	P40763	STAT3 APRF	770	astrocyte differentiation [GO:0048708]; cellular response to cytokine stimulus [GO:0071345]; cellular response to hormone stimulus [GO:0032870]; cellular response to leptin stimulus [GO:0044320]; cytokine-mediated signaling pathway [GO:0019221]; defense response [GO:0006952]; eating behavior [GO:0042755]; energy homeostasis [GO:0097009]; eye photoreceptor cell differentiation [GO:0001754]; glucos…	cytoplasm [GO:0005737]; cytosol [GO:0005829]; nuclear chromatin [GO:0000790]; nucleoplasm [GO:0005654]; nucleus [GO:0005634]; plasma membrane [GO:0005886]; RNA polymerase II transcription regulator complex [GO:0090575]; transcription regulator complex [GO:0005667]	cytoplasm [GO:0005737]; cytosol [GO:0005829]; nuclear chromatin [GO:0000790]; nucleoplasm [GO:0005654]; nucleus [GO:0005634]; plasma membrane [GO:0005886]; RNA polymerase II transcription regulator complex [GO:0090575]; transcription regulator complex [GO:0005667]; chromatin DNA binding [GO:0031490]; DNA binding [GO:0003677]; DNA-binding transcription activator activity, RNA polymerase II-specifi…	chromatin DNA binding [GO:0031490]; DNA binding [GO:0003677]; DNA-binding transcription activator activity, RNA polymerase II-specific [GO:0001228]; DNA-binding transcription factor activity [GO:0003700]; DNA-binding transcription factor activity, RNA polymerase II-specific [GO:0000981]; identical protein binding [GO:0042802]; nuclear receptor activity [GO:0004879]; primary miRNA binding [GO:0070…	ENST00000264657 [P40763-1];ENST00000404395 [P40763-2];ENST00000585517 [P40763-3];ENST00000588969 [P40763-1];	SUBCELLULAR LOCATION: Cytoplasm {ECO:0000269|PubMed:28065600, ECO:0000269|PubMed:31899195}. Nucleus {ECO:0000269|PubMed:28065600, ECO:0000269|PubMed:31899195}. Note=Shuttles between the nucleus and the cytoplasm. Translocated into the nucleus upon tyrosine phosphorylation and dimerization, in response to signaling by activated FGFR1, FGFR2, FGFR3 or FGFR4. Constitutive nuclear presence is indepen…	7512451; 9630560; 14702039; 16625196; 15489334; 7701321; 9388184; 10688651; 12359225; 11773079; 12208879; 12023369; 12873986; 12763138; 15526160; 15194700; 15465816; 15467733; 15994929; 16219639; 15677474; 15592455; 16568091; 17875724; 15919823; 17344214; 17956865; 18242580; 18599021; 18070987; 18234692; 18691976; 18669648; 19413330; 19147545; 20826784; 20068231; 21269460; 21135090; 23084476; 222…	R-HSA-1059683;R-HSA-111453;R-HSA-1266695;R-HSA-1433557;R-HSA-1839117;R-HSA-186763;R-HSA-198745;R-HSA-2559582;R-HSA-2586552;R-HSA-2892247;R-HSA-390471;R-HSA-452723;R-HSA-6783783;R-HSA-6785807;R-HSA-8849474;R-HSA-8854691;R-HSA-8875791;R-HSA-8983432;R-HSA-8984722;R-HSA-8985947;R-HSA-9008059;R-HSA-9020933;R-HSA-9020956;R-HSA-9020958;R-HSA-9616222;R-HSA-9670439;R-HSA-9673767;R-HSA-9673770;R-HSA-982772;	hsa:6774;
PLCG2	P16885	PLCG2	1265	activation of store-operated calcium channel activity [GO:0032237]; B cell differentiation [GO:0030183]; B cell receptor signaling pathway [GO:0050853]; calcium-mediated signaling [GO:0019722]; Fc-epsilon receptor signaling pathway [GO:0038095]; Fc-gamma receptor signaling pathway involved in phagocytosis [GO:0038096]; follicular B cell differentiation [GO:0002316]; inositol phosphate metabolic p…	cytosol [GO:0005829]; extracellular exosome [GO:0070062]; plasma membrane [GO:0005886]	cytosol [GO:0005829]; extracellular exosome [GO:0070062]; plasma membrane [GO:0005886]; phosphatidylinositol phospholipase C activity [GO:0004435]; phospholipase C activity [GO:0004629]; phosphorylation-dependent protein binding [GO:0140031]; phosphotyrosine residue binding [GO:0001784]; activation of store-operated calcium channel activity [GO:0032237]; B cell differentiation [GO:0030183]; B cel…	phosphatidylinositol phospholipase C activity [GO:0004435]; phospholipase C activity [GO:0004629]; phosphorylation-dependent protein binding [GO:0140031]; phosphotyrosine residue binding [GO:0001784]	ENST00000564138;		2849563; 16533400; 15616553; 15489334; 11606584; 12181444; 15144186; 19690332; 21269460; 22236196; 23000145; 24869598	R-HSA-114604;R-HSA-166016;R-HSA-1855204;R-HSA-202433;R-HSA-2029485;R-HSA-2424491;R-HSA-2871796;R-HSA-2871809;R-HSA-5607764;R-HSA-5621480;R-HSA-9027277;R-HSA-9664323;R-HSA-983695;	hsa:5336;
ADTRP	Q96IZ2	ADTRP C6orf105	230	cell migration involved in sprouting angiogenesis [GO:0002042]; cellular response to oxidised low-density lipoprotein particle stimulus [GO:0140052]; cellular response to steroid hormone stimulus [GO:0071383]; long-chain fatty acid catabolic process [GO:0042758]; negative regulation of blood coagulation [GO:0030195]; negative regulation of extracellular matrix constituent secretion [GO:0003332]; …	caveola [GO:0005901]; cell surface [GO:0009986]; integral component of membrane [GO:0016021]; membrane [GO:0016020]	caveola [GO:0005901]; cell surface [GO:0009986]; integral component of membrane [GO:0016021]; membrane [GO:0016020]; hydrolase activity [GO:0016787]; cell migration involved in sprouting angiogenesis [GO:0002042]; cellular response to oxidised low-density lipoprotein particle stimulus [GO:0140052]; cellular response to steroid hormone stimulus [GO:0071383]; long-chain fatty acid catabolic process…	hydrolase activity [GO:0016787]	ENST00000229583 [Q96IZ2-2];ENST00000414691 [Q96IZ2-1];	SUBCELLULAR LOCATION: Cell membrane {ECO:0000269|PubMed:21868574, ECO:0000269|PubMed:27018888}; Multi-pass membrane protein {ECO:0000255}. Note=Colocalized with TFPI and CAV1 in lipid rafts. {ECO:0000269|PubMed:21868574}.	14702039; 14574404; 15489334; 21868574; 27018888		hsa:84830;
ADAM9	Q13443	ADAM9 KIAA0021 MCMP MDC9 MLTNG	819	activation of MAPKK activity [GO:0000186]; cell adhesion [GO:0007155]; cell adhesion mediated by integrin [GO:0033627]; cell-cell adhesion mediated by integrin [GO:0033631]; cell-matrix adhesion [GO:0007160]; cell migration [GO:0016477]; cellular response to lipopolysaccharide [GO:0071222]; integrin-mediated signaling pathway [GO:0007229]; keratinocyte differentiation [GO:0030216]; membrane prote…	cell surface [GO:0009986]; extracellular exosome [GO:0070062]; extracellular space [GO:0005615]; focal adhesion [GO:0005925]; integral component of membrane [GO:0016021]; intrinsic component of external side of plasma membrane [GO:0031233]	cell surface [GO:0009986]; extracellular exosome [GO:0070062]; extracellular space [GO:0005615]; focal adhesion [GO:0005925]; integral component of membrane [GO:0016021]; intrinsic component of external side of plasma membrane [GO:0031233]; collagen binding [GO:0005518]; integrin binding [GO:0005178]; laminin binding [GO:0043236]; metal ion binding [GO:0046872]; metalloendopeptidase activity [GO:…	collagen binding [GO:0005518]; integrin binding [GO:0005178]; laminin binding [GO:0043236]; metal ion binding [GO:0046872]; metalloendopeptidase activity [GO:0004222]; metallopeptidase activity [GO:0008237]; protein kinase C binding [GO:0005080]; SH3 domain binding [GO:0017124]	ENST00000379917 [Q13443-2];ENST00000487273 [Q13443-1];	SUBCELLULAR LOCATION: [Isoform 1]: Cell membrane {ECO:0000269|PubMed:8647900}; Single-pass type I membrane protein {ECO:0000255}.; SUBCELLULAR LOCATION: [Isoform 2]: Secreted {ECO:0000269|PubMed:12054541}.	8647900; 8809033; 12054541; 7584026; 15489334; 9016778; 10531379; 18669648; 19409519; 23186163;	R-HSA-1442490;	hsa:8754;
UBE2N	P61088	UBE2N BLU	152	activation of MAPK activity [GO:0000187]; DNA double-strand break processing [GO:0000729]; double-strand break repair via homologous recombination [GO:0000724]; double-strand break repair via nonhomologous end joining [GO:0006303]; histone ubiquitination [GO:0016574]; interleukin-1-mediated signaling pathway [GO:0070498]; JNK cascade [GO:0007254]; nucleotide-binding oligomerization domain contain…	cytoplasm [GO:0005737]; cytosol [GO:0005829]; extracellular exosome [GO:0070062]; fibrillar center [GO:0001650]; nucleoplasm [GO:0005654]; nucleus [GO:0005634]; protein-containing complex [GO:0032991]; UBC13-MMS2 complex [GO:0031372]; UBC13-UEV1A complex [GO:0035370]; ubiquitin ligase complex [GO:0000151]	cytoplasm [GO:0005737]; cytosol [GO:0005829]; extracellular exosome [GO:0070062]; fibrillar center [GO:0001650]; nucleoplasm [GO:0005654]; nucleus [GO:0005634]; protein-containing complex [GO:0032991]; UBC13-MMS2 complex [GO:0031372]; UBC13-UEV1A complex [GO:0035370]; ubiquitin ligase complex [GO:0000151]; ATP binding [GO:0005524]; RNA binding [GO:0003723]; ubiquitin binding [GO:0043130]; ubiquit…	ATP binding [GO:0005524]; RNA binding [GO:0003723]; ubiquitin binding [GO:0043130]; ubiquitin conjugating enzyme activity [GO:0061631]; ubiquitin protein ligase binding [GO:0031625]; ubiquitin-protein transferase activity [GO:0004842]	ENST00000318066;	SUBCELLULAR LOCATION: Nucleus {ECO:0000269|PubMed:19340006}. Cytoplasm {ECO:0000269|PubMed:19340006}.	8902611; 15489334; 16122702; 10089880; 14562038; 16112642; 17130289; 16215985; 17108083; 17135271; 18316726; 18719106; 19203578; 19269966; 19340006; 18615712; 19608861; 19825828; 20061386; 20725033; 21269460; 21512573; 21659603; 22693631; 25944712; 28469175; 31006531; 11473255; 16307917; 22589545; 22325355; 22367539	R-HSA-1169408;R-HSA-168638;R-HSA-168927;R-HSA-202424;R-HSA-2871837;R-HSA-445989;R-HSA-450302;R-HSA-450321;R-HSA-5607764;R-HSA-5693565;R-HSA-5693571;R-HSA-5693607;R-HSA-5696395;R-HSA-69473;R-HSA-8866654;R-HSA-9020702;R-HSA-937039;R-HSA-937041;R-HSA-9646399;R-HSA-975110;R-HSA-975144;R-HSA-983168;	hsa:7334;
MLF1	P58340	MLF1	268	cell cycle arrest [GO:0007050]; myeloid progenitor cell differentiation [GO:0002318]; regulation of transcription, DNA-templated [GO:0006355]; transcription, DNA-templated [GO:0006351]	ciliary basal body [GO:0036064]; cilium [GO:0005929]; cytoplasm [GO:0005737]; nucleus [GO:0005634]	ciliary basal body [GO:0036064]; cilium [GO:0005929]; cytoplasm [GO:0005737]; nucleus [GO:0005634]; DNA binding [GO:0003677]; protein domain specific binding [GO:0019904]; cell cycle arrest [GO:0007050]; myeloid progenitor cell differentiation [GO:0002318]; regulation of transcription, DNA-templated [GO:0006355]; transcription, DNA-templated [GO:0006351]	DNA binding [GO:0003677]; protein domain specific binding [GO:0019904]	ENST00000355893 [P58340-1];ENST00000359117 [P58340-5];ENST00000392822 [P58340-3];ENST00000469452 [P58340-2];ENST00000471745 [P58340-4];ENST00000477042 [P58340-4];ENST00000478894 [P58340-3];ENST00000482628 [P58340-5];ENST00000484955 [P58340-5];ENST00000618075 [P58340-2];ENST00000651874 [P58340-5];	SUBCELLULAR LOCATION: Cytoplasm {ECO:0000250|UniProtKB:Q9QWV4}. Nucleus {ECO:0000250|UniProtKB:Q9QWV4}. Cell projection, cilium {ECO:0000250|UniProtKB:Q9QWV4}. Cytoplasm, cytoskeleton, cilium basal body {ECO:0000250|UniProtKB:Q9QWV4}. Note=Shuttles between the cytoplasm and nucleus. {ECO:0000250|UniProtKB:Q9QWV4}.	8570204; 14702039; 16641997; 15489334; 15116101; 15861129; 23186163; 22151054		hsa:4291;
YTHDF2	Q9Y5A9	YTHDF2 HGRG8	579	embryonic morphogenesis [GO:0048598]; endothelial to hematopoietic transition [GO:0098508]; hematopoietic stem cell proliferation [GO:0071425]; humoral immune response [GO:0006959]; innate immune response [GO:0045087]; mRNA catabolic process [GO:0006402]; mRNA destabilization [GO:0061157]; negative regulation of Notch signaling pathway [GO:0045746]; negative regulation of type I interferon-mediat…	centriolar satellite [GO:0034451]; cytoplasm [GO:0005737]; cytoplasmic ribonucleoprotein granule [GO:0036464]; cytosol [GO:0005829]; nucleus [GO:0005634]; P-body [GO:0000932]	centriolar satellite [GO:0034451]; cytoplasm [GO:0005737]; cytoplasmic ribonucleoprotein granule [GO:0036464]; cytosol [GO:0005829]; nucleus [GO:0005634]; P-body [GO:0000932]; mRNA binding [GO:0003729]; N6-methyladenosine-containing RNA binding [GO:1990247]; RNA binding [GO:0003723]; embryonic morphogenesis [GO:0048598]; endothelial to hematopoietic transition [GO:0098508]; hematopoietic stem cel…	mRNA binding [GO:0003729]; N6-methyladenosine-containing RNA binding [GO:1990247]; RNA binding [GO:0003723]	ENST00000373812 [Q9Y5A9-1];ENST00000541996 [Q9Y5A9-2];ENST00000542507 [Q9Y5A9-1];	SUBCELLULAR LOCATION: Cytoplasm, cytosol {ECO:0000269|PubMed:26458103}. Nucleus {ECO:0000269|PubMed:26458103}. Cytoplasm, P-body {ECO:0000269|PubMed:24284625}. Note=Localizes to the cytosol and relocates to the nucleus following heat shock stress (PubMed:26458103). {ECO:0000269|PubMed:26458103}.	10508479; 14702039; 16710414; 15489334; 15592455; 16964243; 18691976; 19413330; 19608861; 20068231; 21269460; 21406692; 22575960; 22814378; 23186163; 24206186; 24284625; 26046440; 26318451; 26458103; 27558897; 28106072; 30428350; 30065315; 29109479; 29447282; 29659627; 30930054; 30559377; 25412658; 25412661		hsa:51441;
IL11	P20809	IL11	199	B cell differentiation [GO:0030183]; cytokine-mediated signaling pathway [GO:0019221]; fat cell differentiation [GO:0045444]; megakaryocyte differentiation [GO:0030219]; negative regulation of hormone secretion [GO:0046888]; positive regulation of cell population proliferation [GO:0008284]; positive regulation of MAPK cascade [GO:0043410]; positive regulation of peptidyl-serine phosphorylation [G…	cytoplasm [GO:0005737]; extracellular region [GO:0005576]; extracellular space [GO:0005615]	cytoplasm [GO:0005737]; extracellular region [GO:0005576]; extracellular space [GO:0005615]; cytokine activity [GO:0005125]; growth factor activity [GO:0008083]; interleukin-11 receptor binding [GO:0005142]; B cell differentiation [GO:0030183]; cytokine-mediated signaling pathway [GO:0019221]; fat cell differentiation [GO:0045444]; megakaryocyte differentiation [GO:0030219]; negative regulation o…	cytokine activity [GO:0005125]; growth factor activity [GO:0008083]; interleukin-11 receptor binding [GO:0005142]	ENST00000264563 [P20809-1];ENST00000585513 [P20809-1];ENST00000590625 [P20809-2];	SUBCELLULAR LOCATION: Secreted {ECO:0000269|PubMed:1828438, ECO:0000269|PubMed:2145578}.	2145578; 1828438; 1386338; 14702039; 15057824; 15489334; 12919066; 30279168; 25195742	R-HSA-6788467;	hsa:3589;
CREBBP	Q92793	CREBBP CBP	2442	beta-catenin-TCF complex assembly [GO:1904837]; cellular response to UV [GO:0034644]; embryonic digit morphogenesis [GO:0042733]; histone acetylation [GO:0016573]; histone glutamine methylation [GO:1990258]; homeostatic process [GO:0042592]; negative regulation of transcription by RNA polymerase II [GO:0000122]; Notch signaling pathway [GO:0007219]; N-terminal peptidyl-lysine acetylation [GO:0018…	cytoplasm [GO:0005737]; histone acetyltransferase complex [GO:0000123]; nuclear body [GO:0016604]; nuclear chromatin [GO:0000790]; nucleoplasm [GO:0005654]; nucleus [GO:0005634]; transcription regulator complex [GO:0005667]	cytoplasm [GO:0005737]; histone acetyltransferase complex [GO:0000123]; nuclear body [GO:0016604]; nuclear chromatin [GO:0000790]; nucleoplasm [GO:0005654]; nucleus [GO:0005634]; transcription regulator complex [GO:0005667]; acetyltransferase activity [GO:0016407]; chromatin binding [GO:0003682]; chromatin DNA binding [GO:0031490]; damaged DNA binding [GO:0003684]; histone acetyltransferase activ…	acetyltransferase activity [GO:0016407]; chromatin binding [GO:0003682]; chromatin DNA binding [GO:0031490]; damaged DNA binding [GO:0003684]; histone acetyltransferase activity [GO:0004402]; MRF binding [GO:0043426]; p53 binding [GO:0002039]; peptide-lysine-N-acetyltransferase activity [GO:0061733]; RNA polymerase II activating transcription factor binding [GO:0001102]; RNA polymerase II transcr…	ENST00000262367 [Q92793-1];ENST00000382070 [Q92793-2];	SUBCELLULAR LOCATION: Cytoplasm. Nucleus. Note=Recruited to nuclear bodies by SS18L1/CREST. In the presence of ALX1 relocalizes from the cytoplasm to the nucleus.	9238046; 9177780; 8782817; 11157802; 8684459; 8917528; 9323138; 9528808; 9707565; 10347196; 10077561; 10490106; 10722728; 10866662; 11154691; 11514544; 11568182; 11463834; 11559821; 11349124; 11481323; 11314014; 11864910; 11744733; 11971985; 12738767; 12730195; 12929931; 14645221; 15075319; 15126506; 15488321; 15220471; 14716005; 17434128; 17525332; 18316612; 18599479; 18669648; 19413330; 1969033…	R-HSA-1234158;R-HSA-1368082;R-HSA-1368108;R-HSA-1912408;R-HSA-1989781;R-HSA-201722;R-HSA-210744;R-HSA-2122947;R-HSA-2151201;R-HSA-2426168;R-HSA-2644606;R-HSA-2894862;R-HSA-3134973;R-HSA-3214847;R-HSA-3371568;R-HSA-350054;R-HSA-381340;R-HSA-3899300;R-HSA-400206;R-HSA-400253;R-HSA-5617472;R-HSA-5621575;R-HSA-6803204;R-HSA-8866907;R-HSA-8939246;R-HSA-8941856;R-HSA-9013508;R-HSA-9013695;R-HSA-9018519…	hsa:1387;
ACAA1	P09110	ACAA1 ACAA PTHIO	424	alpha-linolenic acid metabolic process [GO:0036109]; bile acid metabolic process [GO:0008206]; fatty acid beta-oxidation [GO:0006635]; fatty acid beta-oxidation using acyl-CoA oxidase [GO:0033540]; neutrophil degranulation [GO:0043312]; phenylacetate catabolic process [GO:0010124]; protein targeting to peroxisome [GO:0006625]; very long-chain fatty acid metabolic process [GO:0000038]	cytosol [GO:0005829]; extracellular region [GO:0005576]; intracellular membrane-bounded organelle [GO:0043231]; membrane [GO:0016020]; peroxisomal matrix [GO:0005782]; peroxisome [GO:0005777]; specific granule lumen [GO:0035580]	cytosol [GO:0005829]; extracellular region [GO:0005576]; intracellular membrane-bounded organelle [GO:0043231]; membrane [GO:0016020]; peroxisomal matrix [GO:0005782]; peroxisome [GO:0005777]; specific granule lumen [GO:0035580]; acetate CoA-transferase activity [GO:0008775]; acetyl-CoA C-acyltransferase activity [GO:0003988]; acetyl-CoA C-myristoyltransferase activity [GO:0050633]; palmitoyl-CoA…	acetate CoA-transferase activity [GO:0008775]; acetyl-CoA C-acyltransferase activity [GO:0003988]; acetyl-CoA C-myristoyltransferase activity [GO:0050633]; palmitoyl-CoA oxidase activity [GO:0016401]	ENST00000301810 [P09110-2];ENST00000333167 [P09110-1];	SUBCELLULAR LOCATION: Peroxisome {ECO:0000250|UniProtKB:P21775}.	3194209; 2726492; 1679347; 16641997; 15489334; 19690332; 21269460; 24275569; 25944712;	R-HSA-2046106;R-HSA-390247;R-HSA-6798695;R-HSA-9033241;R-HSA-9033500;	hsa:30;
TAB1	Q15750	TAB1 MAP3K7IP1	504	activation of MAPK activity [GO:0000187]; activation of MAPKKK activity [GO:0000185]; aorta development [GO:0035904]; cardiac septum development [GO:0003279]; coronary vasculature development [GO:0060976]; Fc-epsilon receptor signaling pathway [GO:0038095]; heart morphogenesis [GO:0003007]; I-kappaB kinase/NF-kappaB signaling [GO:0007249]; interleukin-1-mediated signaling pathway [GO:0070498]; in…	cytosol [GO:0005829]; endosome membrane [GO:0010008]; nuclear speck [GO:0016607]; nucleus [GO:0005634]; protein-containing complex [GO:0032991]	cytosol [GO:0005829]; endosome membrane [GO:0010008]; nuclear speck [GO:0016607]; nucleus [GO:0005634]; protein-containing complex [GO:0032991]; enzyme activator activity [GO:0008047]; kinase activator activity [GO:0019209]; magnesium-dependent protein serine/threonine phosphatase activity [GO:0004724]; mitogen-activated protein kinase p38 binding [GO:0048273]; protein serine/threonine phosphatas…	enzyme activator activity [GO:0008047]; kinase activator activity [GO:0019209]; magnesium-dependent protein serine/threonine phosphatase activity [GO:0004724]; mitogen-activated protein kinase p38 binding [GO:0048273]; protein-containing complex binding [GO:0044877]; protein serine/threonine phosphatase activity [GO:0004722]	ENST00000216160 [Q15750-1];ENST00000331454 [Q15750-2];		8638164; 12429732; 10591208; 15489334; 10094049; 11323434; 11460167; 11865055; 16845370; 18220336; 18669648; 19690332; 20068231; 21269460; 23186163; 24275569; 16879102; 17560374	R-HSA-168638;R-HSA-2871837;R-HSA-445989;R-HSA-450302;R-HSA-450321;R-HSA-5357956;R-HSA-5607764;R-HSA-5689880;R-HSA-9014325;R-HSA-9020702;R-HSA-937042;R-HSA-937072;R-HSA-9645460;R-HSA-975163;	hsa:10454;
GLA	P06280	GLA	429	glycoside catabolic process [GO:0016139]; glycosphingolipid catabolic process [GO:0046479]; glycosphingolipid metabolic process [GO:0006687]; glycosylceramide catabolic process [GO:0046477]; negative regulation of nitric oxide biosynthetic process [GO:0045019]; negative regulation of nitric-oxide synthase activity [GO:0051001]; neutrophil degranulation [GO:0043312]; oligosaccharide metabolic proc…	azurophil granule lumen [GO:0035578]; cytoplasm [GO:0005737]; extracellular exosome [GO:0070062]; extracellular region [GO:0005576]; Golgi apparatus [GO:0005794]; lysosomal lumen [GO:0043202]; lysosome [GO:0005764]	azurophil granule lumen [GO:0035578]; cytoplasm [GO:0005737]; extracellular exosome [GO:0070062]; extracellular region [GO:0005576]; Golgi apparatus [GO:0005794]; lysosomal lumen [GO:0043202]; lysosome [GO:0005764]; alpha-galactosidase activity [GO:0004557]; catalytic activity [GO:0003824]; galactosylgalactosylglucosylceramidase activity [GO:0017041]; hydrolase activity [GO:0016787]; protein homo…	alpha-galactosidase activity [GO:0004557]; catalytic activity [GO:0003824]; galactosylgalactosylglucosylceramidase activity [GO:0017041]; hydrolase activity [GO:0016787]; protein homodimerization activity [GO:0042803]; raffinose alpha-galactosidase activity [GO:0052692]; signaling receptor binding [GO:0005102]	ENST00000218516;	SUBCELLULAR LOCATION: Lysosome.	3036505; 2542896; 7626884; 15772651; 15489334; 3014515; 2892762; 2836863; 7503918; 8804427; 19159218; 21269460; 25944712; 15003450; 7911050; 2152885; 1846223; 2171331; 2539398; 1315715; 7504405; 8395937; 8069316; 7531540; 7575533; 7759078; 7599642; 7596372; 8738659; 8875188; 8834244; 8931708; 8807334; 8863162; 9105656; 9100224; 9554750; 9452068; 9452090; 9452111; 10208848; 10090526; 10838196; 106…	R-HSA-1660662;R-HSA-6798695;	hsa:2717;
ASAH1	Q13510	ASAH1 ASAH HSD-33 HSD33	395	cellular response to tumor necrosis factor [GO:0071356]; ceramide biosynthetic process [GO:0046513]; ceramide catabolic process [GO:0046514]; fatty acid metabolic process [GO:0006631]; glycosphingolipid metabolic process [GO:0006687]; keratinocyte differentiation [GO:0030216]; negative regulation of nucleic acid-templated transcription [GO:1903507]; neutrophil degranulation [GO:0043312]; regulati…	extracellular exosome [GO:0070062]; extracellular region [GO:0005576]; extracellular space [GO:0005615]; ficolin-1-rich granule lumen [GO:1904813]; lysosomal lumen [GO:0043202]; lysosome [GO:0005764]; nucleus [GO:0005634]; tertiary granule lumen [GO:1904724]	extracellular exosome [GO:0070062]; extracellular region [GO:0005576]; extracellular space [GO:0005615]; ficolin-1-rich granule lumen [GO:1904813]; lysosomal lumen [GO:0043202]; lysosome [GO:0005764]; nucleus [GO:0005634]; tertiary granule lumen [GO:1904724]; ceramidase activity [GO:0102121]; fatty acid amide hydrolase activity [GO:0017064]; hydrolase activity, acting on carbon-nitrogen (but not …	ceramidase activity [GO:0102121]; fatty acid amide hydrolase activity [GO:0017064]; hydrolase activity, acting on carbon-nitrogen (but not peptide) bonds [GO:0016810]; hydrolase activity, acting on carbon-nitrogen (but not peptide) bonds, in linear amides [GO:0016811]; N-acylsphingosine amidohydrolase activity [GO:0017040]; nuclear receptor binding [GO:0016922]; transcription corepressor activity…	ENST00000314146 [Q13510-3];ENST00000381733 [Q13510-2];ENST00000635998 [Q13510-1];ENST00000637790 [Q13510-1];	SUBCELLULAR LOCATION: Lysosome {ECO:0000269|PubMed:12764132}. Secreted {ECO:0000269|PubMed:7744740}. Note=Secretion is extremely low and localization to lysosomes is mannose-6-phosphate receptor-dependent. {ECO:0000269|PubMed:11451951}.; SUBCELLULAR LOCATION: [Isoform 2]: Nucleus {ECO:0000305|PubMed:22927646}. Cytoplasm {ECO:0000305|PubMed:22927646}. Note=A localization to the nucleus and the cyt…	8955159; 10993717; 10610716; 16421571; 15489334; 7744740; 11451951; 12764132; 12815059; 12754519; 15655246; 16335952; 16263699; 17713573; 19159218; 21269460; 22927646; 22261821; 24275569; 25944712; 30525581; 29692406; 11241842; 12638942; 16951918; 20609603; 22703880; 21893389; 21982811; 24164096; 27411168; 26945816; 27026573	R-HSA-1660662;R-HSA-6798695;	hsa:427;
MAN2B1	O00754	MAN2B1 LAMAN MANB	1011	cellular protein modification process [GO:0006464]; mannose metabolic process [GO:0006013]; neutrophil degranulation [GO:0043312]; oligosaccharide catabolic process [GO:0009313]; protein deglycosylation [GO:0006517]	azurophil granule lumen [GO:0035578]; extracellular exosome [GO:0070062]; extracellular region [GO:0005576]; extracellular space [GO:0005615]; lysosomal lumen [GO:0043202]; lysosome [GO:0005764]; vacuolar membrane [GO:0005774]	azurophil granule lumen [GO:0035578]; extracellular exosome [GO:0070062]; extracellular region [GO:0005576]; extracellular space [GO:0005615]; lysosomal lumen [GO:0043202]; lysosome [GO:0005764]; vacuolar membrane [GO:0005774]; alpha-mannosidase activity [GO:0004559]; carbohydrate binding [GO:0030246]; metal ion binding [GO:0046872]; cellular protein modification process [GO:0006464]; mannose met…	alpha-mannosidase activity [GO:0004559]; carbohydrate binding [GO:0030246]; metal ion binding [GO:0046872]	ENST00000221363 [O00754-2];ENST00000456935 [O00754-1];	SUBCELLULAR LOCATION: Lysosome.	8166692; 9158146; 9192839; 15057824; 15489334; 8910458; 7832746; 12754519; 19159218; 21269460; 24275569; 25944712; 9758606; 9915946; 12718372; 15712269; 22161967	R-HSA-6798695;R-HSA-8853383;	hsa:4125;
HSPA8	P11142	HSPA8 HSC70 HSP73 HSPA10	646	ATP metabolic process [GO:0046034]; axo-dendritic transport [GO:0008088]; cellular response to starvation [GO:0009267]; cellular response to unfolded protein [GO:0034620]; chaperone cofactor-dependent protein refolding [GO:0051085]; chaperone-mediated autophagy [GO:0061684]; chaperone-mediated autophagy translocation complex disassembly [GO:1904764]; chaperone-mediated protein transport involved …	autophagosome [GO:0005776]; axon [GO:0030424]; blood microparticle [GO:0072562]; chaperone complex [GO:0101031]; clathrin-sculpted gamma-aminobutyric acid transport vesicle membrane [GO:0061202]; cytoplasm [GO:0005737]; cytosol [GO:0005829]; dendrite [GO:0030425]; extracellular exosome [GO:0070062]; extracellular region [GO:0005576]; extracellular space [GO:0005615]; ficolin-1-rich granule lumen …	autophagosome [GO:0005776]; axon [GO:0030424]; blood microparticle [GO:0072562]; chaperone complex [GO:0101031]; clathrin-sculpted gamma-aminobutyric acid transport vesicle membrane [GO:0061202]; cytoplasm [GO:0005737]; cytosol [GO:0005829]; dendrite [GO:0030425]; extracellular exosome [GO:0070062]; extracellular region [GO:0005576]; extracellular space [GO:0005615]; ficolin-1-rich granule lumen …	ATPase activity [GO:0016887]; ATP binding [GO:0005524]; C3HC4-type RING finger domain binding [GO:0055131]; cadherin binding [GO:0045296]; chaperone binding [GO:0051087]; clathrin-uncoating ATPase activity [GO:1990833]; enzyme binding [GO:0019899]; G protein-coupled receptor binding [GO:0001664]; heat shock protein binding [GO:0031072]; MHC class II protein complex binding [GO:0023026]; misfolded…	ENST00000227378 [P11142-1];ENST00000453788 [P11142-2];ENST00000532636 [P11142-1];ENST00000534624 [P11142-1];	SUBCELLULAR LOCATION: Cytoplasm. Melanosome. Nucleus, nucleolus. Cell membrane. Note=Localized in cytoplasmic mRNP granules containing untranslated mRNAs. Translocates rapidly from the cytoplasm to the nuclei, and especially to the nucleoli, upon heat shock.	3037489; 11093761; 15489334; 1286667; 8713105; 23349634; 1586970; 9305631; 9679980; 9499401; 11147964; 10722728; 11276205; 12526792; 14532270; 14654843; 15708368; 16139798; 15963462; 15936278; 17081065; 16815975; 17182002; 17947705; 17289661; 17525332; 18320024; 19413330; 19131338; 19690332; 19608861; 21150129; 20053985; 20176811; 20068231; 21269460; 21148293; 23018488; 22814378; 24121476; 238659…	R-HSA-3371453;R-HSA-3371497;R-HSA-3371568;R-HSA-3371571;R-HSA-432720;R-HSA-432722;R-HSA-447041;R-HSA-450408;R-HSA-6785807;R-HSA-6798695;R-HSA-72163;R-HSA-8856828;R-HSA-8876725;R-HSA-888590;R-HSA-9613354;R-HSA-9613829;R-HSA-9615710;	hsa:3312;
BIN2	Q9UBW5	BIN2 BRAP1	565	cell chemotaxis [GO:0060326]; neutrophil degranulation [GO:0043312]; phagocytosis, engulfment [GO:0006911]; plasma membrane tubulation [GO:0097320]; podosome assembly [GO:0071800]	cell cortex [GO:0005938]; cell junction [GO:0030054]; cell projection [GO:0042995]; extracellular region [GO:0005576]; ficolin-1-rich granule lumen [GO:1904813]; phagocytic cup [GO:0001891]; plasma membrane [GO:0005886]; podosome [GO:0002102]; secretory granule lumen [GO:0034774]	cell cortex [GO:0005938]; cell junction [GO:0030054]; cell projection [GO:0042995]; extracellular region [GO:0005576]; ficolin-1-rich granule lumen [GO:1904813]; phagocytic cup [GO:0001891]; plasma membrane [GO:0005886]; podosome [GO:0002102]; secretory granule lumen [GO:0034774]; phospholipid binding [GO:0005543]; cell chemotaxis [GO:0060326]; neutrophil degranulation [GO:0043312]; phagocytosis,…	phospholipid binding [GO:0005543]	ENST00000452142 [Q9UBW5-2];ENST00000544402 [Q9UBW5-3];ENST00000615107 [Q9UBW5-1];	SUBCELLULAR LOCATION: Cytoplasm {ECO:0000269|PubMed:23285027}. Cell projection, podosome membrane {ECO:0000269|PubMed:23285027}; Peripheral membrane protein {ECO:0000269|PubMed:23285027}; Cytoplasmic side {ECO:0000269|PubMed:23285027}. Cytoplasm, cell cortex {ECO:0000269|PubMed:23285027}. Cell projection, phagocytic cup {ECO:0000269|PubMed:23285027}. Note=Associates with membranes enriched in pho…	10903846; 14702039; 16541075; 15489334; 19367720; 19690332; 24275569; 23285027	R-HSA-6798695;R-HSA-9673768;	hsa:51411;
KMT2A	Q03164	KMT2A ALL1 CXXC7 HRX HTRX MLL MLL1 TRX1	3969	apoptotic process [GO:0006915]; circadian regulation of gene expression [GO:0032922]; embryonic hemopoiesis [GO:0035162]; histone H3-K4 dimethylation [GO:0044648]; histone H3-K4 methylation [GO:0051568]; histone H3-K4 monomethylation [GO:0097692]; histone H3-K4 trimethylation [GO:0080182]; histone H4-K16 acetylation [GO:0043984]; negative regulation of DNA methylation [GO:1905642]; positive regul…	cytosol [GO:0005829]; histone methyltransferase complex [GO:0035097]; MLL1 complex [GO:0071339]; nucleoplasm [GO:0005654]; nucleus [GO:0005634]	cytosol [GO:0005829]; histone methyltransferase complex [GO:0035097]; MLL1 complex [GO:0071339]; nucleoplasm [GO:0005654]; nucleus [GO:0005634]; histone methyltransferase activity (H3-K4 specific) [GO:0042800]; identical protein binding [GO:0042802]; lysine-acetylated histone binding [GO:0070577]; minor groove of adenine-thymine-rich DNA binding [GO:0003680]; protein homodimerization activity [GO…	histone methyltransferase activity (H3-K4 specific) [GO:0042800]; identical protein binding [GO:0042802]; lysine-acetylated histone binding [GO:0070577]; minor groove of adenine-thymine-rich DNA binding [GO:0003680]; protein homodimerization activity [GO:0042803]; unmethylated CpG binding [GO:0045322]; zinc ion binding [GO:0008270]	ENST00000389506 [Q03164-1];ENST00000534358 [Q03164-3];ENST00000649699 [Q03164-2];	SUBCELLULAR LOCATION: Nucleus {ECO:0000269|PubMed:12482972}.; SUBCELLULAR LOCATION: [MLL cleavage product N320]: Nucleus.; SUBCELLULAR LOCATION: [MLL cleavage product C180]: Nucleus. Note=Localizes to a diffuse nuclear pattern when not associated with MLL cleavage product N320.	1423624; 8703835; 16554811; 8378076; 1423625; 1303259; 8401594; 7794749; 7598802; 8162575; 10706619; 8414518; 12482972; 8950979; 9694699; 9537414; 10490642; 10588740; 10648423; 11110714; 11433529; 12124344; 12453419; 14636557; 12618766; 12618768; 14978793; 14999297; 15199122; 16061630; 15960975; 17467953; 17500065; 18669648; 19413330; 19556245; 19369195; 19690332; 19608861; 20068231; 21406692; 22…	R-HSA-3214841;R-HSA-8936459;R-HSA-8939236;R-HSA-9616222;	hsa:4297;
GALNS	P34059	GALNS	522	keratan sulfate catabolic process [GO:0042340]; neutrophil degranulation [GO:0043312]	azurophil granule lumen [GO:0035578]; extracellular exosome [GO:0070062]; extracellular region [GO:0005576]; lysosomal lumen [GO:0043202]	azurophil granule lumen [GO:0035578]; extracellular exosome [GO:0070062]; extracellular region [GO:0005576]; lysosomal lumen [GO:0043202]; arylsulfatase activity [GO:0004065]; metal ion binding [GO:0046872]; N-acetylgalactosamine-4-sulfatase activity [GO:0003943]; N-acetylgalactosamine-6-sulfatase activity [GO:0043890]; sulfuric ester hydrolase activity [GO:0008484]; keratan sulfate catabolic pro…	arylsulfatase activity [GO:0004065]; metal ion binding [GO:0046872]; N-acetylgalactosamine-4-sulfatase activity [GO:0003943]; N-acetylgalactosamine-6-sulfatase activity [GO:0043890]; sulfuric ester hydrolase activity [GO:0008484]	ENST00000268695;	SUBCELLULAR LOCATION: Lysosome.	1755850; 8001980; 15489334; 19159218; 25944712; 22940367; 1522213; 7668283; 7795586; 7633425; 7581409; 8651279; 8826435; 9298823; 9375852; 9521421; 9452036; 16287098; 16959974; 24726177	R-HSA-2022857;R-HSA-2206290;R-HSA-6798695;	hsa:2588;
DCTN2	Q13561	DCTN2 DCTN50	401	antigen processing and presentation of exogenous peptide antigen via MHC class II [GO:0019886]; ciliary basal body-plasma membrane docking [GO:0097711]; endoplasmic reticulum to Golgi vesicle-mediated transport [GO:0006888]; G2/M transition of mitotic cell cycle [GO:0000086]; melanosome transport [GO:0032402]; mitotic metaphase plate congression [GO:0007080]; mitotic spindle organization [GO:0007…	centrosome [GO:0005813]; cytoplasm [GO:0005737]; cytosol [GO:0005829]; dynactin complex [GO:0005869]; dynein complex [GO:0030286]; extracellular exosome [GO:0070062]; growth cone [GO:0030426]; kinetochore [GO:0000776]; membrane [GO:0016020]; microtubule [GO:0005874]; vesicle [GO:0031982]	centrosome [GO:0005813]; cytoplasm [GO:0005737]; cytosol [GO:0005829]; dynactin complex [GO:0005869]; dynein complex [GO:0030286]; extracellular exosome [GO:0070062]; growth cone [GO:0030426]; kinetochore [GO:0000776]; membrane [GO:0016020]; microtubule [GO:0005874]; vesicle [GO:0031982]; identical protein binding [GO:0042802]; motor activity [GO:0003774]; protein kinase binding [GO:0019901]; spe…	identical protein binding [GO:0042802]; motor activity [GO:0003774]; protein kinase binding [GO:0019901]; spectrin binding [GO:0030507]	ENST00000434715 [Q13561-2];ENST00000543672 [Q13561-3];ENST00000548249 [Q13561-1];	SUBCELLULAR LOCATION: Cytoplasm, cytoskeleton, microtubule organizing center, centrosome {ECO:0000269|PubMed:14654843, ECO:0000269|PubMed:8647893}. Membrane {ECO:0000269|PubMed:8647893}; Peripheral membrane protein {ECO:0000269|PubMed:8647893}.	8647893; 14702039; 16541075; 15489334; 12665801; 10226031; 14654843; 15144186; 18669648; 19690332; 20682791; 20978158; 20068231; 21269460; 22905912; 22814378; 23186163; 24275569	R-HSA-2132295;R-HSA-2565942;R-HSA-3371497;R-HSA-380259;R-HSA-380270;R-HSA-380284;R-HSA-380320;R-HSA-5620912;R-HSA-6807878;R-HSA-6811436;R-HSA-8854518;	hsa:10540;
WDR5	P61964	WDR5 BIG3	334	histone H3 acetylation [GO:0043966]; histone H3-K4 methylation [GO:0051568]; histone H4-K16 acetylation [GO:0043984]; histone H4-K5 acetylation [GO:0043981]; histone H4-K8 acetylation [GO:0043982]; negative regulation of histone H3-K4 methylation [GO:0051572]; neuron projection development [GO:0031175]; positive regulation of gluconeogenesis [GO:0045722]; positive regulation of histone H3-K4 meth…	Ada2/Gcn5/Ada3 transcription activator complex [GO:0005671]; histone acetyltransferase complex [GO:0000123]; histone methyltransferase complex [GO:0035097]; MLL1 complex [GO:0071339]; MLL3/4 complex [GO:0044666]; nucleoplasm [GO:0005654]; nucleus [GO:0005634]; Set1C/COMPASS complex [GO:0048188]	Ada2/Gcn5/Ada3 transcription activator complex [GO:0005671]; histone acetyltransferase complex [GO:0000123]; histone methyltransferase complex [GO:0035097]; MLL1 complex [GO:0071339]; MLL3/4 complex [GO:0044666]; nucleoplasm [GO:0005654]; nucleus [GO:0005634]; Set1C/COMPASS complex [GO:0048188]; histone binding [GO:0042393]; methylated histone binding [GO:0035064]; histone H3 acetylation [GO:0043…	histone binding [GO:0042393]; methylated histone binding [GO:0035064]	ENST00000358625;	SUBCELLULAR LOCATION: Nucleus {ECO:0000269|PubMed:17355966, ECO:0000269|PubMed:20018852}.	14702039; 15489334; 12670868; 14992727; 15199122; 16253997; 15960975; 17021013; 17355966; 17500065; 17998332; 18378692; 18838538; 19131338; 19556245; 19103755; 19608861; 20018852; 21269460; 23178126; 22814378; 28112733; 16946699; 16600877; 16829960; 16829959; 18829459; 18840606; 21220120; 22665483; 22266653; 29463886	R-HSA-3214841;R-HSA-3214847;R-HSA-3214858;R-HSA-5617472;R-HSA-8936459;R-HSA-8951664;	hsa:11091;
IGF2R	P11717	IGF2R MPRI	2491	animal organ regeneration [GO:0031100]; G protein-coupled receptor signaling pathway [GO:0007186]; liver development [GO:0001889]; lysosomal transport [GO:0007041]; membrane organization [GO:0061024]; neutrophil degranulation [GO:0043312]; positive regulation by host of viral process [GO:0044794]; positive regulation of apoptotic process [GO:0043065]; post-embryonic development [GO:0009791]; rece…	cell surface [GO:0009986]; clathrin coat [GO:0030118]; clathrin-coated vesicle membrane [GO:0030665]; early endosome [GO:0005769]; endocytic vesicle [GO:0030139]; endosome [GO:0005768]; endosome membrane [GO:0010008]; extracellular exosome [GO:0070062]; focal adhesion [GO:0005925]; Golgi apparatus [GO:0005794]; integral component of plasma membrane [GO:0005887]; late endosome [GO:0005770]; membra…	cell surface [GO:0009986]; clathrin coat [GO:0030118]; clathrin-coated vesicle membrane [GO:0030665]; early endosome [GO:0005769]; endocytic vesicle [GO:0030139]; endosome [GO:0005768]; endosome membrane [GO:0010008]; extracellular exosome [GO:0070062]; focal adhesion [GO:0005925]; Golgi apparatus [GO:0005794]; integral component of plasma membrane [GO:0005887]; late endosome [GO:0005770]; membra…	enzyme binding [GO:0019899]; G-protein alpha-subunit binding [GO:0001965]; identical protein binding [GO:0042802]; insulin-like growth factor-activated receptor activity [GO:0005010]; insulin-like growth factor binding [GO:0005520]; insulin-like growth factor II binding [GO:0031995]; mannose binding [GO:0005537]; phosphoprotein binding [GO:0051219]; retinoic acid binding [GO:0001972]; retromer co…	ENST00000356956;	SUBCELLULAR LOCATION: Golgi apparatus membrane {ECO:0000269|PubMed:18817523}; Single-pass type I membrane protein {ECO:0000269|PubMed:2957598}. Endosome membrane {ECO:0000269|PubMed:18817523}; Single-pass type I membrane protein {ECO:0000269|PubMed:2957598}. Note=Mainly localized in the Golgi at steady state and not detectable in lysosome (PubMed:18817523). Colocalized with DPP4 in internalized c…	2957598; 2963003; 9892739; 14574404; 10900005; 11387475; 12754519; 17081983; 17487921; 18220336; 19367720; 18691976; 18669648; 18318008; 18817523; 19413330; 19159218; 19369195; 19690332; 19608861; 20068231; 21269460; 21406692; 23186163; 24275569; 25944712; 18046459	R-HSA-432722;R-HSA-6798695;R-HSA-6811440;R-HSA-8856825;R-HSA-8856828;	hsa:3482;
CPNE1	Q99829	CPNE1 CPN1	537	cellular response to calcium ion [GO:0071277]; glycerophospholipid biosynthetic process [GO:0046474]; lipid metabolic process [GO:0006629]; negative regulation of DNA binding [GO:0043392]; negative regulation of gene expression [GO:0010629]; negative regulation of NIK/NF-kappaB signaling [GO:1901223]; neuron projection extension [GO:1990138]; neutrophil degranulation [GO:0043312]; positive regula…	azurophil granule membrane [GO:0035577]; cytoplasm [GO:0005737]; cytosol [GO:0005829]; extracellular exosome [GO:0070062]; membrane [GO:0016020]; nuclear membrane [GO:0031965]; nucleoplasm [GO:0005654]; nucleus [GO:0005634]; plasma membrane [GO:0005886]	azurophil granule membrane [GO:0035577]; cytoplasm [GO:0005737]; cytosol [GO:0005829]; extracellular exosome [GO:0070062]; membrane [GO:0016020]; nuclear membrane [GO:0031965]; nucleoplasm [GO:0005654]; nucleus [GO:0005634]; plasma membrane [GO:0005886]; calcium ion binding [GO:0005509]; calcium-dependent phospholipid binding [GO:0005544]; endopeptidase activity [GO:0004175]; identical protein bi…	calcium-dependent phospholipid binding [GO:0005544]; calcium ion binding [GO:0005509]; endopeptidase activity [GO:0004175]; identical protein binding [GO:0042802]; NF-kappaB binding [GO:0051059]; phosphatidylserine binding [GO:0001786]; transporter activity [GO:0005215]	ENST00000352393;ENST00000397443;	SUBCELLULAR LOCATION: Nucleus {ECO:0000269|PubMed:18212740, ECO:0000269|PubMed:21087455}. Cytoplasm {ECO:0000269|PubMed:12949241, ECO:0000269|PubMed:18212740, ECO:0000269|PubMed:21087455, ECO:0000269|PubMed:25450385}. Cell membrane {ECO:0000269|PubMed:21087455, ECO:0000269|PubMed:25450385}. Note=Translocates to the cell membrane in a calcium-dependent manner (PubMed:21087455, PubMed:25450385). {E…	9430674; 11780052; 15489334; 12522145; 12949241; 14674885; 18212740; 19539605; 19608861; 21087455; 21269460; 23263657; 25450385	R-HSA-1483206;R-HSA-6798695;	hsa:8904;
GGT1	P19440	GGT1 GGT	569	cellular amino acid metabolic process [GO:0006520]; cysteine biosynthetic process [GO:0019344]; fatty acid metabolic process [GO:0006631]; glutamate metabolic process [GO:0006536]; glutathione biosynthetic process [GO:0006750]; glutathione catabolic process [GO:0006751]; leukotriene D4 biosynthetic process [GO:1901750]; leukotriene metabolic process [GO:0006691]; peptide modification [GO:0031179]…	extracellular exosome [GO:0070062]; extracellular space [GO:0005615]; integral component of membrane [GO:0016021]; plasma membrane [GO:0005886]	extracellular exosome [GO:0070062]; extracellular space [GO:0005615]; integral component of membrane [GO:0016021]; plasma membrane [GO:0005886]; glutathione hydrolase activity [GO:0036374]; hypoglycin A gamma-glutamyl transpeptidase activity [GO:0102953]; leukotriene C4 gamma-glutamyl transferase activity [GO:0103068]; leukotriene-C(4) hydrolase [GO:0002951]; peptidyltransferase activity [GO:0000…	glutathione hydrolase activity [GO:0036374]; hypoglycin A gamma-glutamyl transpeptidase activity [GO:0102953]; leukotriene-C(4) hydrolase [GO:0002951]; leukotriene C4 gamma-glutamyl transferase activity [GO:0103068]; peptidyltransferase activity [GO:0000048]	ENST00000400380 [P19440-1];ENST00000400382 [P19440-1];ENST00000401885 [P19440-3];ENST00000403838 [P19440-3];ENST00000404532 [P19440-3];ENST00000425895 [P19440-2];	SUBCELLULAR LOCATION: Cell membrane {ECO:0000269|PubMed:23682772, ECO:0000269|PubMed:8095045}; Single-pass type II membrane protein {ECO:0000250|UniProtKB:P07314}.	2904146; 2907498; 2563599; 2568315; 1968061; 1378736; 7689219; 15461802; 10591208; 15489334; 2896486; 10392451; 19463; 2900635; 8095045; 7759490; 7673200; 8827453; 15084671; 17924658; 19159218; 19349973; 20622017; 21447318; 23682772; 24047895; 26013825; 29483667	R-HSA-174403;R-HSA-2142691;R-HSA-5423646;R-HSA-5579022;R-HSA-9035968;R-HSA-9664535;	hsa:2678;
SREBF2	Q12772	SREBF2 BHLHD2 SREBP2	1141	cellular response to laminar fluid shear stress [GO:0071499]; cellular response to low-density lipoprotein particle stimulus [GO:0071404]; cellular response to starvation [GO:0009267]; cholesterol homeostasis [GO:0042632]; cholesterol metabolic process [GO:0008203]; lipid metabolic process [GO:0006629]; negative regulation of cholesterol efflux [GO:0090370]; negative regulation of transcription b…	cytoplasm [GO:0005737]; cytosol [GO:0005829]; endoplasmic reticulum [GO:0005783]; endoplasmic reticulum membrane [GO:0005789]; ER to Golgi transport vesicle membrane [GO:0012507]; Golgi membrane [GO:0000139]; intracellular membrane-bounded organelle [GO:0043231]; nuclear chromatin [GO:0000790]; nucleoplasm [GO:0005654]; nucleus [GO:0005634]; SREBP-SCAP-Insig complex [GO:0032937]	cytoplasm [GO:0005737]; cytosol [GO:0005829]; endoplasmic reticulum [GO:0005783]; endoplasmic reticulum membrane [GO:0005789]; ER to Golgi transport vesicle membrane [GO:0012507]; Golgi membrane [GO:0000139]; intracellular membrane-bounded organelle [GO:0043231]; nuclear chromatin [GO:0000790]; nucleoplasm [GO:0005654]; nucleus [GO:0005634]; SREBP-SCAP-Insig complex [GO:0032937]; DNA-binding tran…	DNA-binding transcription factor activity [GO:0003700]; DNA-binding transcription factor activity, RNA polymerase II-specific [GO:0000981]; DNA-binding transcription repressor activity, RNA polymerase II-specific [GO:0001227]; E-box binding [GO:0070888]; protein C-terminus binding [GO:0008022]; protein dimerization activity [GO:0046983]; RNA polymerase II cis-regulatory region sequence-specific D…	ENST00000361204 [Q12772-1];	SUBCELLULAR LOCATION: [Sterol regulatory element-binding protein 2]: Endoplasmic reticulum membrane {ECO:0000269|PubMed:12202038}; Multi-pass membrane protein {ECO:0000255}. Golgi apparatus membrane {ECO:0000303|PubMed:28849786}; Multi-pass membrane protein {ECO:0000255}. Cytoplasmic vesicle, COPII-coated vesicle membrane {ECO:0000303|PubMed:28849786}; Multi-pass membrane protein {ECO:0000255}. N…	7903453; 15461802; 10591208; 15489334; 8402897; 11477106; 12202038; 12177166; 8626610; 8643593; 9651382; 10805775; 19706601; 23186163; 28849786; 28112733; 32322062; 14645851; 16959974	R-HSA-1655829;R-HSA-1989781;R-HSA-2426168;R-HSA-381340;R-HSA-9619665;	hsa:6721;
SREBF1	P36956	SREBF1 BHLHD1 SREBP1	1147	aging [GO:0007568]; cellular response to fatty acid [GO:0071398]; cellular response to starvation [GO:0009267]; cholesterol metabolic process [GO:0008203]; circadian rhythm [GO:0007623]; fat cell differentiation [GO:0045444]; insulin receptor signaling pathway [GO:0008286]; lipid biosynthetic process [GO:0008610]; lipid localization [GO:0010876]; lipid metabolic process [GO:0006629]; lung develop…	cytoplasm [GO:0005737]; cytosol [GO:0005829]; endoplasmic reticulum [GO:0005783]; endoplasmic reticulum membrane [GO:0005789]; ER to Golgi transport vesicle membrane [GO:0012507]; Golgi membrane [GO:0000139]; integral component of membrane [GO:0016021]; nuclear chromatin [GO:0000790]; nuclear envelope [GO:0005635]; nucleoplasm [GO:0005654]; nucleus [GO:0005634]; protein-containing complex [GO:003…	cytoplasm [GO:0005737]; cytosol [GO:0005829]; endoplasmic reticulum [GO:0005783]; endoplasmic reticulum membrane [GO:0005789]; ER to Golgi transport vesicle membrane [GO:0012507]; Golgi membrane [GO:0000139]; integral component of membrane [GO:0016021]; nuclear chromatin [GO:0000790]; nuclear envelope [GO:0005635]; nucleoplasm [GO:0005654]; nucleus [GO:0005634]; protein-containing complex [GO:003…	chromatin binding [GO:0003682]; DNA binding [GO:0003677]; DNA-binding transcription activator activity, RNA polymerase II-specific [GO:0001228]; DNA-binding transcription factor activity [GO:0003700]; DNA-binding transcription factor activity, RNA polymerase II-specific [GO:0000981]; nuclear receptor activity [GO:0004879]; protein-containing complex binding [GO:0044877]; protein dimerization acti…	ENST00000261646 [P36956-1];ENST00000355815 [P36956-4];ENST00000395757 [P36956-2];	SUBCELLULAR LOCATION: [Sterol regulatory element-binding protein 1]: Endoplasmic reticulum membrane {ECO:0000269|PubMed:12202038}; Multi-pass membrane protein {ECO:0000255}. Golgi apparatus membrane {ECO:0000250|UniProtKB:Q9WTN3}; Multi-pass membrane protein {ECO:0000255}. Cytoplasmic vesicle, COPII-coated vesicle membrane {ECO:0000250|UniProtKB:Q9WTN3}; Multi-pass membrane protein {ECO:0000255}.…	8402897; 7759101; 18267114; 16625196; 15489334; 11477106; 12202038; 8626610; 12177166; 18669648; 23186163; 28849786; 31375868; 32322062; 9634703	R-HSA-1368082;R-HSA-1655829;R-HSA-1989781;R-HSA-2426168;R-HSA-381340 [P36956-1];R-HSA-9029558 [P36956-3];R-HSA-9615017;	hsa:6720;
SCFD1	Q8WVM8	SCFD1 C14orf163 KIAA0917 STXBP1L2 FKSG23	642	cell morphogenesis [GO:0000902]; COPII vesicle coating [GO:0048208]; endoplasmic reticulum to Golgi vesicle-mediated transport [GO:0006888]; intracellular protein transport [GO:0006886]; negative regulation of autophagosome assembly [GO:1902902]; post-Golgi vesicle-mediated transport [GO:0006892]; regulation of ER to Golgi vesicle-mediated transport [GO:0060628]; regulation of protein transport […	cis-Golgi network [GO:0005801]; cytosol [GO:0005829]; endoplasmic reticulum membrane [GO:0005789]; Golgi-associated vesicle [GO:0005798]; Golgi cisterna membrane [GO:0032580]; Golgi membrane [GO:0000139]; plasma membrane [GO:0005886]	cis-Golgi network [GO:0005801]; cytosol [GO:0005829]; endoplasmic reticulum membrane [GO:0005789]; Golgi cisterna membrane [GO:0032580]; Golgi membrane [GO:0000139]; Golgi-associated vesicle [GO:0005798]; plasma membrane [GO:0005886]; protein N-terminus binding [GO:0047485]; protein-containing complex binding [GO:0044877]; syntaxin binding [GO:0019905]; cell morphogenesis [GO:0000902]; COPII vesi…	protein-containing complex binding [GO:0044877]; protein N-terminus binding [GO:0047485]; syntaxin binding [GO:0019905]	ENST00000396629 [Q8WVM8-2];ENST00000458591 [Q8WVM8-1];ENST00000544052 [Q8WVM8-3];	SUBCELLULAR LOCATION: Cytoplasm {ECO:0000250}. Endoplasmic reticulum membrane {ECO:0000250}; Peripheral membrane protein {ECO:0000250}. Golgi apparatus, Golgi stack membrane {ECO:0000250}; Peripheral membrane protein {ECO:0000250}.	10048485; 14702039; 12508121; 15489334; 12665801; 17525332; 18691976; 18669648; 19413330; 20068231; 21269460; 22223895; 22814378; 23186163; 24275569; 25944712	R-HSA-204005;	hsa:23256;
RASIP1	Q5U651	RASIP1	963	angiogenesis [GO:0001525]; branching morphogenesis of an epithelial tube [GO:0048754]; negative regulation of autophagy [GO:0010507]; negative regulation of membrane permeability [GO:1905709]; negative regulation of Rho-dependent protein serine/threonine kinase activity [GO:2000299]; negative regulation of Rho protein signal transduction [GO:0035024]; positive regulation of integrin activation [G…	cell-cell junction [GO:0005911]; Golgi stack [GO:0005795]; perinuclear region of cytoplasm [GO:0048471]; protein-containing complex [GO:0032991]	cell-cell junction [GO:0005911]; Golgi stack [GO:0005795]; perinuclear region of cytoplasm [GO:0048471]; protein-containing complex [GO:0032991]; GTPase binding [GO:0051020]; protein homodimerization activity [GO:0042803]; angiogenesis [GO:0001525]; branching morphogenesis of an epithelial tube [GO:0048754]; negative regulation of autophagy [GO:0010507]; negative regulation of membrane permeabili…	GTPase binding [GO:0051020]; protein homodimerization activity [GO:0042803]	ENST00000222145;	SUBCELLULAR LOCATION: Cytoplasm, perinuclear region {ECO:0000269|PubMed:15031288}. Golgi apparatus, Golgi stack {ECO:0000269|PubMed:15031288}. Note=Associated with perinuclear vesicles. Is recruited to Golgi stacks by activated HRAS.	15031288; 15489334; 22354037; 24275569		hsa:54922;
BOK	Q9UMX3	BOK BCL2L9	212	activation of cysteine-type endopeptidase activity involved in apoptotic process [GO:0006919]; activation of cysteine-type endopeptidase activity involved in apoptotic process by cytochrome c [GO:0008635]; apoptotic process [GO:0006915]; brain development [GO:0007420]; cellular component disassembly involved in execution phase of apoptosis [GO:0006921]; extrinsic apoptotic signaling pathway in ab…	cis-Golgi network membrane [GO:0033106]; cytoplasm [GO:0005737]; early endosome membrane [GO:0031901]; endoplasmic reticulum [GO:0005783]; endoplasmic reticulum membrane [GO:0005789]; Golgi apparatus [GO:0005794]; integral component of membrane [GO:0016021]; membrane [GO:0016020]; mitochondrial inner membrane [GO:0005743]; mitochondrial membrane [GO:0031966]; mitochondrial outer membrane [GO:0005…	cis-Golgi network membrane [GO:0033106]; cytoplasm [GO:0005737]; early endosome membrane [GO:0031901]; endoplasmic reticulum [GO:0005783]; endoplasmic reticulum membrane [GO:0005789]; Golgi apparatus [GO:0005794]; integral component of membrane [GO:0016021]; membrane [GO:0016020]; mitochondrial inner membrane [GO:0005743]; mitochondrial membrane [GO:0031966]; mitochondrial outer membrane [GO:0005…	BH domain binding [GO:0051400]; protein-containing complex binding [GO:0044877]; protein heterodimerization activity [GO:0046982]; protein homodimerization activity [GO:0042803]; signaling receptor binding [GO:0005102]; ubiquitin protein ligase binding [GO:0031625]	ENST00000318407 [Q9UMX3-1];	SUBCELLULAR LOCATION: [Isoform 1]: Mitochondrion membrane {ECO:0000250|UniProtKB:O35425}; Single-pass membrane protein {ECO:0000250|UniProtKB:O35425}. Endoplasmic reticulum membrane {ECO:0000269|PubMed:27076518}; Single-pass membrane protein {ECO:0000250|UniProtKB:O35425}. Mitochondrion inner membrane {ECO:0000269|PubMed:24113155}. Cytoplasm {ECO:0000269|PubMed:15868100, ECO:0000269|PubMed:163022…	11034351; 15775999; 15489334; 9535847; 15102863; 15868100; 16302269; 19690332; 19942931; 20673843; 24113155; 23884412; 27076518		hsa:666;
ATP6V1B2	P21281	ATP6V1B2 ATP6B2 VPP3	511	ATP metabolic process [GO:0046034]; insulin receptor signaling pathway [GO:0008286]; ion transmembrane transport [GO:0034220]; phagosome acidification [GO:0090383]; proton transmembrane transport [GO:1902600]; regulation of macroautophagy [GO:0016241]; transferrin transport [GO:0033572]	apical plasma membrane [GO:0016324]; cytosol [GO:0005829]; endomembrane system [GO:0012505]; extracellular exosome [GO:0070062]; integral component of membrane [GO:0016021]; intracellular membrane-bounded organelle [GO:0043231]; lysosomal membrane [GO:0005765]; melanosome [GO:0042470]; microvillus [GO:0005902]; plasma membrane [GO:0005886]; proton-transporting V-type ATPase, V1 domain [GO:0033180…	apical plasma membrane [GO:0016324]; cytosol [GO:0005829]; endomembrane system [GO:0012505]; extracellular exosome [GO:0070062]; integral component of membrane [GO:0016021]; intracellular membrane-bounded organelle [GO:0043231]; lysosomal membrane [GO:0005765]; melanosome [GO:0042470]; microvillus [GO:0005902]; plasma membrane [GO:0005886]; proton-transporting V-type ATPase, V1 domain [GO:0033180…	ATP binding [GO:0005524]; hydrolase activity [GO:0016787]; proton transmembrane transporter activity [GO:0015078]; proton-transporting ATPase activity, rotational mechanism [GO:0046961]	ENST00000276390;	SUBCELLULAR LOCATION: Endomembrane system; Peripheral membrane protein. Melanosome. Note=Endomembrane. Identified by mass spectrometry in melanosome fractions from stage I to stage IV.	1373501; 7945239; 14702039; 15489334; 7706273; 2145275; 12643545; 17081065; 21269460; 24913193; 25915598; 25944712	R-HSA-1222556;R-HSA-77387;R-HSA-917977;R-HSA-9639288;R-HSA-983712;	hsa:526;
TOMM22	Q9NS69	TOMM22 TOM22	142	macroautophagy [GO:0016236]; positive regulation of apoptotic process [GO:0043065]; protein insertion into mitochondrial outer membrane [GO:0045040]; protein targeting to mitochondrion [GO:0006626]	integral component of membrane [GO:0016021]; membrane [GO:0016020]; mitochondrial outer membrane [GO:0005741]; mitochondrial outer membrane translocase complex [GO:0005742]; mitochondrion [GO:0005739]	integral component of membrane [GO:0016021]; membrane [GO:0016020]; mitochondrial outer membrane [GO:0005741]; mitochondrial outer membrane translocase complex [GO:0005742]; mitochondrion [GO:0005739]; protein transmembrane transporter activity [GO:0008320]; macroautophagy [GO:0016236]; positive regulation of apoptotic process [GO:0043065]; protein insertion into mitochondrial outer membrane [GO:…	protein transmembrane transporter activity [GO:0008320]	ENST00000216034;	SUBCELLULAR LOCATION: Mitochondrion outer membrane {ECO:0000269|PubMed:10982837}; Single-pass membrane protein {ECO:0000269|PubMed:10982837}.	10982837; 10900208; 14702039; 15461802; 15489334; 17081983; 18331822; 18669648; 19413330; 20068231; 21269460; 21406692; 22223895; 23186163; 25944712	R-HSA-1268020;R-HSA-5205685;	hsa:56993;
List of unique genes in human patient proteome
BTN3A2	BTN3A2	P78410	BTN3A2 BT3.2 BTF3 BTF4	334	interferon-gamma production [GO:0032609]; regulation of cytokine production [GO:0001817]; regulation of immune response [GO:0050776]; T cell mediated immunity [GO:0002456]; T cell receptor signaling pathway [GO:0050852]	external side of plasma membrane [GO:0009897]; integral component of membrane [GO:0016021]; membrane [GO:0016020]; plasma membrane [GO:0005886]	external side of plasma membrane [GO:0009897]; integral component of membrane [GO:0016021]; membrane [GO:0016020]; plasma membrane [GO:0005886]; signaling receptor binding [GO:0005102]; interferon-gamma production [GO:0032609]; regulation of cytokine production [GO:0001817]; regulation of immune response [GO:0050776]; T cell mediated immunity [GO:0002456]; T cell receptor signaling pathway [GO:00…	signaling receptor binding [GO:0005102]	ENST00000356386 [P78410-1];ENST00000377708 [P78410-1];ENST00000396934 [P78410-2];ENST00000396948 [P78410-1];ENST00000508906 [P78410-3];ENST00000527422 [P78410-1];	SUBCELLULAR LOCATION: Cell membrane {ECO:0000269|PubMed:21918970, ECO:0000269|PubMed:22767497}; Single-pass type I membrane protein {ECO:0000269|PubMed:21918970, ECO:0000269|PubMed:22767497}.	9149941; 9382921; 11170752; 14702039; 14574404; 15489334; 19690332; 20610803; 21918970; 22767497; 22846996	R-HSA-8851680;	hsa:11118;
ITGAM	ITGAM	P11215	ITGAM CD11B CR3A	1152	amyloid-beta clearance [GO:0097242]; apoptotic signaling pathway [GO:0097190]; cell adhesion [GO:0007155]; cell-cell adhesion via plasma-membrane adhesion molecules [GO:0098742]; cell surface receptor signaling pathway involved in cell-cell signaling [GO:1905114]; complement-mediated synapse pruning [GO:0150062]; cytokine-mediated signaling pathway [GO:0019221]; ectodermal cell differentiation [G…	cell surface [GO:0009986]; external side of plasma membrane [GO:0009897]; extracellular exosome [GO:0070062]; extracellular space [GO:0005615]; integrin alphaM-beta2 complex [GO:0034688]; integrin complex [GO:0008305]; plasma membrane [GO:0005886]; plasma membrane raft [GO:0044853]; specific granule membrane [GO:0035579]; tertiary granule membrane [GO:0070821]	cell surface [GO:0009986]; external side of plasma membrane [GO:0009897]; extracellular exosome [GO:0070062]; extracellular space [GO:0005615]; integrin alphaM-beta2 complex [GO:0034688]; integrin complex [GO:0008305]; plasma membrane [GO:0005886]; plasma membrane raft [GO:0044853]; specific granule membrane [GO:0035579]; tertiary granule membrane [GO:0070821]; amyloid-beta binding [GO:0001540]; …	amyloid-beta binding [GO:0001540]; cargo receptor activity [GO:0038024]; complement component C3b binding [GO:0001851]; heat shock protein binding [GO:0031072]; integrin binding [GO:0005178]; metal ion binding [GO:0046872]	ENST00000544665 [P11215-1];ENST00000648685 [P11215-2];	SUBCELLULAR LOCATION: Cell membrane {ECO:0000269|PubMed:21193407}; Single-pass type I membrane protein {ECO:0000305}. Membrane raft {ECO:0000269|PubMed:21193407}; Single-pass type I membrane protein {ECO:0000305}.	2457584; 2833753; 2454931; 8419480; 15489334; 2563162; 1683702; 1346576; 3539202; 9558116; 12208882; 15194813; 19159218; 20008295; 21193407; 27055590; 28807980; 7867070; 8747460; 9687375; 9560195; 18204448; 18204446	R-HSA-166016;R-HSA-202733;R-HSA-216083;R-HSA-6785807;R-HSA-6798695;	hsa:3684;
KLHL6	KLHL6	Q8WZ60	KLHL6	621	B cell receptor signaling pathway [GO:0050853]; germinal center formation [GO:0002467]; response to bacterium [GO:0009617]		B cell receptor signaling pathway [GO:0050853]; germinal center formation [GO:0002467]; response to bacterium [GO:0009617]		ENST00000341319;		14702039; 16641997; 15489334; 12617994		hsa:89857;
ATP6V0D1	ATP6V0D1	P61421	ATP6V0D1 ATP6D VPATPD	351	cellular iron ion homeostasis [GO:0006879]; cellular response to increased oxygen levels [GO:0036295]; cilium assembly [GO:0060271]; insulin receptor signaling pathway [GO:0008286]; ion transmembrane transport [GO:0034220]; IRE1-mediated unfolded protein response [GO:0036498]; phagosome acidification [GO:0090383]; proton transmembrane transport [GO:1902600]; regulation of macroautophagy [GO:00162…	early endosome [GO:0005769]; endosome membrane [GO:0010008]; extracellular exosome [GO:0070062]; lysosomal membrane [GO:0005765]; membrane [GO:0016020]; phagocytic vesicle membrane [GO:0030670]; plasma membrane proton-transporting V-type ATPase complex [GO:0033181]; proton-transporting V-type ATPase, V0 domain [GO:0033179]; vacuolar proton-transporting V-type ATPase complex [GO:0016471]	early endosome [GO:0005769]; endosome membrane [GO:0010008]; extracellular exosome [GO:0070062]; lysosomal membrane [GO:0005765]; membrane [GO:0016020]; phagocytic vesicle membrane [GO:0030670]; plasma membrane proton-transporting V-type ATPase complex [GO:0033181]; proton-transporting V-type ATPase, V0 domain [GO:0033179]; vacuolar proton-transporting V-type ATPase complex [GO:0016471]; proton-e…	proton-exporting ATPase activity, phosphorylative mechanism [GO:0008553]; proton-transporting ATPase activity, rotational mechanism [GO:0046961]	ENST00000290949;	SUBCELLULAR LOCATION: Membrane {ECO:0000305|PubMed:21844891}; Peripheral membrane protein {ECO:0000305|PubMed:21844891}; Cytoplasmic side {ECO:0000305|PubMed:21844891}. Lysosome membrane {ECO:0000305|PubMed:30374053}. Note=Localizes to centrosome and the base of the cilium. {ECO:0000250|UniProtKB:Q6PGV1}.	8250920; 11118322; 15489334; 12384298; 21269460; 21844891; 25944712; 28296633; 29644770; 30374053	R-HSA-1222556;R-HSA-381038;R-HSA-77387;R-HSA-917977;R-HSA-9639288;R-HSA-983712;	hsa:9114;
AP2A1	AP2A1	O95782	AP2A1 ADTAA CLAPA1	977	antigen processing and presentation of exogenous peptide antigen via MHC class II [GO:0019886]; clathrin-dependent endocytosis [GO:0072583]; endocytosis [GO:0006897]; ephrin receptor signaling pathway [GO:0048013]; Golgi to endosome transport [GO:0006895]; intracellular protein transport [GO:0006886]; low-density lipoprotein particle clearance [GO:0034383]; low-density lipoprotein particle recept…	AP-2 adaptor complex [GO:0030122]; apical plasma membrane [GO:0016324]; basolateral plasma membrane [GO:0016323]; clathrin-coated endocytic vesicle [GO:0045334]; clathrin-coated endocytic vesicle membrane [GO:0030669]; clathrin coat of trans-Golgi network vesicle [GO:0030130]; cytosol [GO:0005829]; endocytic vesicle membrane [GO:0030666]; endolysosome membrane [GO:0036020]; filopodium tip [GO:003…	AP-2 adaptor complex [GO:0030122]; apical plasma membrane [GO:0016324]; basolateral plasma membrane [GO:0016323]; clathrin coat of trans-Golgi network vesicle [GO:0030130]; clathrin-coated endocytic vesicle [GO:0045334]; clathrin-coated endocytic vesicle membrane [GO:0030669]; cytosol [GO:0005829]; endocytic vesicle membrane [GO:0030666]; endolysosome membrane [GO:0036020]; filopodium tip [GO:003…	cargo adaptor activity [GO:0140312]; clathrin adaptor activity [GO:0035615]; low-density lipoprotein particle receptor binding [GO:0050750]; protein-containing complex binding [GO:0044877]; protein C-terminus binding [GO:0008022]; protein kinase binding [GO:0019901]	ENST00000354293 [O95782-2];ENST00000359032 [O95782-1];	SUBCELLULAR LOCATION: Cell membrane {ECO:0000269|PubMed:16262731}. Membrane, coated pit {ECO:0000250}; Peripheral membrane protein {ECO:0000250}; Cytoplasmic side {ECO:0000250}. Note=AP-2 appears to be excluded from internalizing CCVs and to disengage from sites of endocytosis seconds before internalization of the nascent CCV. {ECO:0000250}.	12036598; 11230166; 15057824; 15489334; 11532990; 12364336; 14745134; 15473838; 16262731; 19033387; 18691976; 18669648; 19690332; 20068231; 21269460; 22262466; 23676497; 23186163; 24275569; 25944712; 27022195; 29262337	R-HSA-167590;R-HSA-177504;R-HSA-182218;R-HSA-2132295;R-HSA-3928665;R-HSA-416993;R-HSA-437239;R-HSA-5099900;R-HSA-5140745;R-HSA-8856825;R-HSA-8856828;R-HSA-8866427;R-HSA-8964038;R-HSA-9679191;	hsa:160;
PDE5A	PDE5A	O76074	PDE5A PDE5	875	cGMP catabolic process [GO:0046069]; negative regulation of cardiac muscle contraction [GO:0055118]; negative regulation of T cell proliferation [GO:0042130]; positive regulation of cardiac muscle hypertrophy [GO:0010613]; positive regulation of MAP kinase activity [GO:0043406]; positive regulation of oocyte development [GO:0060282]; regulation of nitric oxide mediated signal transduction [GO:001…	cytosol [GO:0005829]	cytosol [GO:0005829]; 3',5'-cyclic-GMP phosphodiesterase activity [GO:0047555]; 3',5'-cyclic-nucleotide phosphodiesterase activity [GO:0004114]; cGMP binding [GO:0030553]; metal ion binding [GO:0046872]; cGMP catabolic process [GO:0046069]; negative regulation of cardiac muscle contraction [GO:0055118]; negative regulation of T cell proliferation [GO:0042130]; positive regulation of cardiac muscl…	3',5'-cyclic-GMP phosphodiesterase activity [GO:0047555]; 3',5'-cyclic-nucleotide phosphodiesterase activity [GO:0004114]; cGMP binding [GO:0030553]; metal ion binding [GO:0046872]	ENST00000264805 [O76074-2];ENST00000354960 [O76074-1];		9714779; 9716380; 9642111; 14702039; 15815621; 15489334; 10393044; 11723116; 12955149; 25799991	R-HSA-418457;	hsa:8654;
ITGA2	ITGA2	P17301	ITGA2 CD49B	1181	animal organ morphogenesis [GO:0009887]; blood coagulation [GO:0007596]; cell adhesion [GO:0007155]; cell adhesion mediated by integrin [GO:0033627]; cell-matrix adhesion [GO:0007160]; cell population proliferation [GO:0008283]; cell-substrate adhesion [GO:0031589]; cellular response to estradiol stimulus [GO:0071392]; cellular response to mechanical stimulus [GO:0071260]; collagen-activated sign…	axon terminus [GO:0043679]; basal part of cell [GO:0045178]; cell surface [GO:0009986]; external side of plasma membrane [GO:0009897]; focal adhesion [GO:0005925]; integrin alpha2-beta1 complex [GO:0034666]; integrin complex [GO:0008305]; nucleus [GO:0005634]; perinuclear region of cytoplasm [GO:0048471]; plasma membrane [GO:0005886]	axon terminus [GO:0043679]; basal part of cell [GO:0045178]; cell surface [GO:0009986]; external side of plasma membrane [GO:0009897]; focal adhesion [GO:0005925]; integrin alpha2-beta1 complex [GO:0034666]; integrin complex [GO:0008305]; nucleus [GO:0005634]; perinuclear region of cytoplasm [GO:0048471]; plasma membrane [GO:0005886]; amyloid-beta binding [GO:0001540]; collagen binding [GO:000551…	amyloid-beta binding [GO:0001540]; collagen binding [GO:0005518]; collagen binding involved in cell-matrix adhesion [GO:0098639]; collagen receptor activity [GO:0038064]; heparan sulfate proteoglycan binding [GO:0043395]; integrin binding [GO:0005178]; laminin binding [GO:0043236]; metal ion binding [GO:0046872]; protein-containing complex binding [GO:0044877]; virus receptor activity [GO:0001618]	ENST00000296585;	SUBCELLULAR LOCATION: Membrane; Single-pass type I membrane protein.	2545729; 15372022; 8276836; 8411387; 12941907; 16754960; 16263699; 18804435; 18088087; 18669648; 19159218; 19349973; 21269460; 9353312; 7901236; 10744142; 23368983	R-HSA-216083;R-HSA-3000157;R-HSA-3000170;R-HSA-3000178;R-HSA-447041;R-HSA-75892;R-HSA-8874081;	hsa:3673;
KMT2D	KMT2D	O14686	KMT2D ALR MLL2 MLL4	5537	beta-catenin-TCF complex assembly [GO:1904837]; chromatin silencing [GO:0006342]; histone H3-K4 dimethylation [GO:0044648]; histone H3-K4 methylation [GO:0051568]; histone H3-K4 monomethylation [GO:0097692]; histone H3-K4 trimethylation [GO:0080182]; oocyte growth [GO:0001555]; oogenesis [GO:0048477]; positive regulation of cell population proliferation [GO:0008284]; positive regulation of intrac…	histone methyltransferase complex [GO:0035097]; MLL3/4 complex [GO:0044666]; nucleoplasm [GO:0005654]; nucleus [GO:0005634]	histone methyltransferase complex [GO:0035097]; MLL3/4 complex [GO:0044666]; nucleoplasm [GO:0005654]; nucleus [GO:0005634]; DNA binding [GO:0003677]; histone binding [GO:0042393]; histone methyltransferase activity (H3-K4 specific) [GO:0042800]; metal ion binding [GO:0046872]; transcription coactivator activity [GO:0003713]; transcription regulatory region sequence-specific DNA binding [GO:00009…	DNA binding [GO:0003677]; histone binding [GO:0042393]; histone methyltransferase activity (H3-K4 specific) [GO:0042800]; metal ion binding [GO:0046872]; transcription coactivator activity [GO:0003713]; transcription regulatory region sequence-specific DNA binding [GO:0000976]	ENST00000301067 [O14686-1];	SUBCELLULAR LOCATION: Nucleus {ECO:0000305}.	9247308; 16541075; 12482968; 17081983; 16603732; 17021013; 17500065; 17851529; 17525332; 17761849; 18220336; 18669648; 19413330; 19690332; 19608861; 20068231; 21406692; 23186163; 24275569; 24129315; 25218447; 28112733; 22665483; 22266653; 20711175; 21671394; 21607748; 21280141; 21658225; 22126750; 23913813; 24739679; 23320472	R-HSA-201722;R-HSA-3214841;R-HSA-3769402;R-HSA-5617472;R-HSA-8936459;	hsa:8085;
ABL1	ABL1	P00519	ABL1 ABL JTK7	1130	actin cytoskeleton organization [GO:0030036]; actin filament branching [GO:0090135]; activated T cell proliferation [GO:0050798]; activation of protein kinase C activity [GO:1990051]; alpha-beta T cell differentiation [GO:0046632]; autophagy [GO:0006914]; B-1 B cell homeostasis [GO:0001922]; B cell proliferation involved in immune response [GO:0002322]; B cell receptor signaling pathway [GO:00508…	actin cytoskeleton [GO:0015629]; cell leading edge [GO:0031252]; cytoplasm [GO:0005737]; cytosol [GO:0005829]; dendrite [GO:0030425]; mitochondrion [GO:0005739]; neuronal cell body [GO:0043025]; nuclear body [GO:0016604]; nuclear membrane [GO:0031965]; nucleolus [GO:0005730]; nucleoplasm [GO:0005654]; nucleus [GO:0005634]; perinuclear region of cytoplasm [GO:0048471]; postsynapse [GO:0098794]; pr…	actin cytoskeleton [GO:0015629]; cell leading edge [GO:0031252]; cytoplasm [GO:0005737]; cytosol [GO:0005829]; dendrite [GO:0030425]; mitochondrion [GO:0005739]; neuronal cell body [GO:0043025]; nuclear body [GO:0016604]; nuclear membrane [GO:0031965]; nucleolus [GO:0005730]; nucleoplasm [GO:0005654]; nucleus [GO:0005634]; perinuclear region of cytoplasm [GO:0048471]; postsynapse [GO:0098794]; pr…	actin filament binding [GO:0051015]; actin monomer binding [GO:0003785]; ATP binding [GO:0005524]; bubble DNA binding [GO:0000405]; DNA binding [GO:0003677]; ephrin receptor binding [GO:0046875]; four-way junction DNA binding [GO:0000400]; kinase activity [GO:0016301]; magnesium ion binding [GO:0000287]; manganese ion binding [GO:0030145]; mitogen-activated protein kinase binding [GO:0051019]; ne…	ENST00000318560 [P00519-1];ENST00000372348 [P00519-2];	SUBCELLULAR LOCATION: Cytoplasm, cytoskeleton. Nucleus. Mitochondrion {ECO:0000250}. Note=Shuttles between the nucleus and cytoplasm depending on environmental signals. Sequestered into the cytoplasm through interaction with 14-3-3 proteins. Localizes to mitochondria in response to oxidative stress (By similarity). {ECO:0000250}.; SUBCELLULAR LOCATION: [Isoform IB]: Nucleus membrane; Lipid-anchor…	3021337; 2687768; 7665185; 15164053; 15489334; 2825022; 6191223; 7545908; 2542016; 2183353; 9037071; 9144171; 9461559; 10194451; 10391250; 10325413; 11114745; 11374898; 12379650; 11971963; 12475393; 12531427; 12672821; 12775773; 15302586; 15556646; 15031292; 15686624; 15886098; 15657060; 15696159; 17081983; 16648821; 16912036; 16943190; 16678104; 17306540; 17623672; 18161990; 18328268; 18945674; …	R-HSA-2029482;R-HSA-428890;R-HSA-525793;R-HSA-5663213;R-HSA-5685938;R-HSA-5693565;R-HSA-69231;R-HSA-8939236;R-HSA-8940973;R-HSA-9664422;R-HSA-983231;	hsa:25;
EPS8	EPS8	Q12929	EPS8	822	actin crosslink formation [GO:0051764]; actin filament bundle assembly [GO:0051017]; actin polymerization-dependent cell motility [GO:0070358]; barbed-end actin filament capping [GO:0051016]; dendritic cell migration [GO:0036336]; exit from mitosis [GO:0010458]; positive regulation of ruffle assembly [GO:1900029]; Rac protein signal transduction [GO:0016601]; regulation of actin filament length […	cell cortex [GO:0005938]; extracellular exosome [GO:0070062]; growth cone [GO:0030426]; plasma membrane [GO:0005886]; ruffle membrane [GO:0032587]; stereocilium [GO:0032420]; synapse [GO:0045202]; vesicle [GO:0031982]	cell cortex [GO:0005938]; extracellular exosome [GO:0070062]; growth cone [GO:0030426]; plasma membrane [GO:0005886]; ruffle membrane [GO:0032587]; stereocilium [GO:0032420]; synapse [GO:0045202]; vesicle [GO:0031982]; actin binding [GO:0003779]; Rac GTPase binding [GO:0048365]; signaling adaptor activity [GO:0035591]; actin crosslink formation [GO:0051764]; actin filament bundle assembly [GO:005…	actin binding [GO:0003779]; Rac GTPase binding [GO:0048365]; signaling adaptor activity [GO:0035591]	ENST00000281172 [Q12929-1];ENST00000540613 [Q12929-2];ENST00000542903 [Q12929-2];ENST00000543523 [Q12929-1];ENST00000543612 [Q12929-1];ENST00000642278 [Q12929-1];ENST00000644374 [Q12929-1];ENST00000645775 [Q12929-1];ENST00000646828 [Q12929-1];ENST00000646918 [Q12929-1];ENST00000647087 [Q12929-1];ENST00000647224 [Q12929-1];	SUBCELLULAR LOCATION: Cytoplasm, cell cortex {ECO:0000250}. Cell projection, ruffle membrane {ECO:0000250}. Cell projection, growth cone {ECO:0000250}. Cell projection, stereocilium {ECO:0000250, ECO:0000250|UniProtKB:Q08509}. Cell junction, synapse, synaptosome {ECO:0000250}. Note=Localizes at the tips of the stereocilia of the inner and outer hair cells (By similarity). Localizes to the midzone…	8084614; 14702039; 16541075; 15489334; 7537362; 11244499; 15289329; 15558031; 17081983; 17115031; 17537571; 18566210; 18669648; 19008210; 19116338; 19448673; 24275569; 24741995; 26721930		hsa:2059;
POLQ	POLQ	O75417	POLQ POLH	2590	base-excision repair [GO:0006284]; cellular response to DNA damage stimulus [GO:0006974]; DNA-dependent DNA replication [GO:0006261]; DNA repair [GO:0006281]; double-strand break repair [GO:0006302]; double-strand break repair via alternative nonhomologous end joining [GO:0097681]; double-strand break repair via homologous recombination [GO:0000724]; negative regulation of double-strand break rep…	chromosome [GO:0005694]; cytoplasm [GO:0005737]; nucleoplasm [GO:0005654]	chromosome [GO:0005694]; cytoplasm [GO:0005737]; nucleoplasm [GO:0005654]; 5'-3' exonuclease activity [GO:0008409]; 5'-deoxyribose-5-phosphate lyase activity [GO:0051575]; ATP binding [GO:0005524]; chromatin binding [GO:0003682]; damaged DNA binding [GO:0003684]; DNA-directed DNA polymerase activity [GO:0003887]; identical protein binding [GO:0042802]; single-stranded DNA helicase activity [GO:00…	5'-3' exonuclease activity [GO:0008409]; 5'-deoxyribose-5-phosphate lyase activity [GO:0051575]; ATP binding [GO:0005524]; chromatin binding [GO:0003682]; damaged DNA binding [GO:0003684]; DNA-directed DNA polymerase activity [GO:0003887]; identical protein binding [GO:0042802]; single-stranded DNA helicase activity [GO:0017116]	ENST00000264233 [O75417-1];	SUBCELLULAR LOCATION: Nucleus {ECO:0000250|UniProtKB:O18475}. Chromosome {ECO:0000269|PubMed:25642963}. Note=Enriched in chromatin in response to ultaviolet (UV) light (PubMed:25642963). Binds to chromatin during early G1 (PubMed:24989122). {ECO:0000269|PubMed:24989122, ECO:0000269|PubMed:25642963}.	10395804; 14576298; 16641997; 18503084; 19188258; 19608861; 20700469; 20624954; 21050863; 22135286; 25409685; 24648516; 24989122; 25642963; 25643323	R-HSA-5685939;	hsa:10721;
NUDCD1	NUDCD1	Q96RS6	NUDCD1 CML66	583	immune system process [GO:0002376]	cytosol [GO:0005829]; nucleoplasm [GO:0005654]	cytosol [GO:0005829]; nucleoplasm [GO:0005654]; immune system process [GO:0002376]		ENST00000239690 [Q96RS6-1];ENST00000427660 [Q96RS6-2];	SUBCELLULAR LOCATION: [Isoform 1]: Cytoplasm. Nucleus.; SUBCELLULAR LOCATION: [Isoform 2]: Cytoplasm.; SUBCELLULAR LOCATION: [Isoform 3]: Cytoplasm. Nucleus.	11416219; 14688378; 14702039; 16421571; 15489334; 17974005; 21269460; 22002106; 22814378; 23186163		hsa:84955;
IL1R1	IL1R1	P14778	IL1R1 IL1R IL1RA IL1RT1	569	cell surface receptor signaling pathway [GO:0007166]; cytokine-mediated signaling pathway [GO:0019221]; immune response [GO:0006955]; inflammatory response [GO:0006954]; interleukin-1-mediated signaling pathway [GO:0070498]; positive regulation of interferon-gamma production [GO:0032729]; positive regulation of interleukin-1-mediated signaling pathway [GO:2000661]; positive regulation of neutroph…	external side of plasma membrane [GO:0009897]; extracellular region [GO:0005576]; integral component of plasma membrane [GO:0005887]; membrane [GO:0016020]; plasma membrane [GO:0005886]	external side of plasma membrane [GO:0009897]; extracellular region [GO:0005576]; integral component of plasma membrane [GO:0005887]; membrane [GO:0016020]; plasma membrane [GO:0005886]; interleukin-1 binding [GO:0019966]; interleukin-1 receptor activity [GO:0004908]; interleukin-1, type I, activating receptor activity [GO:0004909]; NAD(P)+ nucleosidase activity [GO:0050135]; NAD+ nucleotidase, c…	interleukin-1, type I, activating receptor activity [GO:0004909]; interleukin-1 binding [GO:0019966]; interleukin-1 receptor activity [GO:0004908]; NAD(P)+ nucleosidase activity [GO:0050135]; NAD+ nucleotidase, cyclic ADP-ribose generating [GO:0061809]; platelet-derived growth factor receptor binding [GO:0005161]; protease binding [GO:0002020]; transmembrane signaling receptor activity [GO:000488…	ENST00000410023;	SUBCELLULAR LOCATION: Membrane {ECO:0000269|PubMed:8142597}; Single-pass type I membrane protein {ECO:0000269|PubMed:8142597}. Cell membrane {ECO:0000305|PubMed:8142597}. Secreted {ECO:0000269|PubMed:8142597}.	2532321; 2530587; 15815621; 15489334; 8142597; 7989776; 9371760; 9821957; 10653850; 10671496; 9062193; 9062194; 10903327	R-HSA-6783783;R-HSA-9020702;R-HSA-9679191;	hsa:3554;
YOD1	YOD1	Q5VVQ6	YOD1 DUBA8 HIN7 OTUD2 PRO0907	348	endoplasmic reticulum unfolded protein response [GO:0030968]; macroautophagy [GO:0016236]; negative regulation of retrograde protein transport, ER to cytosol [GO:1904153]; protein deubiquitination [GO:0016579]; protein K11-linked deubiquitination [GO:0035871]; protein K27-linked deubiquitination [GO:1990167]; protein K29-linked deubiquitination [GO:0035523]; protein K33-linked deubiquitination [G…	cytoplasm [GO:0005737]; cytosol [GO:0005829]	cytoplasm [GO:0005737]; cytosol [GO:0005829]; cysteine-type peptidase activity [GO:0008234]; Lys48-specific deubiquitinase activity [GO:1990380]; Lys63-specific deubiquitinase activity [GO:0061578]; metal ion binding [GO:0046872]; thiol-dependent ubiquitin-specific protease activity [GO:0004843]; ubiquitin protein ligase binding [GO:0031625]; ubiquitinyl hydrolase activity [GO:0101005]; endoplasm…	cysteine-type peptidase activity [GO:0008234]; Lys48-specific deubiquitinase activity [GO:1990380]; Lys63-specific deubiquitinase activity [GO:0061578]; metal ion binding [GO:0046872]; thiol-dependent ubiquitin-specific protease activity [GO:0004843]; ubiquitin protein ligase binding [GO:0031625]; ubiquitinyl hydrolase activity [GO:0101005]	ENST00000315927 [Q5VVQ6-1];ENST00000367084 [Q5VVQ6-2];	SUBCELLULAR LOCATION: Cytoplasm {ECO:0000269|PubMed:27753622}. Note=Recruited to damaged lysosomes decorated with K48-linked ubiquitin chains. {ECO:0000269|PubMed:27753622}.	14702039; 16710414; 15489334; 17974005; 11483580; 19818707; 21269460; 27753622; 23827681	R-HSA-5689896;	hsa:55432;
SBF2	SBF2	Q86WG5	SBF2 CMT4B2 KIAA1766 MTMR13	1849	autophagy [GO:0006914]; myelination [GO:0042552]; regulation of GTPase activity [GO:0043087]	axon [GO:0030424]; cytosol [GO:0005829]; endosome membrane [GO:0010008]; membrane [GO:0016020]; perinuclear region of cytoplasm [GO:0048471]	axon [GO:0030424]; cytosol [GO:0005829]; endosome membrane [GO:0010008]; membrane [GO:0016020]; perinuclear region of cytoplasm [GO:0048471]; phosphatase regulator activity [GO:0019208]; Rab guanyl-nucleotide exchange factor activity [GO:0017112]; autophagy [GO:0006914]; myelination [GO:0042552]; regulation of GTPase activity [GO:0043087]	phosphatase regulator activity [GO:0019208]; Rab guanyl-nucleotide exchange factor activity [GO:0017112]	ENST00000256190 [Q86WG5-1];	SUBCELLULAR LOCATION: Cytoplasm {ECO:0000269|PubMed:15998640}. Cytoplasm, perinuclear region {ECO:0000250|UniProtKB:E9PXF8}. Membrane {ECO:0000269|PubMed:15998640}; Peripheral membrane protein {ECO:0000269|PubMed:15998640}. Endosome membrane {ECO:0000250|UniProtKB:E9PXF8}; Peripheral membrane protein {ECO:0000305}. Cell projection, axon {ECO:0000250|UniProtKB:E9PXF8}. Note=Associated with membran…	12554688; 15489334; 11214970; 17974005; 12687498; 15304601; 15477569; 15998640; 18669648; 20937701; 20068231; 23186163; 25648148	R-HSA-1660499;R-HSA-8876198;	hsa:81846;
KIF3B	KIF3B	O15066	KIF3B KIAA0359	747	anterograde axonal transport [GO:0008089]; antigen processing and presentation of exogenous peptide antigen via MHC class II [GO:0019886]; determination of left/right symmetry [GO:0007368]; intraciliary transport involved in cilium assembly [GO:0035735]; microtubule-based movement [GO:0007018]; mitotic centrosome separation [GO:0007100]; mitotic spindle assembly [GO:0090307]; mitotic spindle orga…	axon cytoplasm [GO:1904115]; centrosome [GO:0005813]; ciliary tip [GO:0097542]; cilium [GO:0005929]; cytosol [GO:0005829]; extracellular exosome [GO:0070062]; kinesin complex [GO:0005871]; kinesin II complex [GO:0016939]; membrane [GO:0016020]; microtubule [GO:0005874]; microtubule cytoskeleton [GO:0015630]; midbody [GO:0030496]; plus-end kinesin complex [GO:0005873]; spindle [GO:0005819]	axon cytoplasm [GO:1904115]; centrosome [GO:0005813]; ciliary tip [GO:0097542]; cilium [GO:0005929]; cytosol [GO:0005829]; extracellular exosome [GO:0070062]; kinesin complex [GO:0005871]; kinesin II complex [GO:0016939]; membrane [GO:0016020]; microtubule [GO:0005874]; microtubule cytoskeleton [GO:0015630]; midbody [GO:0030496]; plus-end kinesin complex [GO:0005873]; spindle [GO:0005819]; ATP bi…	ATPase activity [GO:0016887]; ATP binding [GO:0005524]; ATP-dependent microtubule motor activity, plus-end-directed [GO:0008574]; intraciliary transport particle B binding [GO:0120170]; microtubule binding [GO:0008017]; microtubule motor activity [GO:0003777]; Rho GTPase binding [GO:0017048]	ENST00000375712 [O15066-1];	SUBCELLULAR LOCATION: Cytoplasm, cytoskeleton {ECO:0000305}. Cell projection, cilium {ECO:0000250|UniProtKB:Q61771}.	9205841; 14702039; 11780052; 15489334; 9506951; 18669648; 22814378; 23186163; 27072130;	R-HSA-1445148;R-HSA-2132295;R-HSA-5620924;R-HSA-6811434;R-HSA-983189;	hsa:9371;
GHDC	GHDC	Q8N2G8	GHDC D11LGP1E LGP1	530	neutrophil degranulation [GO:0043312]	cytoplasm [GO:0005737]; endoplasmic reticulum [GO:0005783]; extracellular region [GO:0005576]; membrane [GO:0016020]; nuclear envelope [GO:0005635]; secretory granule lumen [GO:0034774]; specific granule lumen [GO:0035580]	cytoplasm [GO:0005737]; endoplasmic reticulum [GO:0005783]; extracellular region [GO:0005576]; membrane [GO:0016020]; nuclear envelope [GO:0005635]; secretory granule lumen [GO:0034774]; specific granule lumen [GO:0035580]; acid-amino acid ligase activity [GO:0016881]; neutrophil degranulation [GO:0043312]	acid-amino acid ligase activity [GO:0016881]	ENST00000301671 [Q8N2G8-1];ENST00000414034 [Q8N2G8-2];ENST00000428494 [Q8N2G8-2];ENST00000587427 [Q8N2G8-1];	SUBCELLULAR LOCATION: Endoplasmic reticulum {ECO:0000250|UniProtKB:Q99J23}. Nucleus envelope {ECO:0000250|UniProtKB:Q99J23}.	11161808; 14702039; 16625196; 15489334; 21269460; 24275569; 26797129	R-HSA-6798695;	hsa:84514;
FSHR	FSHR	P23945	FSHR LGR1	695	activation of adenylate cyclase activity [GO:0007190]; adenylate cyclase-activating G protein-coupled receptor signaling pathway [GO:0007189]; cellular response to follicle-stimulating hormone stimulus [GO:0071372]; female gamete generation [GO:0007292]; female gonad development [GO:0008585]; follicle-stimulating hormone signaling pathway [GO:0042699]; gonad development [GO:0008406]; G protein-co…	integral component of membrane [GO:0016021]; integral component of plasma membrane [GO:0005887]; plasma membrane [GO:0005886]; receptor complex [GO:0043235]	integral component of membrane [GO:0016021]; integral component of plasma membrane [GO:0005887]; plasma membrane [GO:0005886]; receptor complex [GO:0043235]; follicle-stimulating hormone receptor activity [GO:0004963]; G protein-coupled peptide receptor activity [GO:0008528]; activation of adenylate cyclase activity [GO:0007190]; adenylate cyclase-activating G protein-coupled receptor signaling p…	follicle-stimulating hormone receptor activity [GO:0004963]; G protein-coupled peptide receptor activity [GO:0008528]	ENST00000304421;	SUBCELLULAR LOCATION: Cell membrane {ECO:0000269|PubMed:11847099, ECO:0000269|PubMed:24692546}; Multi-pass membrane protein {ECO:0000305}.	1709010; 1322283; 1301382; 14702039; 15815621; 15489334; 1359889; 7926278; 7916967; 11847099; 11872202; 17030088; 8747461; 15662415; 24692546; 7553856; 9100567; 8636335; 9851774; 9769327; 10551778; 10391209; 12059813; 11889179; 12571157; 12915623; 12930927; 12930928; 15080154; 16278261; 17721928; 24058690; 25581598	R-HSA-375281;R-HSA-418555;R-HSA-9660821;	hsa:2492;
MUC16	MUC16	Q8WXI7	MUC16 CA125	14507	cell adhesion [GO:0007155]; O-glycan processing [GO:0016266]; stimulatory C-type lectin receptor signaling pathway [GO:0002223]	extracellular exosome [GO:0070062]; extrinsic component of membrane [GO:0019898]; Golgi lumen [GO:0005796]; integral component of membrane [GO:0016021]; plasma membrane [GO:0005886]; vesicle [GO:0031982]	extracellular exosome [GO:0070062]; extrinsic component of membrane [GO:0019898]; Golgi lumen [GO:0005796]; integral component of membrane [GO:0016021]; plasma membrane [GO:0005886]; vesicle [GO:0031982]; cell adhesion [GO:0007155]; O-glycan processing [GO:0016266]; stimulatory C-type lectin receptor signaling pathway [GO:0002223]		ENST00000397910;	SUBCELLULAR LOCATION: Cell membrane; Single-pass type I membrane protein. Secreted, extracellular space. Note=May be liberated into the extracellular space following the phosphorylation of the intracellular C-terminus which induces the proteolytic cleavage and liberation of the extracellular domain.	15057824; 12218296; 11786729; 11369781; 14702039; 9276028; 12734200; 14676194; 15788735; 16384952	R-HSA-5083625;R-HSA-5083632;R-HSA-5083636;R-HSA-5621480;R-HSA-913709;R-HSA-977068;	hsa:94025;
CTSH	CTSH	P09668	CTSH CPSB	335	adaptive immune response [GO:0002250]; antigen processing and presentation [GO:0019882]; bradykinin catabolic process [GO:0010815]; cellular protein metabolic process [GO:0044267]; cellular response to thyroid hormone stimulus [GO:0097067]; dichotomous subdivision of terminal units involved in lung branching [GO:0060448]; ERK1 and ERK2 cascade [GO:0070371]; immune response-regulating signaling pa…	alveolar lamellar body [GO:0097208]; collagen-containing extracellular matrix [GO:0062023]; cytoplasmic ribonucleoprotein granule [GO:0036464]; cytosol [GO:0005829]; extracellular exosome [GO:0070062]; extracellular region [GO:0005576]; extracellular space [GO:0005615]; ficolin-1-rich granule lumen [GO:1904813]; intracellular membrane-bounded organelle [GO:0043231]; lysosome [GO:0005764]; multive…	alveolar lamellar body [GO:0097208]; collagen-containing extracellular matrix [GO:0062023]; cytoplasmic ribonucleoprotein granule [GO:0036464]; cytosol [GO:0005829]; extracellular exosome [GO:0070062]; extracellular region [GO:0005576]; extracellular space [GO:0005615]; ficolin-1-rich granule lumen [GO:1904813]; intracellular membrane-bounded organelle [GO:0043231]; lysosome [GO:0005764]; multive…	aminopeptidase activity [GO:0004177]; cysteine-type endopeptidase activator activity involved in apoptotic process [GO:0008656]; cysteine-type endopeptidase activity [GO:0004197]; cysteine-type peptidase activity [GO:0008234]; endopeptidase activity [GO:0004175]; HLA-A specific activating MHC class I receptor activity [GO:0030108]; peptidase activity [GO:0008233]; serine-type endopeptidase activi…	ENST00000220166;	SUBCELLULAR LOCATION: Lysosome.	2587265; 11796715; 14702039; 16572171; 15489334; 2849458; 3342889; 19159218; 21269460; 24275569; 25944712; 16959974	R-HSA-2132295;R-HSA-5683826;R-HSA-6798695;	hsa:1512;
OPTN	OPTN	Q96CV9	OPTN FIP2 GLC1E HIP7 HYPL NRP	577	autophagy [GO:0006914]; cell death [GO:0008219]; cellular response to unfolded protein [GO:0034620]; defense response to Gram-negative bacterium [GO:0050829]; G2/M transition of mitotic cell cycle [GO:0000086]; Golgi organization [GO:0007030]; Golgi ribbon formation [GO:0090161]; Golgi to plasma membrane protein transport [GO:0043001]; innate immune response [GO:0045087]; negative regulation of I…	autophagosome [GO:0005776]; cytoplasm [GO:0005737]; cytosol [GO:0005829]; Golgi apparatus [GO:0005794]; Golgi membrane [GO:0000139]; nucleoplasm [GO:0005654]; nucleus [GO:0005634]; perinuclear region of cytoplasm [GO:0048471]; recycling endosome membrane [GO:0055038]; trans-Golgi network [GO:0005802]	autophagosome [GO:0005776]; cytoplasm [GO:0005737]; cytosol [GO:0005829]; Golgi apparatus [GO:0005794]; Golgi membrane [GO:0000139]; nucleoplasm [GO:0005654]; nucleus [GO:0005634]; perinuclear region of cytoplasm [GO:0048471]; recycling endosome membrane [GO:0055038]; trans-Golgi network [GO:0005802]; identical protein binding [GO:0042802]; K63-linked polyubiquitin modification-dependent protein …	identical protein binding [GO:0042802]; K63-linked polyubiquitin modification-dependent protein binding [GO:0070530]; metal ion binding [GO:0046872]; polyubiquitin modification-dependent protein binding [GO:0031593]; protein C-terminus binding [GO:0008022]; protein-macromolecule adaptor activity [GO:0030674]; Rab GTPase binding [GO:0017137]	ENST00000263036 [Q96CV9-1];ENST00000378747 [Q96CV9-1];ENST00000378748 [Q96CV9-1];ENST00000378752 [Q96CV9-2];ENST00000378757 [Q96CV9-1];ENST00000378764 [Q96CV9-2];	SUBCELLULAR LOCATION: Cytoplasm, perinuclear region. Golgi apparatus {ECO:0000269|PubMed:27534431, ECO:0000269|PubMed:27538435}. Golgi apparatus, trans-Golgi network. Cytoplasmic vesicle, autophagosome. Cytoplasmic vesicle. Recycling endosome. Note=Found in the perinuclear region and associates with the Golgi apparatus (PubMed:27534431). Colocalizes with MYO6 and RAB8 at the Golgi complex and in …	9488477; 11834836; 14702039; 15164054; 15489334; 9700202; 11137014; 10807909; 10756201; 12379221; 12646749; 15837803; 16964243; 18669648; 20085643; 20174559; 20068231; 21406692; 22854040; 22814378; 23908376; 23186163; 24705354; 24275569; 27538435; 23805866; 14627677; 12939304; 14597044; 23357852; 24752605; 23669351; 15498064; 15326130; 15557444; 15226658; 15370540; 17389490; 20428114; 21617041; 2…	R-HSA-2565942;R-HSA-8854214;	hsa:10133;
SMAD3	SMAD3	P84022	SMAD3 MADH3	425	activation of cysteine-type endopeptidase activity involved in apoptotic process [GO:0006919]; activation of cysteine-type endopeptidase activity involved in apoptotic signaling pathway [GO:0097296]; activin receptor signaling pathway [GO:0032924]; adrenal gland development [GO:0030325]; anatomical structure morphogenesis [GO:0009653]; BMP signaling pathway [GO:0030509]; cell-cell junction organi…	cytoplasm [GO:0005737]; cytosol [GO:0005829]; heteromeric SMAD protein complex [GO:0071144]; nuclear chromatin [GO:0000790]; nuclear inner membrane [GO:0005637]; nucleoplasm [GO:0005654]; nucleus [GO:0005634]; plasma membrane [GO:0005886]; receptor complex [GO:0043235]; SMAD protein complex [GO:0071141]; transcription regulator complex [GO:0005667]	cytoplasm [GO:0005737]; cytosol [GO:0005829]; heteromeric SMAD protein complex [GO:0071144]; nuclear chromatin [GO:0000790]; nuclear inner membrane [GO:0005637]; nucleoplasm [GO:0005654]; nucleus [GO:0005634]; plasma membrane [GO:0005886]; receptor complex [GO:0043235]; SMAD protein complex [GO:0071141]; transcription regulator complex [GO:0005667]; beta-catenin binding [GO:0008013]; bHLH transcr…	beta-catenin binding [GO:0008013]; bHLH transcription factor binding [GO:0043425]; chromatin DNA binding [GO:0031490]; cis-regulatory region sequence-specific DNA binding [GO:0000987]; collagen binding [GO:0005518]; co-SMAD binding [GO:0070410]; DEAD/H-box RNA helicase binding [GO:0017151]; DNA-binding transcription activator activity, RNA polymerase II-specific [GO:0001228]; DNA-binding transcri…	ENST00000327367 [P84022-1];ENST00000439724 [P84022-2];ENST00000537194 [P84022-4];ENST00000540846 [P84022-3];	SUBCELLULAR LOCATION: Cytoplasm {ECO:0000269|PubMed:15799969, ECO:0000269|PubMed:16156666, ECO:0000269|PubMed:16751101, ECO:0000269|PubMed:17327236, ECO:0000269|PubMed:19218245, ECO:0000269|PubMed:19289081, ECO:0000269|PubMed:21145499, ECO:0000269|PubMed:22781750}. Nucleus {ECO:0000269|PubMed:15601644, ECO:0000269|PubMed:15799969, ECO:0000269|PubMed:16156666, ECO:0000269|PubMed:16751101, ECO:0000…	8774881; 8673135; 9464505; 14702039; 16572171; 15489334; 9311995; 9865696; 9670020; 9843571; 9665135; 9732876; 9892009; 10995748; 11387212; 11278756; 11427533; 11224571; 11274402; 12370310; 14525983; 15241418; 15588252; 16156666; 15601644; 15561701; 15647271; 15799969; 16200078; 15897867; 16751101; 16751102; 16777850; 16449645; 17099224; 17327236; 17292623; 16862174; 18568018; 18055455; 18794808;…	R-HSA-1181150;R-HSA-1502540;R-HSA-2173788;R-HSA-2173789;R-HSA-2173795;R-HSA-2173796;R-HSA-3304356;R-HSA-3311021;R-HSA-3315487;R-HSA-3656532;R-HSA-5689880;R-HSA-8941855;R-HSA-8952158;R-HSA-9008059;R-HSA-9013695;R-HSA-9615017;R-HSA-9617828;	hsa:4088;
HSP90AA1	HSP90AA1	P07900	HSP90AA1 HSP90A HSPC1 HSPCA	732	axon extension [GO:0048675]; cellular response to heat [GO:0034605]; central nervous system neuron axonogenesis [GO:0021955]; chaperone-mediated autophagy [GO:0061684]; chaperone-mediated protein complex assembly [GO:0051131]; ciliary basal body-plasma membrane docking [GO:0097711]; cytokine-mediated signaling pathway [GO:0019221]; ERBB2 signaling pathway [GO:0038128]; establishment of cell polar…	axonal growth cone [GO:0044295]; cell surface [GO:0009986]; cytoplasm [GO:0005737]; cytosol [GO:0005829]; dendritic growth cone [GO:0044294]; endocytic vesicle lumen [GO:0071682]; extracellular exosome [GO:0070062]; extracellular region [GO:0005576]; ficolin-1-rich granule lumen [GO:1904813]; lysosomal lumen [GO:0043202]; melanosome [GO:0042470]; membrane [GO:0016020]; mitochondrion [GO:0005739];…	axonal growth cone [GO:0044295]; cell surface [GO:0009986]; cytoplasm [GO:0005737]; cytosol [GO:0005829]; dendritic growth cone [GO:0044294]; endocytic vesicle lumen [GO:0071682]; extracellular exosome [GO:0070062]; extracellular region [GO:0005576]; ficolin-1-rich granule lumen [GO:1904813]; lysosomal lumen [GO:0043202]; melanosome [GO:0042470]; membrane [GO:0016020]; mitochondrion [GO:0005739];…	ATPase activity [GO:0016887]; ATP binding [GO:0005524]; disordered domain specific binding [GO:0097718]; DNA polymerase binding [GO:0070182]; GTPase binding [GO:0051020]; histone deacetylase binding [GO:0042826]; identical protein binding [GO:0042802]; MHC class II protein complex binding [GO:0023026]; nitric-oxide synthase regulator activity [GO:0030235]; protein homodimerization activity [GO:00…	ENST00000216281 [P07900-1];ENST00000334701 [P07900-2];	SUBCELLULAR LOCATION: Nucleus {ECO:0000250|UniProtKB:P07901}. Cytoplasm {ECO:0000250|UniProtKB:P07901}. Melanosome {ECO:0000269|PubMed:17081065}. Cell membrane {ECO:0000269|PubMed:11276205}. Mitochondrion {ECO:0000269|PubMed:25609812}. Note=Identified by mass spectrometry in melanosome fractions from stage I to stage IV.	2780322; 1368637; 2527334; 16269234; 14702039; 12508121; 2469626; 2591742; 15489334; 2492519; 10409742; 15937123; 2507541; 8289821; 7588731; 9195923; 9660753; 10508479; 11274138; 11583998; 11276205; 12526792; 12853476; 12604615; 14654843; 15235609; 15708368; 15383005; 15577939; 17081983; 16807684; 16531226; 17947705; 18400751; 19367720; 18088087; 18691976; 18669648; 18318008; 19413330; 19690332; …	R-HSA-1227986;R-HSA-1236382;R-HSA-1474151;R-HSA-192905;R-HSA-2029482;R-HSA-203615;R-HSA-2565942;R-HSA-3000484;R-HSA-3371497;R-HSA-3371511;R-HSA-3371568;R-HSA-3371571;R-HSA-380259;R-HSA-380270;R-HSA-380284;R-HSA-380320;R-HSA-399954;R-HSA-4420097;R-HSA-5218920;R-HSA-5336415;R-HSA-5601884;R-HSA-5620912;R-HSA-5637810;R-HSA-5675482;R-HSA-6785807;R-HSA-6798695;R-HSA-8852276;R-HSA-8854518;R-HSA-8863795;…	hsa:3320;
