# Supplementary material for: Identification of Unique Peptides for SARS-CoV-2 Diagnostics and Vaccine Development by an In Silico Proteomics Approach
Source: Front Immunol. 2021 Sep 24;12:725240. doi: 10.3389/fimmu.2021.725240 (PMC8498204; doi:10.3389/fimmu.2021.725240)
Supplement: Supplementary file 4 [file DataSheet_4.xlsx]

## Sheet: Table-S1_CrossReactivity_human
Remaining peptides after human cross reactive
Sequence	Infection	Sequence id	Protein accessions	Gene	Positions
VNINIVGDFELNEEIAIILASFSASTSAFVETVK	CL_1	A1	QKS65690.1	ORF1ab	[459-492]
QDDKKVK	CL_2	A2	QPF58584.1	ORF1ab	[1227-1233]
QAILNGVTLIGEAVKTQFNYYK	CL_3	A3	QPO15635.1	ORF1ab	[6611-6632]
YCNDTDTSLTPFRMAYCWR	CL_4	A4	QPJ77787.1	ORF3a	[30-48]
VVRSIFSRTLETAQNSVR	CL_5	A5	QOP92678.1	ORF1ab	[543-560]
QIRSDAKK	CL_6	A6	QKJ68615.1	ORF1ab	[2728-2735]
QGDDYVYLPYPDPSRILGAGCFVDDIVKADGTLMIER	CL_7	A7	QPF53892.1	ORF1ab	[5214-5250]
QNGERSGAR	CL_8	A8	QOC61035.1	N	[28-36]
MDLFMRIFKIGTVTLK	CL_9	A9	QIZ14798.1	ORF3a	[1-16]
MGYINVFAFPFTIYSLLLCRMNSRNYIAQVDVVNFNLTQFGR	CL_10	A10	QQE14316.1	ORF10	[1-42]
QLQQSMSSADSTQAMGYINVFAFPFTIYSLLLCRMNSRNY	CL_12	A12	QNA39255.1	N	[406-445]
SFIEDLLFNKVTLAGAGFIK	CL_13	A13	QOC62059.1	S	[816-835]
NVATLQAENVTGLFKDCSKVITGLHPTQAPTYLSVDTK	CL_14	A14	QNO30418.1	ORF1ab	[5920-5957]
SWMESEFRIYSSANNCTFEYVSQPFLMDLEGK	CL_15	A15	QOD59285.1	S	[151-182]
SVYYTSNPTTFHLDDEVITFDNLKTLLSLR	CL_16	A16	QOQ00929.1	ORF1ab	[1534-1563]
DATPSDFVRATATISIQASLPFGWLIVGVALLAVFHSASK	CL_18	A18	QPG83833.1	ORF3a	[22-61]
EMYLKLRSDLLLPLTQYNR	CL_19	A19	QPN06046.1	ORF1ab	[3188-3206]
IRSVYPVASPNECNQMCLSTLMKCDHCGETSWQMGDFVK	CL_20	A20	QMJ01315.1	ORF1ab	[300-338]
QKIQQTVTLLPAADLDDFSKQLQQSMSSADSTQA	CL_21	A21	QMJ00821.1	N	[386-419]
QKKQQTVTLLLPAADLDDFSK	CL_22	A22	QOQ16111.1	N	[386-406]
NVTPTITQMNLKYAISAKNR	CL_23	A23	QOF20355.1	ORF1ab	[4926-4945]
HVICTSKDMLNPNYEDLLIRK	CL_24	A24	QOI11761.1	ORF1ab	[3304-3324]
SWMESEFRVYSSANNCTFEYVSQPFIMDLEGKQGNFK	CL_25	A25	QJQ84640.1	S	[151-187]
SWMESDFRVYSSANNCTFEYVSQPFLMDLERKPGNFNNLR	CL_26	A26	QOD59281.1	S	[151-190]
AGCLIR	CL_27	A27	QPK76034.1	ORF10	[11053-11058]
DATPSDFVRATATIPIQASLPFGWLIVGVALDGYVMHANYIFWR	CL_28	A28	QJX59872.1	S	[1295-1338]
SWMESEFRVYSSANNCTFEYVSQPFLMDLEGR	CL_29	A29	QOD59290.1	S	[151-182]
MGYINVFAFPFTIYSLLLCRMNSRNYIAQVDVVNFNLTTK	CL_30	A30	QOR63894.1	ORF10	[1-40]
TSVDCTMYICGDSTECSNLLLQYGSFCTQLNRALTVIAVEQDK	CL_31	A31	QOH27798.1	S	[734-776]
DEDDNLIDSYFVVKRPTFSNYQHEETIYNLLKDCPAVAK	CL_32	A32	QPM30612.1	ORF1ab	[4452-4490]
SFIEDLLFNKVTLADAGFIKQYGDCLGEIAAK	CL_33	A33	QPL23722.1	ORF10	[9494-9525]
MDLFVRIFTIGTVTLK	CL_34	A34	QNA36272.1	ORF3a	[1-16]
ASANIGCNHTGVVGEGSEGLNNLLEILQKEKVNINIVGDFK	CL_35	A35	QKO24089.1	ORF1ab	[427-467]
IRSVYLVASPNECNQMCLSTLMKCDHCGETSWQTGDFVK	CL_36	A36	QNV49636.1	ORF1ab	[300-338]
GYGCSCDQLREPMLQSADAQSFLNGFAVVLLPLVSSQCVNLTTR	CL_37	A37	QQD63749.1	ORF1ab	[4378-4421]
QEEVQELYSPIFLIVAAILFITLCFTLK	CL_38	A38	QNG41678.1	ORF7a	[90-117]
GATVLIGTSKFYGGWHNMLK	CL_39	A39	QLC46995.1	ORF1ab	[4976-4995]
GYGCSCDKLREPMLQSADAQSFLNGFAV	CL_40	A40	QOC66350.1	ORF10	[4390-4417]
CDIQNYGDSATLPKGIMMNVAKYTQLCQYLNTLTLAVPYNMR	CL_41	A41	QLC46995.1	ORF1ab	[6823-6864]
NNKSWMESEFRVYSSANNCTFEYVFQPFLMDLEGK	CL_42	A42	QNL90884.1	S	[148-182]
QDLKFPR	CL_43	A43	QNR60017.1	N	[62-68]
NVVTLQAENVTGLFKDCSKVITGLHPTQAPTHLSVDTK	CL_46	A46	QKS67453.1	ORF1ab	[5920-5957]
QGEIKDATSSDFVRATATIPIQASLPFGWLIVGVALLAVFQSASK	CL_47	A47	QKN19684.1	ORF3a	[17-61]
AGCLIGAK	CL_48	A48	QMI99770.1	S	[647-654]
GSEQTQGNFGDQELIRQGTDYKHWPQIAQFAPSASAFFGMSR	CL_49	A49	QQE72512.1	N	[278-319]
IVNNWLKQLIKVTLVFLFVAAIFYLIKPVHVMSK	CL_50	A50	QOF13047.1	ORF1ab	[2765-2798]
ESLFELEDFIPMDSTVKNYFITDAQTGSSK	CL_51	A51	QOL73354.1	ORF10	[6731-6760]
QCSGVIFQSAVKRTIK	CL_52	A52	QOP88033.1	ORF1ab	[3562-3577]
MNSRNYIAQVDVVNFNLTVSSQCVNLTTRTQLPPAYTNSFTR	CL_53	A53	QOQ37304.1	ORF10	[21-62]
QLIKVTLVFLFVAAIFYLIKPVHVMSK	CL_54	A54	QOF13047.1	ORF1ab	[2772-2798]
QGTDYKHWPQIAQFAPSASAFFGMSRIGMEVTLSGTWLTYTGAIK	CL_55	A55	QLH58224.1	N	[294-338]
DATPSDFVRATATIPIQASLLFGWLIVGVALLAVFHSASK	CL_56	A56	QNM94275.1	ORF3a	[22-61]
IDKVLNEKCSAYTVEIGTEVNEFACVVTDAVIK	CL_57	A57	QIZ15919.1	ORF1ab	[849-881]
RDASAHISTIGVCSMTDIAKKPTETICAPLTVFFDGR	CL_59	A59	QOW79302.1	ORF1ab	[6542-6578]
QHLKDGTCGLVKVEK	CL_61	A61	QLG76587.1	ORF1ab	[44-58]
TPPIKDFGGFNFSQILPDPSKPNQRSFIENLLFNK	CL_62	A62	QPL23722.1	ORF10	[10333-10367]
DWSFSGQSIQLGIEFLKRGSK	CL_63	A63	QKG28069.1	ORF10	[419-439]; [484-504]
QVRSEDK	CL_64	A64	QOH26356.1	ORF1ab	[4015-4021]
QITISSFK	CL_65	A65	QNR99250.1	ORF1ab	[2308-2315]
QGNFKK	CL_66	A66	QLA09870.1	S	[183-188]
AGQKTYER	CL_67	A67	QNP05598.1	ORF1ab	[2508-2515]
QIRSDAK	CL_68	A68	QKJ68615.1	ORF1ab	[2728-2734]
GAIKLDDK	CL_69	A69	QOP82071.1	N	[335-342]
AGEAANFCALILAYCNKTVGELGDVRETISYLFQHANLDSCK	CL_70	A70	QKG90252.1	ORF1ab	[1704-1745]
TYGGDAALALLLLDRLNQLESK	CL_71	A71	QNJ45430.1	N	[205-226]
QCDDYVYLPYPDPSRILGAGCFVDDIVK	CL_73	A73	QNO75717.1	ORF1ab	[5214-5241]
MGYINVFAFPFTIYSLLLCRMNSRNYIAQVDVVNFNLTMK	CL_74	A74	QIZ64344.1	ORF10	[1-40]
RYLTPGDSSSGWTAGAAAYYVGYLQPRTFLLK	CL_75	A75	QNO93287.1	S	[247-278]
SDARTAPHGHVMVELVAELEGIQYGRSGETLGVLVPHMGEIPVAYR	CL_77	A77	QPF51312.1	ORF1ab	[74-119]
ASANIGCNHTGVVGEGSEGLEILQK	CL_78	A78	QJD23475.1	ORF1ab	[427-451]
QGTDYKHWPQIAQFAPSASAFFGMSRIGMK	CL_79	A79	QPN02495.1	N	[294-323]
NKCVNFNFTGLTGTGVLTESNK	CL_80	A80	QPK76034.1	ORF10	[10942-10963]
QEEVQELFLLFLVLIMLIIFWFSLELQDHNETCHA	CL_81	A81	QPJ76890.1	ORF6	[151-185]
GAWNIGEQKSILSPFYAFASEAAR	CL_82	A82	QJR93943.1	ORF1ab	[519-542]
GAWNIGEQKSILSPLYVFASEAAR	CL_83	A83	QPB40945.1	ORF1ab	[519-542]
NSTPGSSRGTSPARMAGNGR	CL_84	A84	QNR60017.1	N	[196-215]
QFGPTYLDGADVTKIKPHNSHEGKTFYVLPNDDTLR	CL_85	A85	BCK51871.1	ORF1ab	[1593-1628]
SSVLHSTLDLFLPFFSNVTWFHAIHVSGTNGTKR	CL_86	A86	QMT53385.1	S	[45-78]
QFDNYNLWNTFTRLQSLENVAFNVVNK	CL_87	A87	QOU86304.1	ORF1ab	[6438-6464]
QVVNAVTTK	CL_88	A88	QLA46610.1	ORF10	[2749-2757]
QLALSK	CL_89	A89	QKX47995.1	ORF3a	[70-75]
QIPPGQTGK	CL_90	A90	QPK76034.1	ORF10	[447-455]
QGEIKD	CL_91	A91	QLD97432.1	S	[1290-1295]
VTLLFLFVAAIFYLITPVHVMSKHTDFSSEIIGYK	CL_92	A92	QJU70423.1	ORF1ab	[2776-2810]
QGQTVTKK	CL_93	A93	QKG28069.1	ORF10	[1536-1543]
AGGTTEVLAK	CL_94	A94	QQD87916.1	ORF1ab	[1306-1315]
QASLNGVILIGEAVKTQFNYYKK	CL_95	A95	QNP05849.1	ORF1ab	[6611-6633]
GAGGRSYGADLKSFDLGDELGTDPYEDFQENWNTK	CL_96	A96	QOW62586.1	ORF1ab	[130-164]
MFHLVDFQVTIAEILLIIIMRTFKVSIWNLDYIINLIIK	CL_97	A97	QNC04563.1	ORF6	[1-39]
CDLQNYVDSVTLPKGIMMNVAK	CL_98	A98	QPJ77509.1	ORF1ab	[6820-6841]
ITFGGPSDSTCSNQNGERSGARSK	CL_99	A99	QOX07697.1	N	[15-38]
CDLQNYGNSATLPKGIMMNVAKYTQLCQYLNTLTLAVPYNMR	CL_100	A100	QJI07304.1	ORF1ab	[6823-6864]
IRSVYPVASPNECNQMSLSTLMKCDHCGETSWQTGDFVK	CL_101	A101	QLY88645.1	ORF1ab	[300-338]
QQTVTLLPAADLDDFSKQLQQSMSSADSTQAMGYINVFAFPFT	CL_102	A102	QOC72897.1	N	[389-431]
MNSRNYIAQVDVVNFNLTFHLVDFQVTIAEILLIIMRTFK	CL_104	A104	QIZ13568.1	ORF10	[21-60]
DNSSIVITSGDGTTSPISEHDYQIGGYTEKWESGVK	CL_105	A105	QID98802.1	orf10 ORF10	[292-327]
DATPSDFVRATATIPIQASLPSGWLIVGVALLAVFHSASK	CL_106	A106	QQD89586.1	ORF3a	[22-61]
AGCLIGAEHVNNSYECDIPIGAGICASYSPRRAR	CL_107	A107	QKN61229.1	S	[638-671]
QQTVTLLLPAADLDDFSKQLQQSMSSADSTQA	CL_108	A108	QOQ16111.1	N	[389-420]
SNSSQAWQPGVAMPNLYK	CL_109	A109	7JYY_C	ORF1a	[1-18]
QEEVQELYFPIFLIVAAIVFITLCFTLKRK	CL_110	A110	QOQ71389.1	ORF7a	[90-119]
GYGCSCDQLREPMLQSADAQSFLNGFAVGVYYPDKVFR	CL_111	A111	QOJ87974.1	ORF1ab	[4378-4415]
KSAPLIVLCVDEAGSKSPIQYIDIGNYTVSCLPFTINCQEPK	CL_112	A112	QMX86335.1	ORF8	[53-94]
AGKASR	CL_113	A113	QPB13197.1	ORF3a	[208-213]
QYDDCLADIAARALICAQK	CL_114	A114	QOJ75923.1	S	[836-854]
QGIFKNLR	CL_116	A116	QOJ88792.1	ORF10	[221-228]
QASLNGVTLIGEAIKTQFNYYK	CL_117	A117	QJQ84710.1	ORF1ab	[6611-6632]
HSLSHFVNLDNLRANNTK	CL_118	A118	QOP92678.1	ORF1ab	[2516-2533]
SVYYTSNATTFHLDGEVITFDNLKTLLSLR	CL_119	A119	QPL24129.1	ORF1ab	[1534-1563]
GDKSVYYTSNPTTFHLDGEVITFDNLKTLLSSR	CL_120	A120	QOI10297.1	ORF1a	[1531-1563]
LIDAMMFTSDLATNNLVVMAYITGGVVQLTSQWLTK	CL_121	A121	QMI97729.1	ORF1ab	[580-615]
DATPSDFVRATATIPIQASHPFGWLIVGVALLAVFHSASK	CL_122	A122	QNL35963.1	ORF3a	[22-61]
GAGGHSYGADLKSFDLGEELGTDPYEDFQENWNTK	CL_123	A123	QKJ68687.1	ORF1ab	[130-164]
MVSLLSVLLSMQGAVDINK	CL_124	A124	QOQ08810.1	ORF1ab	[3911-3929]
QLPFFYYSDRPCESHGKQVVSDIDYVPLK	CL_125	A125	QQD88216.1	ORF1ab	[6366-6394]
AGEAANFCALILAYCNNTVGELGDVRETMSYLFQHANLDSCK	CL_126	A126	QQD88192.1	ORF1ab	[1704-1745]
DATPSDFVRATATIPIQALLPFGWLIVGVALLAVFHSASK	CL_127	A127	QLG98300.1	ORF3a	[22-61]
YNYEPLTQDHVDILGPLSAQTGIAVLDICASLKELLQNGMNGR	CL_128	A128	QJC19981.1	ORF1ab	[3500-3542]
CDLQNYVDSVTLPKGIMMNVAKYTQLCQYLNTLTLAVPYNMR	CL_129	A129	QPJ77509.1	ORF1ab	[6820-6861]
DATPSDFVRATATIPIQASLPFGWLIVGVALLAVFHSAPKIITLK	CL_130	A130	QPN97538.1	ORF3a	[22-66]
QALLKTVQFCDAIR	CL_131	A131	QMS52714.1	ORF1ab	[4576-4589]
SVYYTNNPTTFHLDGEVITFDNLK	CL_132	A132	QMS95039.1	ORF1ab	[1534-1557]
ILQMLSDTLKNLSDR	CL_133	A133	QNO40762.1	ORF1ab	[6091-6105]
QVEQKIAKPFITESKPSVEQR	CL_134	A134	QKG90420.1	ORF1ab	[1198-1218]
AGGTTEMLAK	CL_135	A135	QNP05598.1	ORF1ab	[1306-1315]
GAGGHSYGADLKSFALGDELGTDPYEDFQENWNTK	CL_136	A136	QPO15336.1	ORF1ab	[130-164]
YVLMDGSIIQFPNTYFEGSVRVVTTFDSEYCR	CL_137	A137	QJR85279.1	ORF1ab	[2954-2985]
DHVDILGPLSAQTGIAVLDMCASLKELLQNGMNGR	CL_138	A138	QMS51504.1	ORF1ab	[3508-3542]
NYIAQVDVVNFNLTVLVPHVGEIPVAYRKVLLR	CL_139	A139	QII87849.1	ORF10	[25-57]
QGEIKDATPSDFVRATATIPIQASLPFGWLIVYVMHANYIFWR	CL_140	A140	QJX59845.1	S	[1290-1332]
GAGGHSYGADLNSFDLGDELGTDPYEDFQENWNTK	CL_141	A141	QOJ52152.1	ORF1ab	[130-164]
TLNSLEDKAFQLTPIAVQMTKLATTEELPDEFVVVTVK	CL_142	A142	P0DTD2.1	orf9b	[60-97]
GYGCSCDQLRETMLQSADAQSFLNGFAV	CL_143	A143	QOL23048.1	ORF1ab	[4378-4405]
LIDAMMFTSDLATNNLVVTAYITGGVVQLTSQWLTNIFGTVYEK	CL_144	A144	QLC94386.1	ORF1ab	[580-623]
ATNNAMQVESDDYIATNGSLKVGGSCVLSGHNLAK	CL_145	A145	QMI97741.1	ORF1ab	[1078-1112]
MNSRNYIAQVDVVNFNLTVPGFNEKTHVQLSLPVLQVR	CL_146	A146	QMT28866.1	ORF10	[21-58]
MKIILFLALITLVTCELYHYQECVRGTTVLLK	CL_147	A147	QKS90016.1	ORF7a	[1-32]
NSTPGSSKGTSPGRMAGNGGDAALALLLLDR	CL_148	A148	QNA37611.1	N	[196-226]
GQTVTKK	CL_149	A149	QPN02710.1	N	[243-249]
MDLFVR	CL_150	A150	QNA36272.1	ORF3a	[1-6]
YTQLCQYLNTLTLAVPYNMRVIHFGAGSDKGVSPGTAVLR	CL_151	A151	QKY59915.1	ORF1ab	[6845-6884]
QPYVFIKRSDAR	CL_152	A152	QQD88588.1	ORF1ab	[66-77]
TTVASLINTLNDLNENLVTMPLGYVTHGLNLEEAARYMRSLK	CL_153	A153	QNS27638.1	ORF1ab	[1429-1470]
NSTPGSSMGTSPARMAGNGGDAALALLLLDRLNQLESK	CL_154	A154	QKI37295.1	N	[196-233]
FKESPFELEDFIPMDSIVK	CL_155	A155	QOW85811.1	ORF1ab	[6710-6728]
LRGTAVMSLKEGQTNDMILSLLSK	CL_156	A156	QJD25143.1	ORF1ab	[7052-7075]
SAPLIELCVDEVGSKSPIQYIDIGNYTVSCLPFTINCQEPK	CL_157	A157	QNQ15783.1	ORF8	[54-94]
DFGGFNFSQILPVPSKPSK	CL_158	A158	QLL36193.1	S	[796-814]
IMTWLDMVDTSLSSFKLKDCVMYASAVVLLILMTAR	CL_160	A160	QJQ28152.1	ORF1ab	[3663-3698]
TTNGDFLHFLPRVLVFLFVAAIFYLITPVHVMSK	CL_161	A161	QJX59608.1	ORF10	[2945-2978]
SAFVNLKQLPFFYYSDSPCESHGKQVVPDIDYVPLK	CL_162	A162	QNQ32113.1	ORF1ab	[6358-6393]
CPAEIVDTLSALVYDNK	CL_163	A163	QOU98364.1	ORF1ab	[5768-5784]
VVTGLHPTQAPTHLSVDTKFK	CL_164	A164	QOE44570.1	ORF1ab	[5939-5959]
IMTWLDMVDTSLSGFKLKDCVMYASAVVLLVLMTAR	CL_166	A166	QOL74338.1	ORF10	[3677-3712]
NYIAQVDVVNFNLTMDLFMRIFTIGTVTLKQGEIK	CL_167	A167	QOP96585.1	ORF10	[25-59]
AFLPFAMGIIAMSAFAMMFVK	CL_168	A168	QMI57726.1	ORF1ab	[3607-3627]
QYGNCLGDIAAR	CL_169	A169	QLG76505.1	S	[836-847]
HAFLCLFLLPSLATVAYFNVVYMPASWVMR	CL_170	A170	QNI24982.1	ORF1ab	[3633-3662]
TQSLLIVNNATNVVIKVCEFQFCNDPFLGVYYHKYNK	CL_171	A171	QKE61684.1	S	[114-150]
QASLNGVTLIGKAVKTQFNYYK	CL_172	A172	QLJ57285.1	ORF1ab	[6611-6632]
CSFYEDFLEYHDVRVVASWFTALTQHGK	CL_173	A173	QOS51042.1	ORF7b	[145-172]
VVISSDVLVNNMPNMLR	CL_174	A174	QII57165.1	NA	[7086-7102]
YNYEPLTQDHVDILGPLFAQTGIAVLDMCASLKELLQNGMNGR	CL_175	A175	QLG99329.1	ORF1ab	[3500-3542]
CDLQNYSDSATLPKGIMMNVAKYTQLCQYLNTLTLAVPYNMR	CL_176	A176	QNJ45600.1	ORF1ab	[6823-6864]
MGYINVFAFPFTIYSLLLCRMYSRNYIAQVDVVNFNLT	CL_177	A177	QPG85285.1	ORF10	[1-38]
MKIILFLALITLATCELYHHQECVRGTTVLLK	CL_178	A178	QOH26975.1	ORF1ab	[1-32]
HVICTSEGMLNPNYEDLLIR	CL_179	A179	QMI93468.1	ORF1ab	[3304-3323]
NSTPGSSRGTSPARMAGNGGDAALALLLLDR	CL_180	A180	QOP79816.1	N	[196-226]
GGDGKIK	CL_181	A181	QOU91318.1	N	[96-102]
NSLNVAK	CL_182	A182	QNL12216.1	ORF1ab	[3982-3988]
MVSLLSILLSMQGAVDINKLCEEMLDNR	CL_183	A183	QOF11307.1	ORF1ab	[3911-3938]
DISTEIYQAGSAPCNGVEGFNCYFPLQSYGFQPTNGVGYQPYR	CL_184	A184	QOL76441.1	S	[467-509]
LTLGVYDYLVSTQEFRYMNSQGLLPPKNSIGAFK	CL_185	A185	QNA37661.1	ORF1ab	[3806-3839]
SVFYILPSIISNEKQEILGTVSWNLR	CL_186	A186	QJF76005.1	ORF1ab	[1351-1376]
MNSRNYIAQVDVVNFNLTLQVR	CL_187	A187	QMI95731.1	ORF10	[21-42]
YMNSQGLLPPKNSIDAFKLK	CL_188	A188	QPF95581.1	ORF1ab	[3822-3841]
QRRPQGLPNNTASWFTALTQHGKEYLK	CL_189	A189	QNA40070.1	N	[39-65]
NKCVNFTFNGLTGTGVPTESNK	CL_191	A191	QPK76034.1	ORF10	[5758-5779]
DATPSDFVRATATIPIQASLPFGWLIVGVALLAVFYSASK	CL_192	A192	QLL36314.1	ORF3a	[22-61]
HYVYIGDPSQLPAPRTLLTKGTLEPEYFNSVCR	CL_193	A193	QNO84969.1	ORF1ab	[5719-5751]
MFVFLVLLPLVSSQCVNLTTRTR	CL_194	A194	QPG83544.1	S	[1-23]
SNHNFLVQAGNVQLRVIGHSMQNCVLKFK	CL_195	A195	QOL77454.1	ORF1ab	[3325-3353]
FLPFQQFGRDIADTTDAVR	CL_196	A196	QOL77454.1	ORF1ab	[4929-4947]
YSQLDEEQPMEIDGLPNNTASWFTALTQHGK	CL_197	A197	QLL35537.1	ORF6 orf6	[49-79]
NSTPGSSRGTSPARMAGNGGDAVLALLLLDR	CL_198	A198	QKU32077.1	N	[196-226]
QGEIKDATPSDFVRATATIPTQASLPFGWLIVGVALLAVFQSASK	CL_199	A199	QPF55431.1	ORF3a	[17-61]
LDGFMGRIRSVYPVASPNECNQMCLSILMK	CL_200	A200	QOW80658.1	ORF1ab	[293-322]
IQVGVVDYGARFYFYTSK	CL_202	A202	QKO25600.1	ORF1ab	[1411-1428]
ARKSAPLIELCVDEAGSK	CL_203	A203	QOQ25910.1	ORF8	[51-68]
NSTPGSSRGTSPARMAGNDAALALLLLDR	CL_204	A204	QPF95602.1	N	[196-224]
AFANLAATKMSECVLGQSKR	CL_205	A205	QOL01373.1	S	[1020-1039]
TEGLCVDIPGIPKDMTYRR	CL_206	A206	QOQ08810.1	ORF1ab	[5960-5978]
LLEQWNLVIVFLFLTWICLLQFAYANRNRFLYIIK	CL_207	A207	QKS89894.1	M	[16-50]
QFEQKIAEIPKEEVKPFITESKPSVEQR	CL_208	A208	QOP83574.1	ORF1ab	[1198-1225]
IGMEVTPSGTWLTYTGAIKLDYK	CL_209	A209	QOL73149.1	N	[320-342]
DATPSDFVRATATVPIQASLPFGWLIVGVALLAVFHSASKIITLK	CL_210	A210	QOW86802.1	ORF3a	[22-66]
MFDAYVNAFSSTFNVPMEKLK	CL_211	A211	QOC62561.1	ORF1ab	[2590-2610]
GIAVMSLKEGQINDMILSLLSK	CL_212	A212	QOL74602.1	ORF10	[7068-7089]
QEEVQELYAPIFLIVAAIVFITLCFTLK	CL_213	A213	QPN96582.1	ORF3a	[90-117]
KTEMIELSLIDFYLCFLAFLLFLVLIMLIIFWFSLELQ	CL_214	A214	QPO24162.1	ORF7a	[119-156]
SMWSFNPETNILLNVPLHGTILTRPLLENELVIGAVILR	CL_215	A215	QMI96790.1	M	[108-146]
TRSMWSFNPETNILLNVPLHGTILTRPLLESELVIGAVTLR	CL_216	A216	QPB14081.1	S	[106-146]
VFRSSVLHSTQDLFLPFFSNVTWFHAIHVSGTNGIKR	CL_217	A217	QNP06319.1	S	[42-78]
GTTVLLKEPCSSGTYVLIMLIIFWFSFELQDHNETCHA	CL_218	A218	QQE72556.1	ORF6	[87-124]
MAGDAALALLLLDRLNQLESKMSGK	CL_219	A219	QPN53412.1	N	[210-234]
QEEVQELYSPFFLIVAAIVFITLCFTLKRK	CL_220	A220	QMT49002.1	ORF7a	[90-119]
VLGLKTLATHGLAAVNSVPWDTIANYAKTFLNK	CL_221	A221	QJR93811.1	ORF1ab	[2116-2148]
NHTSPVVDLGDISGINASVVNIQKEIDRLNEVAK	CL_222	A222	QOL72649.1	S	[1158-1191]
NGVLITEGSVKGLQPSVGPKQASLNGVTLIGEAVR	CL_223	A223	QOF13119.1	ORF1ab	[6591-6625]
MFVFLVVLPLVSSQCVNLTTR	CL_224	A224	QLC47117.1	S	[1-21]
NLNESLIDLKELGKYEQYIK	CL_225	A225	QKJ68605.1	S	[1192-1211]
IVQLSEISMDNSPNLAWPLIVTALRANSAVKLQ	CL_226	A226	6YYT_B	ORF1ab	[169-201]
IILFLALITLATCELYHHQECVR	CL_227	A227	QOH26975.1	NS	[3-25]
EVGFVVPGLPGTILRTTNGDFLHFLPRVFSAVGNICYTPSK	CL_228	A228	QLQ87538.1	ORF1ab	[2861-2901]
HCLHVVGPNVNKGEDIQLLR	CL_229	A229	QOX08467.1	ORF1ab	[1113-1132]
MFHLVDFHVTIAEILLIIMR	CL_230	A230	QIU81889.1	ORF6	[1-20]
MADSNGTITVEELKKLLEQWNLVIGFLFLTWISLLQFAYANR	CL_231	A231	QOT55064.1	M	[1-42]
VYYGSALDQAISMWALIISVTSNYSGVVTTVMFLAR	CL_232	A232	QOE45117.1	ORF1ab	[3721-3756]
YPQVNGLTSIKWADNNSYLATALLTLQQIELK	CL_233	A233	7CJD_B	NS	[96-127]
YCALAPNMMVTNNTFTLKGGAPTKVTFGDDTVVEVQGYK	CL_234	A234	QOT53787.1	ORF1ab	[799-837]
NSTPGSSRGISPGRMAGNGGDAALALLLLDR	CL_235	A235	QLK98295.1	N	[196-226]
MNSRNYIAQVDVVNFNLTVQLSLPVLQVR	CL_236	A236	QIZ13224.1	ORF10	[21-49]
DTTEAFEKMVSLLSVLLSMQGAVDTNKLCEEMLDNR	CL_237	A237	QJD25479.1	ORF1ab	[3903-3938]
GATVVIGTSKFYGGWHNMLKTVYSDVENPHLMGWDYPISAK	CL_238	A238	QLD94775.1	ORF1ab	[75-115]
LSPINLVRDLPQGFSALEPLVDLPIGINITRFQTLLALHR	CL_239	A239	QOC89638.1	S	[207-246]
INWITGGIVIAMACLVGLMWLSYFIASFR	CL_240	A240	QOD06856.1	M	[73-101]
QGEIKDATPSDFVRATATIPIQASLPFGWLIVPR	CL_241	A241	QJX59878.1	S	[1290-1323]
NYIAQVDVVNFNLTQVIVNNLDKSAGFPFNK	CL_242	A242	QJA41866.1	ORF10	[25-55]
QEEVQELYSPIFLIFAAIVFITLCFTLKRK	CL_243	A243	QLK98506.1	ORF7a	[90-119]
AGCLIGAEHVNNSYECDIPIGAGICASYQTQTNSPRRTR	CL_244	A244	QKK14611.1	S	[647-685]
VITGLHPTQAPTHLSVDTKFKTEGLCVDIPGISK	CL_245	A245	QPF52848.1	ORF1ab	[5939-5972]
TAPHGHVMVELVAEFEGIQYGRSGETLGVLVPHVGEIPVAYR	CL_247	A247	QNO31087.1	ORF1ab	[78-119]
GILPQLEQPYVFIKRSDAR	CL_248	A248	QNP03522.1	ORF1ab	[59-77]
HFFFAQDGNAAISDYDYYRYNLPTMCDIRQLLFVVEVADK	CL_249	A249	QNO32046.1	ORF1ab	[4831-4870]
AEVRTIKVFTTVDNINLHTQVVDMSMTYGQQFGPTYLDGADVTK	CL_250	A250	7CMD_A	NS	[1-44]
RSDTRTAPHGHVMVELVAELEGIQYGR	CL_251	A251	QKE49158.1	ORF1ab	[73-99]
DFAGFNSSQILPDPSSPSKRSFIEDLLFNK	CL_252	A252	QOC89639.1	S	[796-825]
DATPSDFVRATATIPIQASLPFGWLIVGVALLAVFHSVSK	CL_253	A253	QKN20824.1	ORF3a	[22-61]
MYSFVSEETGTLIVNSVLLFLAFVVFLPVTLAILTALR	CL_254	A254	QNR60418.1	E	[1-38]
IMTWLDMVDTSLSGFKLKDCVIYASAVVLLILMTAR	CL_255	A255	QPG00766.1	ORF1ab	[3663-3698]
VPDLLVVSIWNLDYIINLIIKNLSKSLTENK	CL_256	A256	QKS90049.1	E	[70-100]
TGDLQPLEQPTSEAVEASLVGTPVCINGLMLLEIKDTEK	CL_257	A257	QLG97937.1	ORF1ab	[760-798]
KCKSTFYILPSIISNEK	CL_258	A258	QMI98940.1	ORF1ab	[1348-1364]
LIIRENNRVVISSDVLVNNTK	CL_260	A260	QOR63894.1	ORF10	[6954-6974]
IIMMLWLCWKCRSK	CL_261	A261	QMS53136.1	ORF3a	[123-136]
VIIGLHPTQAPTHLSVDTK	CL_262	A262	QOP93961.1	ORF1ab	[5939-5957]
LYLGAYNMMISAGFSLWVYK	CL_263	A263	QOL76163.1	ORF1ab	[6418-6437]
IMTWLDMVDTSLSGFKLKECVMYASAVVLLILMTAR	CL_264	A264	QNL12876.1	ORF1ab	[3663-3698]
QGTDYKHWPQIAQFAPSASAFFGMSRIGMEVTSSGTWLTYTGAIK	CL_265	A265	QLG75277.1	N	[294-338]
RSDARTAPHSHVMVELVAELEGIQYGR	CL_266	A266	QLG98189.1	ORF1ab	[73-99]
YTQLCQYLNTLTLAVPYNMRVIHFGAGSDKGGAPGTAVLR	CL_267	A267	QOU99214.1	ORF1ab	[6845-6884]
NPANNAAIVLQLPQGTTLPKGFYAEGSRGGSQAYSR	CL_268	A268	QMU94508.1	N	[150-185]
SPRGQGVPINTNSSPDDQIGYYRR	CL_269	A269	QPC41140.1	N	[66-89]
LNEEIAIILASFSASTSAFVK	CL_270	A270	QMI97514.1	ORF1ab	[469-489]
HSLSHFVNLDNLRANNTKGSLPINVIVFDCK	CL_271	A271	QNL11328.1	ORF1ab	[2516-2546]
NSTPGSSRGTSPARVAGNGGDAALALLLLDR	CL_272	A272	QMT56956.1	N	[196-226]
LQNNELSPVVLRQMSCAAGTTQTACTDDNALAYYNTTKGGR	CL_273	A273	QNL12828.1	ORF1ab	[4139-4179]
ATLQAIASEFSSLPSYAAFATAQEAYEQAVANGASEVVLKK	CL_274	A274	QPF55980.1	ORF1ab	[3939-3979]
FDTFNGECPNFVFPLNSIIKIIQPRVEK	CL_275	A275	QKY64790.1	ORF1ab	[263-290]
NSTPGSSTGTSPARMAGNGGDAALALLLLDRLNQLESK	CL_276	A276	QPJ72408.1	N	[196-233]
DHIGTRNPANDAAIVLQLPQGTTLPKGFYAEGSR	CL_277	A277	QPJ71998.1	N	[144-177]
LIDAMMFTSDLATNNLVVMAYVTGGVVQLTSQWLTNIFGTVYEK	CL_278	A278	QLG75699.1	ORF1ab	[580-623]
TQLPPAYTNSFTRGVYYPDKVFK	CL_279	A279	QOQ53341.1	S	[22-44]
VLNVVCKTCGQQQTTLKGVEAVMYMGILSYEQFK	CL_280	A280	QNN95663.1	ORF1ab	[1747-1780]
MFVFLVLLPLVSSQCVNFTTRTQLPPAYTNSFTR	CL_281	A281	QNG41577.1	S	[1-34]
CVNFNFNGLKGTGVLTESNK	CL_282	A282	QNP04027.1	S	[538-557]
ASVPTTIAKNTVKSVGK	CL_283	A283	QPG85262.1	ORF1ab	[2192-2208]
GEDIQLLKSAYENFNHHEVLLAPLLSAGIFGADPIHSLR	CL_284	A284	QND77569.1	ORF1ab	[1125-1163]
IMTWLDMVDTSLSGFKLKDCVMYASAVVLLILMTAR	CL_285	A285	QLM05761.1	ORF1ab	[3663-3698]
TQSLLIVNNATNVVIKVCEFQFCNDPFYYHK	CL_286	A286	QLI49757.1	S	[114-144]
VALTCFSTQFAFACPDGVKHVYQLRAR	CL_287	A287	QLC48045.1	ORF7a	[54-80]
MNSRNYIAQVDVVNFNLTNGTITVEELKK	CL_288	A288	QLH58333.1	ORF10	[21-49]
QDHVDILGPLSAQTGIAVLDMCASLK	CL_289	A289	QPL12991.1	ORF1ab	[3507-3532]
SYLTHGDSSSGWTAGAAAYYVGYLQPRTFLLK	CL_290	A290	QOF19745.1	S	[247-278]
NSTPGSSRGTSPARMAGNGVDAALALLLLDR	CL_291	A291	QJY51848.1	N	[196-226]
SASVYYSQLMCQPILLLDQALVSDVGDSAEVAVR	CL_292	A292	QNO31075.1	ORF1ab	[2556-2589]
GEVNSFSGYLKLTDNVYIKNADIVEEAK	CL_293	A293	6W02_B	ORF1ab	[1-28]
GVAPGTAVLRQWLPMGTLLVDSDLNDFVSDADSTLIGDCATVHTANK	CL_294	A294	QOQ10106.1	ORF1ab	[6875-6921]
QVELKIAEIPK	CL_295	A295	QOQ29879.1	ORF1ab	[1198-1208]
MFDAYVNTFSSTFNVPMEKLKTLVAIAEAELAK	CL_296	A296	QNQ15607.1	ORF1ab	[2590-2622]
AGQNTYER	CL_297	A297	QNP04097.1	ORF1ab	[2508-2515]
TYIINLIIK	CL_298	A298	QOS45677.1	ORF6	[21-29]
EGFFTYICGFIQQKLALGGSVAMK	CL_299	A299	QOS50187.1	ORF1ab	[6945-6968]
TQSLLIVNNATNVVIKVCEFQFCNDLFLGVYYHK	CL_300	A300	QOQ15638.1	S	[114-147]
NSTPGSSRGTSPARMAGNGCDAALALLLLDR	CL_301	A301	QKV37015.1	N	[196-226]
HFDEGNCGTLKEILVTYNCCDDDYFNKK	CL_302	A302	QKJ68603.1	ORF1ab	[4525-4552]
DVVECLRLSHQSDIEVTGDSCNNYMLTYNK	CL_303	A303	QMS95039.1	ORF1ab	[2650-2679]
FLDAYNMMISAGFSLWVYKQFDTYNLWNTFTR	CL_304	A304	QMI98676.1	ORF1ab	[6418-6449]
GTHHWLLLTILTSLLVLVQSTQWSLFFFLYK	CL_305	A305	QOE75864.1	ORF1ab	[3578-3608]
DGWEIVKFISTCACEIVGGQIVTCANEIK	CL_306	A306	QNI25330.1	ORF1ab	[644-672]
GTAVMSLKEGQTNDMILSLLSK	CL_307	A307	QJD25143.1	ORF1ab	[7054-7075]
NSTPGSSRGTSPGRMAGNGGDAALALLLLDR	CL_308	A308	QKW88959.1	N	[196-226]
GLNNLNRGMVLGSLAATVRLQAGNATEVPANSIVLSFCAFAVDAAK	CL_309	A309	QOF16311.1	ORF1ab	[4233-4278]
QCSGVTLQSAVK	CL_311	A311	QNO83182.1	ORF1ab	[3562-3573]
QLQQSMGSADSTQA	CL_312	A312	QMT54808.1	N	[406-419]
MFYLVDFQVTIAEILLIIMRTFK	CL_313	A313	QOQ07689.1	ORF6	[1-23]
VNINIVGDFKLNEEIAIILASFSASTSAFVETMKGLDYK	CL_314	A314	QIZ13381.1	ORF1ab	[459-497]
TAPHGHVMVELVAELEGIQYGRSGETLGVLVPHVGEVPVAYR	CL_315	A315	QOQ22712.1	ORF1ab	[78-119]
GVYYPDQLFRSSVLHSTQDLFLPFFSNVTCFHAIHVSGTNGTK	CL_316	A316	QPK76034.1	ORF10	[10441-10483]
QQTVTLLPAADLDDFSKQLQQSMSSADSPQA	CL_317	A317	QOU97174.1	N	[389-419]
DGTCGLVEVVPQLEQPYVFIKR	CL_318	A318	QOS45578.1	ORF1ab	[48-69]
DATPSDFVRATATIPIQASLPFGRLIVGVALLAVFHSASK	CL_319	A319	QNI23378.1	ORF3a	[22-61]
LNEQIDGYVMHANYIFWRNTNPIQLSSYSLFDMSK	CL_320	A320	QOP85814.1	ORF1ab	[7013-7047]
YKLEGYAFEHIVYGDFSHSQLGGLHLLIGLAK	CL_321	A321	QLQ87706.1	ORF1ab	[6677-6708]
MEGLVPGFNEKTHVQLSLPVLQVR	CL_322	A322	QPD98059.1	ORF1ab	[1-24]
FDTRVLSNLNLPGCDGGSLYVNKHAFHTLAFDK	CL_323	A323	QIU81247.1	ORF1ab	[6326-6358]
MFHLVDFQVTIAEILLIIMRTFKVSIWNLDCIINLIIK	CL_324	A324	QOP95202.1	ORF6	[1-38]
SASVYYSQLMCQPILLLDQALVSDVGGSAEVAVK	CL_325	A325	QNR99705.1	ORF1ab	[2556-2589]
FAPTCFSTQFAFACPDGVKHVYQLRAR	CL_326	A326	QJF76899.1	ORF7a	[54-80]
MNSRNYIAQVDVVNFNLTLVDFQVTIAEILLIIMR	CL_327	A327	QJA17284.1	ORF10	[21-55]
GPEQTQGNFGDQELIRLGTDYKHWPQIAQFAPSASAFFGMSR	CL_328	A328	QNV50402.1	N	[278-319]
MSYNGPQNQR	CL_329	A329	QIS30182.1	N	[1-10]
QCSGVTFQ	CL_330	A330	7CBT_A	ORF1ab	[326-333]
TKNATKENDSK	CL_331	A331	QOT66900.1	ORF1ab	[6934-6944]
QYGDCLGDIAAK	CL_332	A332	QPK76034.1	ORF10	[6058-6069]
QVEQKNAEIPK	CL_333	A333	QNN88188.1	ORF1ab	[1198-1208]
EELEKYFKNHTSPDVDLGDISGINASVVNIQK	CL_336	A336	QOD59282.1	S	[1150-1181]
SVPPKLFIR	CL_337	A337	QQD87443.1	ORF7a	[81-89]
EDLKFSR	CL_338	A338	QOQ71547.1	N	[62-68]
LVSSFMEMK	CL_339	A339	QLE10751.1	ORF1ab	[1186-1194]
TYERHSPSHFVNLDNLR	CL_340	A340	QKV07853.1	ORF1ab	[2512-2528]
DCVMYASAVVLLILMTVRTVYDDGARR	CL_341	A341	QOP96120.1	ORF1ab	[3681-3707]
NSTPGSSRGTSPARMAGNGGDAALALLLLYR	CL_342	A342	QOS50686.1	N	[196-226]
QGNFKNLMEFVFKNIDGYFK	CL_343	A343	QOI61545.1	S	[183-202]
GYYLMSFPQSAPHGVVFLHVTYVPAQEK	CL_344	A344	QOQ53337.1	S	[1046-1073]
GYGCSCDQLREPMLQSADAQSFLNRVCGVSVAR	CL_345	A345	QOL73594.1	ORF10	[4394-4426]
FNGIGVTQNVLYENQKLIANQFNSAIGKIQDSLYSTASALGK	CL_346	A346	QKK12815.1	S	[906-947]
GEVNSFSGYLKLTDNVYIK	CL_347	A347	6W02_B	ORF1ab	[1-19]
DCVMYASAVVLLILMTARTVYDDVARR	CL_348	A348	QJR86935.1	ORF1ab	[3681-3707]
RFDNPVLPFNVGVYFASTEK	CL_349	A349	QOT61311.1	S	[78-97]
QHLKDGTCGLVEVEKGVLSQLEQPYVFIK	CL_350	A350	QOU98196.1	ORF1ab	[44-72]
QATKYLVQQESLFVMMSAPPAQYELK	CL_351	A351	QPJ71184.1	ORF1ab	[1792-1817]
YTQLCQYLNTLTLAVPYNMRVIHFGAGSDKR	CL_352	A352	QLG76455.1	ORF1ab	[6846-6876]
TSPARMAGNGDDAALALLLLDRLNQLESK	CL_353	A353	QPF64402.1	N	[205-233]
QLSSNFGAISSVLNDIFSR	CL_354	A354	QJX70519.1	S	[965-983]
QVVNVVTTKITLK	CL_355	A355	QOL74843.1	ORF1ab	[2749-2761]
LFIRQEEVQELYSPIFRVVAAIVFITLCFTLK	CL_356	A356	QNP08387.1	ORF7a	[86-117]
ITEEVGHTDLMAAYVDNSILTIKKPNELSRVLGLK	CL_357	A357	QOF15507.1	ORF1ab	[2086-2120]
VLLRKNG	CL_358	A358	7K7P_B	NS	[112-118]
EPMFQSADAQSFLNGFAVMESLVPGFNEKTHVQLSLPVLQVR	NI_1	A1	QOW96021.1	ORF1ab	[4388-4429]
DATPSDFVRAIATIPIQASLPFGWLIVGVALLAVFQSASKIITLK	NI_2	A2	QNO61728.1	ORF3a	[22-66]
IYCPACHNSEVGLEHSLAEYHNESGLKTILR	NI_3	A3	QNQ17031.1	ORF1ab	[368-398]
EVRTIKVFTTVDNINLHTQVVDMSMTYGQQFGPTYLDGADVIK	NI_4	A4	QOL72707.1	ORF1ab	[1564-1606]
ASMPTIIAK	NI_5	A5	QPF63660.1	ORF1ab	[2192-2200]
VDIANPKTPK	NI_6	A6	QOP80046.1	ORF1ab	[3354-3363]
DVVKCLK	NI_7	A7	QOF13419.1	ORF1ab	[2650-2656]
SFSEDLLFNK	NI_8	A8	QJG65952.1	S	[816-825]
LVSGFLEMK	NI_9	A9	QNN95327.1	ORF1ab	[1186-1194]
MNSRNYIAQVDVVNFNLTMYSFVSEETGTLDSNGTITVEELKK	NI_10	A10	QMX86581.1	ORF10	[21-63]
IRSVYPVASPNECNQMGLSTLMKCDHCGETSWQTGDFVK	NI_11	A11	QNO92013.1	ORF1ab	[300-338]
ATLQAIASEFSSLSSYAAFATAQEAYEQAVANGDSEVVLKK	NI_12	A12	QKW88817.1	ORF1ab	[3939-3979]
DGCVPVNIIPLTTAAKLMVVIPDYNTYK	NI_13	A13	QMJ01099.1	ORF1ab	[4054-4081]
AKHYVYVGDPAQLPAPR	NI_14	A14	QOQ18357.1	ORF1ab	[5717-5733]
ATYKPNTWCIRCLWR	NI_15	A15	QJD23235.1	ORF1ab	[2001-2015]
LEKMADQAMTQMYR	NI_16	A16	QPF54360.1	ORF1ab	[4001-4014]
TEGLCVNIPGIPKDMTYRR	NI_17	A17	QOW86692.1	ORF1ab	[5960-5978]
YEQYIKWPWYIWLGFTAGLIAIVMVTIMLCCMTSCCSCLK	NI_18	A18	QMT52849.1	S	[1206-1245]
SQDLSVASKVVKVTIDYTEISFMLWCK	NI_19	A19	QQD63970.1	ORF1ab	[6760-6786]
DGEWVLLSTFLGRSGGGLVPQQSGGLNDIFEAQKIEWHEG	NI_20	A20	6XF6_A	S	[1216-1255]
AGKASCILSEQLDFIDTKR	NI_21	A21	QPF51563.1	ORF10	[224-242];[7298-7316]
MLLEKCDLQNYGDGATLPKGIMMNVAK	NI_22	A22	QMI99624.1	ORF1ab	[6818-6844]
LKDCVMYASAVVLLTLMTARTVYDDGAR	NI_23	A23	QMV29272.1	ORF1ab	[3679-3706]
CSAEIVDTVSALVYDNK	NI_24	A24	QJR88267.1	ORF1ab	[5768-5784]
TSVDCTMYICGDSTECSNLLLQYGSFCTQLNRALTGIAVEQDK	NI_25	A25	QJX59866.1	S	[734-776]
QGTDYKHWPQIAQFAPSASAFFGMSRIGMEVTPSGMWLTYTGAIK	NI_26	A26	QMT93216.1	N	[294-338]
MKIILFLALITLATCELYHYQEFVR	NI_27	A27	QJQ84333.1	ORF7a	[1-25]
QGEIKDATPSDFVRATATIPIQASLPFGWLIVGYVMHANYIFWR	NI_28	A28	QJX59866.1	S	[1290-1333]
NLHEFKPRSQMEIDFLELAMDEFIERYK	NI_29	A29	QMT51659.1	ORF1ab	[6651-6678]
MDLFMRIFTIVTVTLK	NI_30	A30	QOJ88508.1	ORF3a	[1-16]
VVISSDVLVNNARQHLKDGTCGLVEVEK	NI_31	A31	QNU11827.1	ORF10	[7083-7110]
KLKVTFFPDLNGDVVAIDYK	NI_32	A32	QMS53169.1	ORF1ab	[1954-1973]
NLYDKLVSSFLDMKSEK	NI_33	A33	QLI50903.1	ORF1ab	[1181-1197]
RCPAEIVDTVSALVYDNKLK	NI_34	A34	QOQ08810.1	ORF1ab	[5767-5786]
QFDTYNLWNTFTRLQSLENVAFNVVNKR	NI_35	A35	QLI50963.1	ORF1ab	[6438-6465]
DGTCGLVEFEKGVLPQLEQPYVFIKR	NI_36	A36	QNO32178.1	ORF1ab	[48-73]
LDGFMGRIRSVYLVASPNECNQMCLSTLMK	NI_37	A37	QNV49636.1	ORF1ab	[293-322]
GILMNVAK	NI_39	A39	QOT57134.1	ORF1ab	[6837-6844]
SNATKK	NI_40	A40	6WZO_A	N	[1-6]
VYSSANNCTFEYVSQPFLMDLEGKQGNFKK	NI_41	A41	QLA09870.1	S	[159-188]
NPANNAAIVLQLPQGTTLPKGFYAEGSRGGSQSSSR	NI_42	A42	QOP89219.1	N	[150-185]
VTSAMQTMLFTMLRKLNNDALNNIINNAR	NI_43	A43	QLY90508.1	ORF1ab	[4025-4053]
HTPINLVRDLPQGVSTLEPLVDLPIGINITRFQTLLALHR	NI_44	A44	QOC77971.1	S	[207-246]
SAVEASK	NI_45	A45	QOF17737.1	N	[250-256]
VVFVLWSHGFELTSMK	NI_46	A46	QPF55416.1	ORF1ab	[6106-6121]
ARSVASQSIIAYTMSLGAEQSYGFQPTNGVGYQPYR	NI_47	A47	QPQ50121.1	N	[995-1030]
FYGGWHNMLKTVYSDVENPHLMGWDYPISAK	NI_48	A48	QLD94775.1	ORF1ab	[85-115];[158-188];[231-261];[304-334];[377-407];[450-480];[523-553];[596-626];[669-699];[742-772];[815-845];[888-918];[961-991];[1034-1064];[1107-1137];[1180-1210];[1253-1283];[1326-1356];[1399-1429];[1472-1502];[1545-1575];[1618-1648];[1691-1721];[1764-1794];[1837-1867[1910-1940];[1983-2013]
TLSYYKLGASQRVAGDSGFAAYIR	NI_49	A49	QPF61961.1	M	[175-198]
TEMIELSLIDFYLCFLAFLLFLVLIMLIIFWFSSHDVR	NI_50	A50	QNE12997.1	ORF7a	[120-157]
QGTDYKHWPQIAQFAPSASAFFGMSRIGMEFTPSGTWLTYTGAIK	NI_51	A51	QOW82791.1	N	[294-338]
EAVGTNLPLQLGFSTGVNIVAVPTGYVDTPNNTDFSR	NI_52	A52	QLQ87706.1	ORF1ab	[6024-6060]
TLLSLREMR	NI_54	A54	QOW80706.1	ORF1ab	[1558-1566]
MESLVSGFNEK	NI_55	A55	QMT28154.1	ORF1ab	[1-11]
SGALSKQR	NI_56	A56	QKG64059.1	N	[33-40]
VATVQSK	NI_57	A57	QNP05598.1	ORF1ab	[3855-3861]
AFDIYNDKVAGFAKFLK	NI_58	A58	QOQ08810.1	ORF1ab	[4426-4442]
TEGLCVDIPSIPKDMTYR	NI_59	A59	QOL75599.1	ORF1ab	[5960-5977]
YWEPEFYEAMYTPHTVLQAVGACVLCNSCHIDHPNPK	NI_60	A60	QJX59608.1	ORF10	[26467-26503]
VTSAMHTMLFTMLK	NI_61	A61	QIO04366.1	orf1ab	[4025-4038]
ASMPTTIAK	NI_62	A62	QNP05598.1	ORF1ab	[2192-2200]
LKDCVMYASAVVLLVLMTARTVYDDGAR	NI_63	A63	QOL74338.1	ORF10	[3693-3720]
GTLEPEYFNSVCRLMKTTGPDMFLGTCR	NI_64	A64	QKW88841.1	ORF1ab	[5739-5766]
NYGDSATLPKGIMMNVAK	NI_65	A65	QNL12468.1	ORF1ab	[6827-6844]
LNGVAK	NI_66	A66	QOS50177.1	S	[1186-1191]
GVSAAR	NI_67	A67	QQD64054.1	ORF1ab	[4405-4410]
LGGFMGR	NI_68	A68	QNN96346.1	ORF1ab	[293-299]
AALLVDK	NI_69	A69	QPB40029.1	ORF1ab	[6244-6250]
FLSFQQFGRDIADTTDAVR	NI_70	A70	QPN96589.1	S	[559-577]
ATNNAMQVESDDYIATNGSLK	NI_71	A71	QMI97741.1	ORF1ab	[1078-1098]
RDAPAHISTIGVCSMTDMAKKPTETICAPLTVFFDGR	NI_72	A72	QMI99660.1	ORF1ab	[6542-6578]
YCALASNMMVTNNTFTLKGGAPTK	NI_73	A73	QKV36789.1	ORF1ab	[799-822]
ADGTQALPQR	NI_74	A74	QPJ72334.1	N	[376-385]
AAEIRDSANLAATK	NI_75	A75	BCG67531.1	S	[1015-1028]
AFDIYNNKVAGFAKFLK	NI_76	A76	QKR84563.1	ORF1ab	[4426-4442]
VNKNSK	NI_77	A77	QNN95315.1	ORF1ab	[5511-5516]
FVRIQPGQTFSVLACYNGSPSGVYQCAMRPNHTIK	NI_78	A78	6W79_A	ORF1a	[103-137]
AYNVIQAFGR	NI_79	A79	QIS61010.1	N	[267-276]
QTAGYNLDQVLEQGGVSSLFQNLGVSVTPIQR	NI_80	A80	QNN30809.1	ORF7a	[25-56]
ASCTLSEQLDFIDTKR	NI_81	A81	QOP92678.1	ORF1ab	[211-226]

## Sheet: Table-S2_CrossReactivity_Pathog
Remaining peptides after pathogens cross reactive
Sequence	Infection	Sequence id	Protein accessions	Gene	Positions
VNINIVGDFELNEEIAIILASFSASTSAFVETVK	CL_1	A1	QKS65690.1	ORF1ab	[459-492]
QDDKKVK	CL_2	A2	QPF58584.1	ORF1ab	[1227-1233]
YCNDTDTSLTPFRMAYCWR	CL_4	A4	QPJ77787.1	ORF3a	[30-48]
QIRSDAKK	CL_6	A6	QKJ68615.1	ORF1ab	[2728-2735]
QNGERSGAR	CL_8	A8	QOC61035.1	N	[28-36]
MGYINVFAFPFTIYSLLLCRMNSRNYIAQVDVVNFNLTQFGR	CL_10	A10	QQE14316.1	ORF10	[1-42]
QLQQSMSSADSTQAMGYINVFAFPFTIYSLLLCRMNSRNY	CL_12	A12	QNA39255.1	N	[406-445]
SWMESEFRIYSSANNCTFEYVSQPFLMDLEGK	CL_15	A15	QOD59285.1	S	[151-182]
DATPSDFVRATATISIQASLPFGWLIVGVALLAVFHSASK	CL_18	A18	QPG83833.1	ORF3a	[22-61]
SWMESEFRVYSSANNCTFEYVSQPFIMDLEGKQGNFK	CL_25	A25	QJQ84640.1	S	[151-187]
SWMESDFRVYSSANNCTFEYVSQPFLMDLERKPGNFNNLR	CL_26	A26	QOD59281.1	S	[151-190]
AGCLIR	CL_27	A27	QPK76034.1	ORF10	[11053-11058]
SWMESEFRVYSSANNCTFEYVSQPFLMDLEGR	CL_29	A29	QOD59290.1	S	[151-182]
MGYINVFAFPFTIYSLLLCRMNSRNYIAQVDVVNFNLTTK	CL_30	A30	QOR63894.1	ORF10	[1-40]
NNKSWMESEFRVYSSANNCTFEYVFQPFLMDLEGK	CL_42	A42	QNL90884.1	S	[148-182]
QDLKFPR	CL_43	A43	QNR60017.1	N	[62-68]
QGEIKDATSSDFVRATATIPIQASLPFGWLIVGVALLAVFQSASK	CL_47	A47	QKN19684.1	ORF3a	[17-61]
AGCLIGAK	CL_48	A48	QMI99770.1	S	[647-654]
MNSRNYIAQVDVVNFNLTVSSQCVNLTTRTQLPPAYTNSFTR	CL_53	A53	QOQ37304.1	ORF10	[21-62]
QLIKVTLVFLFVAAIFYLIKPVHVMSK	CL_54	A54	QOF13047.1	ORF1ab	[2772-2798]
DATPSDFVRATATIPIQASLLFGWLIVGVALLAVFHSASK	CL_56	A56	QNM94275.1	ORF3a	[22-61]
QVRSEDK	CL_64	A64	QOH26356.1	ORF1ab	[4015-4021]
QITISSFK	CL_65	A65	QNR99250.1	ORF1ab	[2308-2315]
QGNFKK	CL_66	A66	QLA09870.1	S	[183-188]
QIRSDAK	CL_68	A68	QKJ68615.1	ORF1ab	[2728-2734]
MGYINVFAFPFTIYSLLLCRMNSRNYIAQVDVVNFNLTMK	CL_74	A74	QIZ64344.1	ORF10	[1-40]
QEEVQELFLLFLVLIMLIIFWFSLELQDHNETCHA	CL_81	A81	QPJ76890.1	ORF6	[151-185]
SSVLHSTLDLFLPFFSNVTWFHAIHVSGTNGTKR	CL_86	A86	QMT53385.1	S	[45-78]
QLALSK	CL_89	A89	QKX47995.1	ORF3a	[70-75]
QIPPGQTGK	CL_90	A90	QPK76034.1	ORF10	[447-455]
QGEIKD	CL_91	A91	QLD97432.1	S	[1290-1295]
VTLLFLFVAAIFYLITPVHVMSKHTDFSSEIIGYK	CL_92	A92	QJU70423.1	ORF1ab	[2776-2810]
DATPSDFVRATATIPIQASLPSGWLIVGVALLAVFHSASK	CL_106	A106	QQD89586.1	ORF3a	[22-61]
AGCLIGAEHVNNSYECDIPIGAGICASYSPRRAR	CL_107	A107	QKN61229.1	S	[638-671]
QEEVQELYFPIFLIVAAIVFITLCFTLKRK	CL_110	A110	QOQ71389.1	ORF7a	[90-119]
GYGCSCDQLREPMLQSADAQSFLNGFAVGVYYPDKVFR	CL_111	A111	QOJ87974.1	ORF1ab	[4378-4415]
KSAPLIVLCVDEAGSKSPIQYIDIGNYTVSCLPFTINCQEPK	CL_112	A112	QMX86335.1	ORF8	[53-94]
AGKASR	CL_113	A113	QPB13197.1	ORF3a	[208-213]
QYDDCLADIAARALICAQK	CL_114	A114	QOJ75923.1	S	[836-854]
QGIFKNLR	CL_116	A116	QOJ88792.1	ORF10	[221-228]
QASLNGVTLIGEAIKTQFNYYK	CL_117	A117	QJQ84710.1	ORF1ab	[6611-6632]
HSLSHFVNLDNLRANNTK	CL_118	A118	QOP92678.1	ORF1ab	[2516-2533]
SVYYTSNATTFHLDGEVITFDNLKTLLSLR	CL_119	A119	QPL24129.1	ORF1ab	[1534-1563]
LIDAMMFTSDLATNNLVVMAYITGGVVQLTSQWLTK	CL_121	A121	QMI97729.1	ORF1ab	[580-615]
DATPSDFVRATATIPIQASHPFGWLIVGVALLAVFHSASK	CL_122	A122	QNL35963.1	ORF3a	[22-61]
DATPSDFVRATATIPIQALLPFGWLIVGVALLAVFHSASK	CL_127	A127	QLG98300.1	ORF3a	[22-61]
DATPSDFVRATATIPIQASLPFGWLIVGVALLAVFHSAPKIITLK	CL_130	A130	QPN97538.1	ORF3a	[22-66]
QVEQKIAKPFITESKPSVEQR	CL_134	A134	QKG90420.1	ORF1ab	[1198-1218]
LIDAMMFTSDLATNNLVVTAYITGGVVQLTSQWLTNIFGTVYEK	CL_144	A144	QLC94386.1	ORF1ab	[580-623]
MDLFVR	CL_150	A150	QNA36272.1	ORF3a	[1-6]
NSTPGSSMGTSPARMAGNGGDAALALLLLDRLNQLESK	CL_154	A154	QKI37295.1	N	[196-233]
SAPLIELCVDEVGSKSPIQYIDIGNYTVSCLPFTINCQEPK	CL_157	A157	QNQ15783.1	ORF8	[54-94]
AFLPFAMGIIAMSAFAMMFVK	CL_168	A168	QMI57726.1	ORF1ab	[3607-3627]
HAFLCLFLLPSLATVAYFNVVYMPASWVMR	CL_170	A170	QNI24982.1	ORF1ab	[3633-3662]
TQSLLIVNNATNVVIKVCEFQFCNDPFLGVYYHKYNK	CL_171	A171	QKE61684.1	S	[114-150]
QASLNGVTLIGKAVKTQFNYYK	CL_172	A172	QLJ57285.1	ORF1ab	[6611-6632]
CSFYEDFLEYHDVRVVASWFTALTQHGK	CL_173	A173	QOS51042.1	ORF7b	[145-172]
VVISSDVLVNNMPNMLR	CL_174	A174	QII57165.1	ORF1ab	[7086-7102]
YNYEPLTQDHVDILGPLFAQTGIAVLDMCASLKELLQNGMNGR	CL_175	A175	QLG99329.1	ORF1ab	[3500-3542]
CDLQNYSDSATLPKGIMMNVAKYTQLCQYLNTLTLAVPYNMR	CL_176	A176	QNJ45600.1	ORF1ab	[6823-6864]
MGYINVFAFPFTIYSLLLCRMYSRNYIAQVDVVNFNLT	CL_177	A177	QPG85285.1	ORF10	[1-38]
MKIILFLALITLATCELYHHQECVRGTTVLLK	CL_178	A178	QOH26975.1	ORF1ab	[1-32]
HVICTSEGMLNPNYEDLLIR	CL_179	A179	QMI93468.1	ORF1ab	[3304-3323]
GGDGKIK	CL_181	A181	QOU91318.1	N	[96-102]
NSLNVAK	CL_182	A182	QNL12216.1	ORF1ab	[3982-3988]
DISTEIYQAGSAPCNGVEGFNCYFPLQSYGFQPTNGVGYQPYR	CL_184	A184	QOL76441.1	S	[467-509]
MNSRNYIAQVDVVNFNLTLQVR	CL_187	A187	QMI95731.1	ORF10	[21-42]
DATPSDFVRATATIPIQASLPFGWLIVGVALLAVFYSASK	CL_192	A192	QLL36314.1	ORF3a	[22-61]
MFVFLVLLPLVSSQCVNLTTRTR	CL_194	A194	QPG83544.1	S	[1-23]
QGEIKDATPSDFVRATATIPTQASLPFGWLIVGVALLAVFQSASK	CL_199	A199	QPF55431.1	ORF3a	[17-61]
ARKSAPLIELCVDEAGSK	CL_203	A203	QOQ25910.1	ORF8	[51-68]
QFEQKIAEIPKEEVKPFITESKPSVEQR	CL_208	A208	QOP83574.1	ORF1ab	[1198-1225]
DATPSDFVRATATVPIQASLPFGWLIVGVALLAVFHSASKIITLK	CL_210	A210	QOW86802.1	ORF3a	[22-66]
KTEMIELSLIDFYLCFLAFLLFLVLIMLIIFWFSLELQ	CL_214	A214	QPO24162.1	ORF7a	[119-156]
VFRSSVLHSTQDLFLPFFSNVTWFHAIHVSGTNGIKR	CL_217	A217	QNP06319.1	S	[42-78]
MFVFLVVLPLVSSQCVNLTTR	CL_224	A224	QLC47117.1	S	[1-21]
VYYGSALDQAISMWALIISVTSNYSGVVTTVMFLAR	CL_232	A232	QOE45117.1	ORF1ab	[3721-3756]
QGEIKDATPSDFVRATATIPIQASLPFGWLIVPR	CL_241	A241	QJX59878.1	S	[1290-1323]
AGCLIGAEHVNNSYECDIPIGAGICASYQTQTNSPRRTR	CL_244	A244	QKK14611.1	S	[647-685]
AEVRTIKVFTTVDNINLHTQVVDMSMTYGQQFGPTYLDGADVTK	CL_250	A250	7CMD_A	NS	[1-44]
DATPSDFVRATATIPIQASLPFGWLIVGVALLAVFHSVSK	CL_253	A253	QKN20824.1	ORF3a	[22-61]
MYSFVSEETGTLIVNSVLLFLAFVVFLPVTLAILTALR	CL_254	A254	QNR60418.1	E	[1-38]
TGDLQPLEQPTSEAVEASLVGTPVCINGLMLLEIKDTEK	CL_257	A257	QLG97937.1	ORF1ab	[760-798]
LNEEIAIILASFSASTSAFVK	CL_270	A270	QMI97514.1	ORF1ab	[469-489]
HSLSHFVNLDNLRANNTKGSLPINVIVFDCK	CL_271	A271	QNL11328.1	ORF1ab	[2516-2546]
ATLQAIASEFSSLPSYAAFATAQEAYEQAVANGASEVVLKK	CL_274	A274	QPF55980.1	ORF1ab	[3939-3979]
NSTPGSSTGTSPARMAGNGGDAALALLLLDRLNQLESK	CL_276	A276	QPJ72408.1	N	[196-233]
LIDAMMFTSDLATNNLVVMAYVTGGVVQLTSQWLTNIFGTVYEK	CL_278	A278	QLG75699.1	ORF1ab	[580-623]
MFVFLVLLPLVSSQCVNFTTRTQLPPAYTNSFTR	CL_281	A281	QNG41577.1	S	[1-34]
GEDIQLLKSAYENFNHHEVLLAPLLSAGIFGADPIHSLR	CL_284	A284	QND77569.1	ORF1ab	[1125-1163]
QDHVDILGPLSAQTGIAVLDMCASLK	CL_289	A289	QPL12991.1	ORF1ab	[3507-3532]
GEVNSFSGYLKLTDNVYIKNADIVEEAK	CL_293	A293	6W02_B	ORF1ab	[1-28]
GVAPGTAVLRQWLPMGTLLVDSDLNDFVSDADSTLIGDCATVHTANK	CL_294	A294	QOQ10106.1	ORF1ab	[6875-6921]
QVELKIAEIPK	CL_295	A295	QOQ29879.1	ORF1ab	[1198-1208]
VNINIVGDFKLNEEIAIILASFSASTSAFVETMKGLDYK	CL_314	A314	QIZ13381.1	ORF1ab	[459-497]
DATPSDFVRATATIPIQASLPFGRLIVGVALLAVFHSASK	CL_319	A319	QNI23378.1	ORF3a	[22-61]
MSYNGPQNQR	CL_329	A329	QIS30182.1	N	[1-10]
TKNATKENDSK	CL_331	A331	QOT66900.1	ORF1ab	[6934-6944]
QVEQKNAEIPK	CL_333	A333	QNN88188.1	ORF1ab	[1198-1208]
EDLKFSR	CL_338	A338	QOQ71547.1	N	[62-68]
QGNFKNLMEFVFKNIDGYFK	CL_343	A343	QOI61545.1	S	[183-202]
GEVNSFSGYLKLTDNVYIK	CL_347	A347	6W02_B	ORF1ab	[1-19]
RFDNPVLPFNVGVYFASTEK	CL_349	A349	QOT61311.1	S	[78-97]
DATPSDFVRAIATIPIQASLPFGWLIVGVALLAVFQSASKIITLK	NI_2	A2	QNO61728.1	ORF3a	[22-66]
EVRTIKVFTTVDNINLHTQVVDMSMTYGQQFGPTYLDGADVIK	NI_4	A4	QOL72707.1	ORF1ab	[1564-1606]
DVVKCLK	NI_7	A7	QOF13419.1	ORF1ab	[2650-2656]
LVSGFLEMK	NI_9	A9	QNN95327.1	ORF1ab	[1186-1194]
MNSRNYIAQVDVVNFNLTMYSFVSEETGTLDSNGTITVEELKK	NI_10	A10	QMX86581.1	ORF10	[21-63]
ATLQAIASEFSSLSSYAAFATAQEAYEQAVANGDSEVVLKK	NI_12	A12	QKW88817.1	ORF1ab	[3939-3979]
YEQYIKWPWYIWLGFTAGLIAIVMVTIMLCCMTSCCSCLK	NI_18	A18	QMT52849.1	S	[1206-1245]
DGEWVLLSTFLGRSGGGLVPQQSGGLNDIFEAQKIEWHEG	NI_20	A20	6XF6_A	S	[1216-1255]
NLYDKLVSSFLDMKSEK	NI_33	A33	QLI50903.1	ORF1ab	[1181-1197]
VKPTVVVNAANVCLKHGGGVAGALNKATNNAMQVESDDYIATNGPLK	NI_38	A38	QLE10727.1	ORF1ab	[1052-1098]
VYSSANNCTFEYVSQPFLMDLEGKQGNFKK	NI_41	A41	QLA09870.1	S	[159-188]
SAVEASK	NI_45	A45	QOF17737.1	N	[250-256]
ARSVASQSIIAYTMSLGAEQSYGFQPTNGVGYQPYR	NI_47	A47	QPQ50121.1	N	[995-1030]
TEMIELSLIDFYLCFLAFLLFLVLIMLIIFWFSSHDVR	NI_50	A50	QNE12997.1	ORF7a	[120-157]
EAVGTNLPLQLGFSTGVNIVAVPTGYVDTPNNTDFSR	NI_52	A52	QLQ87706.1	ORF1ab	[6024-6060]
EGVECLRDGWEIVK	NI_53	A53	QNS00335.1	ORF1ab	[637-650]
TLLSLREMR	NI_54	A54	QOW80706.1	ORF1ab	[1558-1566]
SGALSKQR	NI_56	A56	QKG64059.1	N	[33-40]
VATVQSK	NI_57	A57	QNP05598.1	ORF1ab	[3855-3861]
LNGVAK	NI_66	A66	QOS50177.1	S	[1186-1191]
GVSAAR	NI_67	A67	QQD64054.1	ORF1ab	[4405-4410]
LGGFMGR	NI_68	A68	QNN96346.1	ORF1ab	[293-299]
ADGTQALPQR	NI_74	A74	QPJ72334.1	N	[376-385]
VNKNSK	NI_77	A77	QNN95315.1	ORF1ab	[5511-5516]
FVRIQPGQTFSVLACYNGSPSGVYQCAMRPNHTIK	NI_78	A78	6W79_A	ORF1a	[103-137]
QTAGYNLDQVLEQGGVSSLFQNLGVSVTPIQR	NI_80	A80	QNN30809.1	ORF7a	[25-56]

## Sheet: Table-S3_RnaSeq peptide
Sequence id	Sequence
RNA_1	VYYTSNPTTFHLDGEVITFDNLK
RNA_2	GLQPSVGPK
RNA_3	QGDDYVYLPYPDPSR
RNA_4	YVRNLQHR
RNA_5	DLGACIDCSARHINAQVAK
RNA_6	FPKSDGTGTIYTELEPPCR
RNA_7	ESPFELEDFIPMDSTVK
RNA_8	CSRIIPAR
RNA_9	NVATLQAENVTGLFKDCSK
RNA_10	GLPWNVVRIK
RNA_11	LLKSIAATR
RNA_12	ETLYCIDGALLTKSSEYK
RNA_13	RNIKPVPEVK
RNA_14	CLWSTKPVETSNSFDVLK
RNA_15	IMASLVLARK
RNA_16	FPVLHDIGNPK
RNA_17	VEAFEYYHTTDPSFLGR
RNA_18	MKDLSPR
RNA_19	RPQGLPNNTASWFTALTQHGK
RNA_20	NIDGYFK
RNA_21	YPANSIVCR
RNA_22	IVYTACSHAAVDALCEK
RNA_23	FLPFQQFGR
RNA_24	SDGTGTIYTELEPPCRFVTDTPK
RNA_25	SAFYILPSIISNEKQEILGTVSWNLR
RNA_26	TCCLCDR
RNA_27	SVNITFELDER
RNA_28	LDNDALNNIINNAR
RNA_29	SNHNFLVQAGNVQLR
RNA_30	AIKCVPQADVEWK
RNA_31	EFVFKNIDGYFK
RNA_32	CVCSVIDLLLDDFVEIIKSQDLSVVSK
RNA_33	FQTLLALHR
RNA_34	EKVNINIVGDFK
RNA_35	MADQAMTQMYKQAR
RNA_36	VCEFQFCNDPFLGVYYHKNNK
RNA_37	ALTAESHVDTDLTKPYIKWDLLK
RNA_38	YNENGTITDAVDCALDPLSETK
RNA_39	KVDGVVQQLPETYFTQSR
RNA_40	CGACIRRPFLCCK
RNA_41	RNVIPTITQMNLK
RNA_42	LNDLCFTNVYADSFVIRGDEVR
RNA_43	AKHYVYIGDPAQLPAPR
RNA_44	TCGQQQTTLKGVEAVMYMGTLSYEQFK
RNA_45	DKSAQCFK
RNA_46	AGEAANFCALILAYCNKTVGELGDVR
RNA_47	FVTDTPK
RNA_48	IKPHNSHEGKTFYVLPNDDTLR
RNA_49	ELNGGAYTR
RNA_50	YPQVNGLTSIK
RNA_51	SGETLGVLVPHVGEIPVAYR
RNA_52	VSAKPPPGDQFKHLIPLMYK
RNA_53	NVTKENDSK
RNA_54	HYTPSFKK
RNA_55	LMKLKPYR
RNA_56	GEDIQLLK
RNA_57	RVWTLMNVLTLVYK
RNA_58	HYTPSFK
RNA_59	IVQMLSDTLK
RNA_60	VYANLGER
RNA_61	APKEIIFLEGETLPTEVLTEEVVLK
RNA_62	NSSRNSTPGSSR
RNA_63	GCCSCGSCCKFDEDDSEPVLK
RNA_64	NRFLYIIK
RNA_65	VDGVVQQLPETYFTQSRNLQEFKPR
RNA_66	VRQALLK
RNA_67	TTLPVNVAFELWAK
RNA_68	GVAPGTAVLR
RNA_69	GTLEPEYFNSVCRLMK
RNA_70	DAPYIVGDVVQEGVLTAVVIPTK
RNA_71	VTSAMQTMLFTMLRK
RNA_72	ALKYLPIDK
RNA_73	YMSALNHTK
RNA_74	YMNSQGLLPPK
RNA_75	NSIDAFKLNIK
RNA_76	GLDYTNIG
RNA_77	LSYGIATVREVLSDR
RNA_78	MSDVKCTSVVLLSVLQQLR
RNA_79	NAPRITFGGPSDSTGSNQNGER
RNA_80	GFCDLKGK
RNA_81	ATCEFCGTENLTKEGATTCGYLPQNAVVK
RNA_82	FYDAQPCSDK
RNA_83	QIAPGQTGK
RNA_84	TDGTLMIERFVSLAIDAYPLTK
RNA_85	NLNESLIDLQELGKYEQYIK
RNA_86	AGGTTEMLAKALR
RNA_87	VKPTVVVNAANVYLK
RNA_88	HCLHVVGPNVNKGEDIQLLK
RNA_89	KADETQALPQR
RNA_90	IGMEVTPSGTWLTYTGAIKLDDK
RNA_91	LMPVCVETK
RNA_92	CDLQNYGDSATLPK
RNA_93	AMPNMLRIMASLVLAR
RNA_94	GQGVPINTNSSPDDQIGYYRR
RNA_95	IILFLALITLATCELYHYQECVR
RNA_96	LFAAETLK
RNA_97	ATCEFCGTENLTK
RNA_98	QVVSDIDYVPLKSATCITR
RNA_99	FYDAQPCSDKAYK
RNA_100	GGAPTKVTFGDDTVIEVQGYK
RNA_101	IAEIPKE
RNA_102	EEAIRHVR
RNA_103	GVYCCREHEHEIAWYTER
RNA_104	EVLSDRELHLSWEVGKPRPPLNR
RNA_105	LNIKLLGVGGKPCIK
RNA_106	HAFHTPAFDKSAFVNLK
RNA_107	DLSPRWYFYYLGTGPEAGLPYGANK
RNA_108	CYGVSPTK
RNA_109	RGPEQTQGNFGDQELIR
RNA_110	GQQQQGQTVTK
RNA_111	HSHQQSLK
RNA_112	ENSYTTTIKPVTYK
RNA_113	HAFHTPAFDK
RNA_114	DWYDFVENPDILR
RNA_115	KAVFISPYNSQNAVASK
RNA_116	IDGDMVPHISRQR
RNA_117	IDGDMVPHISR
RNA_118	QQTVTLLPAADLDDFSK
RNA_119	HPNQEYADVFHLYLQYIRK
RNA_120	GTLEPEYFNSVCR
RNA_121	FISTCACEIVGGQIVTCAK
RNA_122	VDWTIEYPIIGDELK
RNA_123	LMVVIPDYNTYK
RNA_124	FSNYQHEETIYNLLKDCPAVAK
RNA_125	WKYPQVNGLTSIK
RNA_126	KAGGTTEMLAK
RNA_127	NVIPTITQMNLK
RNA_128	FDTFNGECPNFVFPLNSIIK
RNA_129	ELHLSWEVGKPRPPLNR
RNA_130	KPASRELK
RNA_131	ADETQALPQR
RNA_132	EILVTYNCCDDDYFNKK
RNA_133	GKYVQIPTTCANDPVGFTLK
RNA_134	LKPVLDWLEEKFK
RNA_135	RDAPAHISTIGVCSMTDIAK
RNA_136	LIANQFNSAIGK
RNA_137	DGIIWVATEGALNTPKDHIGTR
RNA_138	QVEQKIAEIPK
RNA_139	IADYNYK
RNA_140	QLPFFYYSDSPCESHGK
RNA_141	MAGNGGDAALALLLLDR
RNA_142	TIQPRVEK
RNA_143	STNLVKNK
RNA_144	FRLTLGVYDYLVSTQEFR
RNA_145	EITVATSR
RNA_146	FVLALLSDLQDLK
RNA_147	VTLADAGFIKQYGDCLGDIAAR
RNA_148	GVQIPCTCGKQATK
RNA_149	VNINIVGDFK
RNA_150	GVEAVMYMGTLSYEQFK
RNA_151	RNVATLQAENVTGLFK
RNA_152	LPDDFTGCVIAWNSNNLDSK
RNA_153	TTVASLINTLN
RNA_154	AYNVTQAFGR
RNA_155	GVYYPDK
RNA_156	YTMADLVYALRHFDEGNCDTLK
RNA_157	GQGVPINTNSSPDDQIGYYR
RNA_158	FNGIGVTQNVLYENQK
RNA_159	DGIIWVATEGALNTPK
RNA_160	LDNDALNNIINNARDGCVPLNIIPLTTAAK
RNA_161	GVQIPCTCGK
RNA_162	HIDAYKTFPPTEPK
RNA_163	GVLPQLEQPYVFIKR
RNA_164	LMPVCVETKAIVSTIQR
RNA_165	GDEVRQIAPGQTGK
RNA_166	VVFVLWAHGFELTSMK
RNA_167	YSTLQGPPGTGKSHFAIGLALYYPSAR
RNA_168	CILHCANFNVLFSTVFPPTSFGPLVR
RNA_169	AIVSTIQRK
RNA_170	QEILGTVSWNLR
RNA_171	CDIKDLPK
RNA_172	SYELQTPFEIK
RNA_173	AGEAANFCALILAYCNK
RNA_174	AYNVTQAFGRR
RNA_175	EMLAHAEETR
RNA_176	HWPQIAQFAPSASAFFGMSR
RNA_177	LSHQSDIEVTGDSCNNYMLTYNK
RNA_178	MADSNGTITVEELKK
RNA_179	TCCLCDRR
RNA_180	QYGDCLGDIAAR
RNA_181	NLQEFKPR
RNA_182	VPTDNYITTYPGQGLNGYTVEEAK
RNA_183	DCVMYASAVVLLILMTARTVYDDGAR
RNA_184	TVGELGDVR
RNA_185	GLNNLNRGMVLGSLAATVR
RNA_186	LDDKDPNFK
RNA_187	NLQHRLYE
RNA_188	FYFYTSK
RNA_189	AHFPREGVFVSNGTHWFVTQR
RNA_190	TTEVVGDIILKPA
RNA_191	FPNITNLCPFGEVFNATR
RNA_192	ALTAESHVDTDLTKPYIK
RNA_193	AVFISPYNSQNAVASK
RNA_194	QMSCAAGTTQTACTDDNALAYYNTTKGGR
RNA_195	DLPKEITVATSR
RNA_196	NIKPVPEVKILNNLGVDIAANTVIWDYK
RNA_197	ELGVVHNQDVN
RNA_198	LFDRYFK
RNA_199	NHTSPDVDLGDISGINASVVNIQKEIDR
RNA_200	FVTDTPKGPK
RNA_201	HVRAWIGFDVEGCHATR
RNA_202	ASANIGCNHTGVVGEGSEGLNDNLLEILQK
RNA_203	CWTETDLTK
RNA_204	VTFGDDTVIEVQGYK
RNA_205	IADYNYKLPDDFTGCVIAWNSNNLDSK
RNA_206	ATEETFKLSYGIATVR
RNA_207	LVSSFLEMKSEK
RNA_208	GQQQQGQTVTKK
RNA_209	NGVLITEGSVKGLQPSVGPK
RNA_210	KGVQIPCTCGK
RNA_211	TVAGVSICSTMTNR
RNA_212	HYVYIGDPAQLPAPRTLLTK
RNA_213	LYYDSMSYEDQDALFAYTK
RNA_214	SVLYYQNNVFMSEAKCWTETDLTK
RNA_215	LTDNVYIKNADIVEEAK
RNA_216	AYKIEELFYSYATHSDK
RNA_217	TQLPPAYTNSFTR
RNA_218	VQIGEYTFEKGDYGDAVVYR
RNA_219	CILHCANFNVLFSTVFPPTSFGPLVRK
RNA_220	QIAPGQTGKIADYNYK
RNA_221	VDGQVDLFR
RNA_222	MLLEKCDLQNYGDSATLPK
RNA_223	QASLNGVTLIGEAVKTQFNYYK
RNA_224	ILGAGCFVDDIVKTDGTLMIER
RNA_225	GPEQTQGNFGDQELIR
RNA_226	MNYQVNGYPNMFITR
RNA_227	GGRTIAFGGCVFSYVGCHNK
RNA_228	SQMEIDFLELAMDEFIERYK
RNA_229	QLSSNFGAISSVLNDILSRLDK
RNA_230	NADIVEEAKK
RNA_231	KSNHNFLVQAGNVQLR
RNA_232	EHEHEIAWYTERSEK
RNA_233	SHFAIGLALYYPSAR
RNA_234	TVAGVSICSTMTNRQFHQK
RNA_235	CPAEIVDTVSALVYDNK
RNA_236	VEAFEYYHTTDPSFLGRYMSALNHTK
RNA_237	YVQIPTTCANDPVGFTLK
RNA_238	WYIRVGAR
RNA_239	LQAGNATEVPANSTVLSFCAFAVDAAKAYK
RNA_240	QMSCAAGTTQTACTDDNALAYYNTTK
RNA_241	ISNCVADYSVLYNSASFSTFKCYGVSPTK
RNA_242	TAPHGHVMVELVAELEGIQYGR
RNA_243	CWTETDLTKGPHEFCSQHTMLVK
RNA_244	QTAQAAGTDTTITVNVLAWLYAAVINGDR
RNA_245	GLNNLNR
RNA_246	LTLGVYDYLVSTQEFR
RNA_247	LWAQCVQLHNDILLAKDTTEAFEK
RNA_248	IKIVQMLSDTLK
RNA_249	SEFDRDAAMQR
RNA_250	IAGHHLGR
RNA_251	LQSSQAWQPGVAMPNLYK
RNA_252	LDMVDTSLSGFKLK
RNA_253	VENMTPRDLGACIDCSAR
RNA_254	ISNCVADYSVLYNSASFSTFK
RNA_255	IYSKHTPINLVR
RNA_256	QEILGTVSWNLREMLAHAEETR
RNA_257	MDLFMRIFTIGTVTLK
RNA_258	DVLVRGFGDSVEEVLSEAR
RNA_259	YRIGNYK
RNA_260	AKVGILCIMSDR
RNA_261	IGMEVTPSGTWLTYTGAIK
RNA_262	VCVDTVR
RNA_263	YLYFIKGLNNLNR
RNA_264	RISNCVADYSVLYNSASFSTFK
RNA_265	LDGVVCTEIDPK
RNA_266	GYGCSCDQLR
RNA_267	EGQINDMILSLLSKGR
RNA_268	GIYQTSNFRVQPTESIVR
RNA_269	HSHQQSLKRYPK
RNA_270	KLHDELTGHMLDMYSVMLTNDNTSR
RNA_271	TVYSDVENPHLMGWDYPK
RNA_272	WDLIISDMYDPK
RNA_273	ELNGGAYTRYVDNNFCGPDGYPLECIK
RNA_274	DVLECNVKTTEVVGDIILKPA
RNA_275	VQPTESIVR
RNA_276	RVDWTIEYPIIGDELK
RNA_277	AWIGFDVEGCHATR
RNA_278	YNENGTITDAVDCALDPLSETKCTLK
RNA_279	ASANLAATKMSECVLGQSK
RNA_280	LQSLQTYVTQQLIRAAEIR
RNA_281	VYANLGERVR
RNA_282	ITGLYPTLNISDEFSSNVANYQK
RNA_283	FNVAITR
RNA_284	KVKPTVVVNAANVYLK
RNA_285	LMKTIGPDMFLGTCR
RNA_286	TLLTKGTLEPEYFNSVCR
RNA_287	GATVVIGTSKFYGGWHNMLK
RNA_288	GPHEFCSQHTMLVK
RNA_289	HCLHVVGPNVNK
RNA_290	VDGVDVELFENK
RNA_291	VIHFGAGSDKGVAPGTAVLR
RNA_292	CDHCGETSWQTGDFVK
RNA_293	GATVVIGTSK
RNA_294	RGVYCCR
RNA_295	TFPPTEPK
RNA_296	SAQCFKMFYK
RNA_297	DLGACIDCSAR
RNA_298	CLAVHECFVKR
RNA_299	IFVDGVPFVVSTGYHFR
RNA_300	QATKYLVQQESPFVMMSAPPAQYELK
RNA_301	EMLAHAEETRK
RNA_302	TIGPDMFLGTCRR
RNA_303	DLYDKLQFTSLEIPR
RNA_304	SAAEASKKPR
RNA_305	NLSDRVVFVLWAHGFELTSMK
RNA_306	NKCVNFNFNGLTGTGVLTESNK
RNA_307	GLPWNVVR
RNA_308	TQLPPAYTNSFTRGVYYPDK
RNA_309	FDEDDSEPVLK
RNA_310	LKPVLDWLEEK
RNA_311	VLNVVCKTCGQQQTTLK
RNA_312	VGILCIMSDR
RNA_313	VVFVLWAHGFELTSMKYFVK
RNA_314	LNDLCFTNVYADSFVIR
RNA_315	SNLKPFER
RNA_316	CVPQADVEWK
RNA_317	ATYKPNTWCIR
RNA_318	DGCVPLNIIPLTTAAK
RNA_319	RLISMMGFK
RNA_320	LQAGNATEVPANSTVLSFCAFAVDAAK
RNA_321	LGSLVVRCSFYEDFLEYSWEV
RNA_322	VATVQSKMSDVK
RNA_323	ELMRELNGGAYTR
RNA_324	RPQGLPNNTASWFTALTQHGKEDLK
RNA_325	RFDNPVLPFNDGVYFASTEK
RNA_326	FYGGWHNMLK
RNA_327	DFGGFNFSQILPDPSKPSK
RNA_328	KVQHMVVK
RNA_329	SFDLGDELGTDPYEDSKHSHQQSLK
RNA_330	SDGTGTIYTELEPPCR
RNA_331	DTTEAFEKMVSLLSVLLSMQGAVDINK
RNA_332	KHTTCCSLSHR
RNA_333	SSEYKGPITDVFYK
RNA_334	NLREFVFK
RNA_335	DGVCLFWNCNVDR
RNA_336	VVKVTIDYTEISFMLWCK
RNA_337	CVNFNFNGLTGTGVLTESNK
RNA_338	DWYDFVENPDILRVYANLGER
RNA_339	NPANNAAIVLQLPQGTTLPKGFYAEGSR
RNA_340	WADNNCYLATALLTLQQIELK
RNA_341	CLAVHECFVK
RNA_342	YFKYWDQTYHPNCVNCLDDR
RNA_343	CAYWVPR
RNA_344	VTFFPDLNGDVVAIDYK
RNA_345	FKESPFELEDFIPMDSTVK
RNA_346	RVLNVVCK
RNA_347	IRSVYPVASPNECNQMCLSTLMK
RNA_348	LKDCVMYASAVVLLILMTAR
RNA_349	EGATTCGYLPQNAVVK
RNA_350	ELKVTFFPDLNGDVVAIDYK
RNA_351	MAGNGGDAALALLLLDRLNQLESK
RNA_352	NSTPGSSRGTSPAR
RNA_353	THVQLSLPVLQVR
RNA_354	GYHLMSFPQSAPHGVVFLHVTYVPAQEK
RNA_355	LDNYYKK
RNA_356	DIADTTDAVR
RNA_357	QGFVDSDVETK
RNA_358	NHTSPDVDLGDISGINASVVNIQK
RNA_359	CVPQADVEWKFYDAQPCSDK
RNA_360	EELDKYFK
RNA_361	VDGVVQQLPETYFTQSR
RNA_362	VGGSCVLSGHNLAK
RNA_363	QLSSNFGAISSVLNDILSR
RNA_364	NFTTAPAICHDGKAHFPR
RNA_365	ANSAVKLQNNELSPVALR
RNA_366	VGGSCVLSGHNLAKHCLHVVGPNVNK
RNA_367	LIFLWLLWPVTLACFVLAAVYR
RNA_368	WQLALSK
RNA_369	IMASLVLAR
RNA_370	FYFYTSKTTVASLINTLN
RNA_371	NTQEVFAQVK
RNA_372	IGPERTCCLCDR
RNA_373	DGWEIVK
RNA_374	LQSSQAWQPGVAMPNLYKMQR
RNA_375	FDTFNGECPNFVFPLNSIIKTIQPR
RNA_376	LHDELTGHMLDMYSVMLTNDNTSR
RNA_377	NVSLDNVLSTFISAAR
RNA_378	NTVCTVCGMWK
RNA_379	LQFTSLEIPRR
RNA_380	VITGLHPTQAPTHLSVDTKFK
RNA_381	LLGVGGKPCIKVATVQSK
RNA_382	GGSQASSRSSSR
RNA_383	TFPPTEPKK
RNA_384	IVQMLSDTLKNLSDR
RNA_385	TVQFCDAMR
RNA_386	TCGQQQTTLK
RNA_387	CVCSVIDLLLDDFVEIIK
RNA_388	VECFDKFK
RNA_389	DGVCLFWNCNVDRYPANSIVCR
RNA_390	TMFVFLVLLPLVSSQCVNLTTR
RNA_391	PVVQTIEVNSFSGYLKLTDNVYIK
RNA_392	CCYDHVISTSHK
RNA_393	YVQIPTTCANDPVGFTLKNTVCTVCGMWK
RNA_394	FNGIGVTQNVLYENQKLIANQFNSAIGK
RNA_395	LALGGSVAIKITEHSWNADLYK
RNA_396	TEGLCVDIPGIPK
RNA_397	MFLLTTKR
RNA_398	LITGRLQSLQTYVTQQLIR
RNA_399	FASVYAWNR
RNA_400	CNLGGAVCRHHANEYR
RNA_401	TLSYYKLGASQR
RNA_402	RWQLALSK
RNA_403	LQSLENVAFNVVNK
RNA_404	QHLKDGTCGLVEVEK
RNA_405	DFMSLSE
RNA_406	MNYQVNGYPNMFITREEAIR
RNA_407	QRRPQGLPNNTASWFTALTQHGK
RNA_408	SWMESEFR
RNA_409	NFTTAPAICHDGK
RNA_410	QFDTYNLWNTFTR
RNA_411	VAGDSGFAAYSRYR
RNA_412	CDRAMPNMLR
RNA_413	DNIKFADDLNQLTGYK
RNA_414	GIMMNVAK
RNA_415	VTFFPDLNGDVVAIDYKHYTPSFK
RNA_416	TVGELGDVRETMSYLFQHANLDSCK
RNA_417	TIAFGGCVFSYVGCHNKCAYWVPR
RNA_418	NARNGVLITEGSVK
RNA_419	YLPIDKCSR
RNA_420	VCVDTVRTNVYLAVFDK
RNA_421	VKYLYFIK
RNA_422	NYFITDAQTGSSK
RNA_423	DTEKYCALAPNMMVTNNTFTLK
RNA_424	NADIVEEAK
RNA_425	HVICTSEDMLNPNYEDLLIR
RNA_426	DNSYFTE
RNA_427	SHNIALIWNVKDFMSLSE
RNA_428	TLLSLREVR
RNA_429	TFYVLPNDDTLR
RNA_430	DGWEIVKFISTCACEIVGGQIVTCAK
RNA_431	SQDLSVVSK
RNA_432	SNIIRGWIFGTTLDSK
RNA_433	SQMEIDFLELAMDEFIER
RNA_434	NFKSVLYYQNNVFMSEAK
RNA_435	HINAQVAK
RNA_436	GTAVMSLK
RNA_437	DGTCGLVEVEKGVLPQLEQPYVFIK
RNA_438	GHFDGQQGEVPVSIINNTVYTK
RNA_439	ELHLSWEVGKPRPPLNRNYVFTGYR
RNA_440	DGCVPLNIIPLTTAAKLMVVIPDYNTYK
RNA_441	KPTETICAPLTVFFDGRVDGQVDLFR
RNA_442	FASVYAWNRK
RNA_443	YAISAKNR
RNA_444	VEGCMVQVTCGTTTLNGLWLDDVVYCPR
RNA_445	KPTETICAPLTVFFDGR
RNA_446	FDTRVLSNLNLPGCDGGSLYVNK
RNA_447	EGVEFLRDGWEIVK
RNA_448	HITSKETLYCIDGALLTK
RNA_449	ILNNLGVDIAANTVIWDYKR
RNA_450	VTIDYTEISFMLWCKDGHVETFYPK
RNA_451	NYVFTGYR
RNA_452	VTIDYTEISFMLWCK
RNA_453	DYLASGGQPITNCVK
RNA_454	ETMSYLFQHANLDSCK
RNA_455	LFAAETLKATEETFK
RNA_456	TVYDDGAR
RNA_457	QGEIKDATPSDFVR
RNA_458	RPFLCCKCCYDHVISTSHK
RNA_459	VGMQKYSTLQGPPGTGK
RNA_460	NIKPVPEVK
RNA_461	SFIEDLLFNK
RNA_462	KDWYDFVENPDILR
RNA_463	LRGTAVMSLK
RNA_464	LNQLESKMSGK
RNA_465	DTTEAFEK
RNA_466	LDKVEAEVQIDR
RNA_467	NNKSWMESEFR
RNA_468	EGFFTYICGFIQQK
RNA_469	EPCSSGTYEGNSPFHPLADNK
RNA_470	AGKASCTLSEQLDFIDTK
RNA_471	FKTEGLCVDIPGIPK
RNA_472	FNVAITRAK
RNA_473	VAGDSGFAAYSR
RNA_474	KSNLKPFER
RNA_475	IADKYVR
RNA_476	TQFNYYKK
RNA_477	YFKNHTSPDVDLGDISGINASVVNIQK
RNA_478	CYGVSPTKLNDLCFTNVYADSFVIR
RNA_479	NLYDKLVSSFLEMK
RNA_480	GMVLGSLAATVR
RNA_481	DQVILLNK
RNA_482	CTLKSFTVEK
RNA_483	RVDFCGK
RNA_484	NTVCTVCGMWKGYGCSCDQLR
RNA_485	FISTCACEIVGGQIVTCAKEIK
RNA_486	VVVLSFELLHAPATVCGPK
RNA_487	NTQEVFAQVKQIYK
RNA_488	QYGDCLGDIAARDLICAQK
RNA_489	KFDTFNGECPNFVFPLNSIIK
RNA_490	LVSSFLEMK
RNA_491	NSIDAFK
RNA_492	DHIGTRNPANNAAIVLQLPQGTTLPK
RNA_493	FTTTLNDFNLVAMK
RNA_494	GTTVLLKEPCSSGTYEGNSPFHPLADNK
RNA_495	LEKMADQAMTQMYK
RNA_496	LTDNVYIK
RNA_497	NVIPTITQMNLKYAISAK
RNA_498	VWTLMNVLTLVYK
RNA_499	YNYEPLTQDHVDILG
RNA_500	IFTIGTVTLK
RNA_501	DLPQGFSALEPLVDLPIGINITR
RNA_502	VDGQVDLFRNAR
RNA_503	EIIFLEGETLPTEVLTEEVVLK
RNA_504	SEKSYELQTPFEIK
RNA_505	VVVLSFELLHAPATVCGPKK
RNA_506	TVYSDVENPHLMGWDYPKCDR
RNA_507	ALTGIAVEQDK
RNA_508	LDGFMGRIR
RNA_509	IKPHNSHEGK
RNA_510	SEKQVEQK
RNA_511	CTSVVLLSVLQQLR
RNA_512	VKPTVVVNAANVYLKHGGGVAGALNK
RNA_513	QGFVDSDVETKDVVECLK
RNA_514	KLDGFMGR
RNA_515	VQHMVVKAALLADK
RNA_516	AIVSTIQR
RNA_517	HVYQLRAR
RNA_518	FPNITNLCPFGEVFNATRFASVYAWNR
RNA_519	HVICTSEDMLNPNYEDLLIRK
RNA_520	IFVDGVPFVVSTGYHFRELGVVHNQDVN
RNA_521	VEAEVQIDR
RNA_522	YFVKIGPER
RNA_523	FADDLNQLTGYKKPASR
RNA_524	IQPGQTFSVLACYNGSPSGVYQCAMR
RNA_525	RTMFVFLVLLPLVSSQCVNLTTR
RNA_526	EQIDGYVMHANYIFWR
RNA_527	GFYAEGSRGGSQASSR
RNA_528	FALTCFSTQFAFACPDGVKHVYQLR
RNA_529	MADSNGTITVEELK
RNA_530	EHEHEIAWYTER
RNA_531	VYSTGSNVFQTR
RNA_532	FDEDDSEPVLKGVK
RNA_533	LQDVVNQNAQALNTLVK
RNA_534	QIYKTPPIK
RNA_535	LIIRENNR
RNA_536	LDGVVCTEIDPKLDNYYK
RNA_537	MESLVPGFNEK
RNA_538	DCSKVITGLHPTQAPTHLSVDTK
RNA_539	TEGLCVDIPGIPKDMTYR
RNA_540	IVYTACSHAAVDALCEKALK
RNA_541	ASCTLSEQLDFIDTK
RNA_542	CSAYTVELGTEVNEFACVVADAVIK
RNA_543	EGQINDMILSLLSK
RNA_544	EIDRLNEVAK
RNA_545	TQSLLIVNNATNVVIK
RNA_546	HTTCCSLSHR
RNA_547	RCPAEIVDTVSALVYDNK
RNA_548	FADDLNQLTGYK
RNA_549	LKLFAAETLK
RNA_550	YSTLQGPPGTGK
RNA_551	SLNVAKSEFDR
RNA_552	DLLARAGK
RNA_553	EETGLLMPLK
RNA_554	LWAQCVQLHNDILLAK
RNA_555	AMPNMLR
RNA_556	NTCDGTTFTYASALWEIQQVVDADSK
RNA_557	GCCSCGSCCK
RNA_558	VGGNYNYLYRLFR
RNA_559	YPANSIVCRFDTR
RNA_560	NYVFTGYRVTK
RNA_561	SAPLIELCVDEAGSK
RNA_562	LLGVGGKPCIK
RNA_563	DFGGFNFSQILPDPSKPSKR
RNA_564	LNEEIAIILASFSASTSAFVETVK
RNA_565	GVYYPDKVFR
RNA_566	GVLPQLEQPYVFIK
RNA_567	MSECVLGQSK
RNA_568	HSSGVTRELMR
RNA_569	IAGHHLGRCDIK
RNA_570	LCEEMLDNR
RNA_571	VITGLHPTQAPTHLSVDTK
RNA_572	SREETGLLMPLK
RNA_573	LKVDTANPK
RNA_574	HTTCCSLSHRFYR
RNA_575	TDGTLMIER
RNA_576	GLVASIKNFK
RNA_577	SVLYYQNNVFMSEAK
RNA_578	TFLLKYNENGTITDAVDCALDPLSETK
RNA_579	FNPPALQDAYYR
RNA_580	YCALAPNMMVTNNTFTLK
RNA_581	HINAQVAKSHNIALIWNVK
RNA_582	SVSPKLFIR
RNA_583	SVNITFELDERIDK
RNA_584	ITFGGPSDSTGSNQNGER
RNA_585	ADETQALPQRQK
RNA_586	IEELFYSYATHSDK
RNA_587	SDARTAPHGHVMVELVAELEGIQYGR
RNA_588	ENSYTTTIKPVTYKLDGVVCTEIDPK
RNA_589	THVQLSLPVLQVRDVLVR
RNA_590	LNEVAKNLNESLIDLQELGK
RNA_591	TTLPVNVAFELWAKR
RNA_592	YVDNNFCGPDGYPLECIK
RNA_593	AELAKNVSLDNVLSTFISAAR
RNA_594	SVYPVASPNECNQMCLSTLMK
RNA_595	SYLTPGDSSSGWTAGAAAYYVGYLQPR
RNA_596	NTNPIQLSSYSLFDMSKFPLK
RNA_597	CDLQNYGDSATLPKGIMMNVAK
RNA_598	QGDDYVYLPYPDPSRILGAGCFVDDIVK
RNA_599	QFHQKLLK
RNA_600	IEELFYSYATHSDKFTD
RNA_601	GETFVTHSK
RNA_602	IQEGVVDYGARFYFYTSK
RNA_603	VCEFQFCNDPFLGVYYHK
RNA_604	GVITHDVSSAINRPQIGVVR
RNA_605	MSDNGPQNQR
RNA_606	SFDLGDELGTDPYEDSK
RNA_607	KDNSYFTE
RNA_608	MADQAMTQMYK
RNA_609	HYVYIGDPAQLPAPR
RNA_610	IIPARAR
RNA_611	ASCTLSEQLDFIDTKR
RNA_612	LYYDSMSYEDQDALFAYTKR
RNA_613	IVQLSEISMDNSPNLAWPLIVTALR
RNA_614	HTPINLVR
RNA_615	LYLDAYNMMISAGFSLWVYK
RNA_616	QARSEDK
RNA_617	LLHKPIVWHVNNATNK
RNA_618	IFTIGTVTLKQGEIK
RNA_619	EETGLLMPLKAPK
RNA_620	TVYDDGARR
RNA_621	ENDSKEGFFTYICGFIQQK
RNA_622	EILVTYNCCDDDYFNK
RNA_623	VLSNLNLPGCDGGSLYVNK
RNA_624	GAGGHSYGADLKSFDLGDELGTDPYEDSK
RNA_625	WDLLKYDFTEER
RNA_626	LQSLQTYVTQQLIR
RNA_627	LTKYTMADLVYALR
RNA_628	SFDLGDELGTDPYEDFQENWNTK
RNA_629	IIMRLWLCWK
RNA_630	VIGHSMQNCVLK
RNA_631	ARTVAGVSICSTMTNR
RNA_632	SPIQYIDIGNYTVSCSPFTINCQEPK
RNA_633	NIDGYFKIYSK
RNA_634	FRIDGDMVPHISR
RNA_635	LDGFMGR
RNA_636	GFGDSVEEVLSEARQHLK
RNA_637	VYSSANNCTFEYVSQPFLMDLEGK
RNA_638	DCVMYASAVVLLILMTAR
RNA_639	ITGLYPTLNISDEFSSNVANYQKVGMQK
RNA_640	DQVILLNKHIDAYK
RNA_641	KSAPLIELCVDEAGSK
RNA_642	GFGDSVEEVLSEAR
RNA_643	QGNFKNLR
RNA_644	SHNIALIWNVK
RNA_645	HGGGVAGALNK
RNA_646	KLMPVCVETK
RNA_647	VSAKPPPGDQFK
RNA_648	LIANQFNSAIGKIQDSLSSTASALGK
RNA_649	NVATLQAENVTGLFK
RNA_650	GLQPSVGPKQASLNGVTLIGEAVK
RNA_651	MKIILFLALITLATCELYHYQECVR
RNA_652	VLSNLNLPGCDGGSLYVNKHAFHTPAFDK
RNA_653	EGFFTYICGFIQQKLALGGSVAIK
RNA_654	ARVECFDK
RNA_655	IQEGVVDYGAR
RNA_656	YMSALNHTKK
RNA_657	DATPSDFVR
RNA_658	MQRMLLEK
RNA_659	DVVECLK
RNA_660	HFDEGNCDTLK
RNA_661	LALGGSVAIK
RNA_662	TIAFGGCVFSYVGCHNK
RNA_663	GVEAVMYMGTLSYEQFKK
RNA_664	VENMTPR
RNA_665	KDAPYIVGDVVQEGVLTAVVIPTK
RNA_666	LISMMGFK
RNA_667	VDWTIEYPIIGDELKINAACR
RNA_668	FVRIQPGQTFSVLACYNGSPSGVYQCAMR
RNA_669	DPNFKDQVILLNK
RNA_670	VESSSKLWAQCVQLHNDILLAK
RNA_671	SNHNFLVQAGNVQLRVIGHSMQNCVLK
RNA_672	HHANEYR
RNA_673	HGTFTCASEYTGNYQCGHYKHITSK
RNA_674	AALLADKFPVLHDIGNPK
RNA_675	IQDSLSSTASALGK
RNA_676	GPITDVFYK
RNA_677	CSFYEDFLEYHDVR
RNA_678	AYKDYLASGGQPITNCVK
RNA_679	ARLYYDSMSYEDQDALFAYTK
RNA_680	MSGKGQQQQGQTVTK
RNA_681	VTLADAGFIK
RNA_682	VTSAMQTMLFTMLR
RNA_683	ATEETFK
RNA_684	EITVATSRTLSYYK
RNA_685	AGGTTEMLAK
RNA_686	CHIDHPNPKGFCDLK
RNA_687	DVLECNVK
RNA_688	VQPTESIVRFPNITNLCPFGEVFNATR
RNA_689	SQDLSVVSKVVK
RNA_690	GHLRIAGHHLGR
RNA_691	EFLTRNPAWR
RNA_692	WYFYYLGTGPEAGLPYGANK
RNA_693	FKEGVEFLR
RNA_694	KIFVDGVPFVVSTGYHFR
RNA_695	GIYQTSNFR
RNA_696	GPITDVFYKENSYTTTIKPVTYK
RNA_697	AKVTSAMQTMLFTMLR
RNA_698	TQFNYYK
RNA_699	ARAGEAANFCALILAYCNK
RNA_700	CNLGGAVCR
RNA_701	VIGHSMQNCVLKLK
RNA_702	VGGNYNYLYR
RNA_703	GETFVTHSKGLYR
RNA_704	ETMSYLFQHANLDSCKR
RNA_705	GFYAEGSR
RNA_706	LQFTSLEIPR
RNA_707	KQQTVTLLPAADLDDFSK
RNA_708	HGTFTCASEYTGNYQCGHYK
RNA_709	ETLYCIDGALLTK
RNA_710	DAPAHISTIGVCSMTDIAK
RNA_711	HDFFKFR
RNA_712	ILGAGCFVDDIVK
RNA_713	YCALAPNMMVTNNTFTLKGGAPTK
RNA_714	DGHVETFYPK
RNA_715	NTNPIQLSSYSLFDMSK
RNA_716	FPVLHDIGNPKAIK
RNA_717	YDFTEERLK
RNA_718	FNPPALQDAYYRAR
RNA_719	SAFYILPSIISNEK
RNA_720	YWDQTYHPNCVNCLDDR
RNA_721	YMNSQGLLPPKNSIDAFK
RNA_722	MESLVPGFNEKTHVQLSLPVLQVR
RNA_723	ILNNLGVDIAANTVIWDYK
RNA_724	ITEHSWNADLYK
RNA_725	FSNYQHEETIYNLLK
RNA_726	VEAEVQIDRLITGR
RNA_727	NGNKGAGGHSYGADLK
RNA_728	GVITHDVSSAINRPQIGVVREFLTR
RNA_729	WFLNRFTTTLNDFNLVAMK
RNA_730	KFLPFQQFGR
RNA_731	NSKVQIGEYTFEK
RNA_732	ATNNAMQVESDDYIATNGPLK
RNA_733	NPANNAAIVLQLPQGTTLPK
RNA_734	FPRGQGVPINTNSSPDDQIGYYR
RNA_735	DGHVETFYPKLQSSQAWQPGVAMPNLYK
RNA_736	PVVQTIEVNSFSGYLK
RNA_737	SHKPPISFPLCANGQVFGLYK
RNA_738	VQHMVVK
RNA_739	LWLCWKCR
RNA_740	TNVYLAVFDK
RNA_741	VIHFGAGSDK
RNA_742	VPTDNYITTYPGQGLNGYTVEEAKTVLK
RNA_743	LQNNELSPVALR
RNA_744	FDNPVLPFNDGVYFASTEKSNIIR
RNA_745	NVSLDNVLSTFISAARQGFVDSDVETK
RNA_746	LNQLESK
RNA_747	GWIFGTTLDSKTQSLLIVNNATNVVIK
RNA_748	ALTGIAVEQDKNTQEVFAQVK
RNA_749	GDYGDAVVYR
RNA_750	HLIPLMYK
RNA_751	DCPAVAKHDFFK
RNA_752	GTAVMSLKEGQINDMILSLLSK
RNA_753	FLPFQQFGRDIADTTDAVR
RNA_754	FALTCFSTQFAFACPDGVK
RNA_755	KSAAEASK
RNA_756	QVVSDIDYVPLK
RNA_757	LDMVDTSLSGFK
RNA_758	DAPYIVGDVVQEGVLTAVVIPTKK
RNA_759	QASLNGVTLIGEAVK
RNA_760	SGETLGVLVPHVGEIPVAYRK
RNA_761	MVSLLSVLLSMQGAVDINKLCEEMLDNR
RNA_762	HPNQEYADVFHLYLQYIR
RNA_763	GPEQTQGNFGDQELIRQGTDYK
RNA_764	IDKVLNEK
RNA_765	MFLLTTK
RNA_766	ASANLAATK
RNA_767	QALLKTVQFCDAMR
RNA_768	YLVQQESPFVMMSAPPAQYELK
RNA_769	CPAEIVDTVSALVYDNKLK
RNA_770	AAEIRASANLAATK
RNA_771	IYCPACHNSEVGPEHSLAEYHNESGLK
RNA_772	LISMMGFKMNYQVNGYPNMFITR
RNA_773	KVPTDNYITTYPGQGLNGYTVEEAK
RNA_774	GAGGHSYGADLK
RNA_775	QGTDYKHWPQIAQFAPSASAFFGMSR
RNA_776	VTFGDDTVIEVQGYKSVNITFELDER
RNA_777	VDGVDVELFENKTTLPVNVAFELWAK
RNA_778	SATCITRCNLGGAVCR
RNA_779	GGRFVLALLSDLQDLK
RNA_780	MSECVLGQSKR
RNA_781	VGILCIMSDRDLYDK
RNA_782	CVNFNFNGLTGTGVLTESNKK
RNA_783	VQIGEYTFEK
RNA_784	DAAMQRK
RNA_785	CHIDHPNPK
RNA_786	GDYGDAVVYRGTTTYK
RNA_787	SFIEDLLFNKVTLADAGFIK
RNA_788	VDTANPKTPK
RNA_789	FVSLAIDAYPLTK
RNA_790	YTMADLVYALR
RNA_791	MSDNGPQNQRNAPR
RNA_792	HLIPLMYKGLPWNVVR
RNA_793	TNVYLAVFDKNLYDK
RNA_794	YVDNNFCGPDGYPLECIKDLLAR
RNA_795	RPFLCCK
RNA_796	CKSAFYILPSIISNEK
RNA_797	SAFVNLKQLPFFYYSDSPCESHGK
RNA_798	WDLIISDMYDPKTK
RNA_799	SFTVEKGIYQTSNFR
RNA_800	GAKLLHKPIVWHVNNATNK
RNA_801	GIKIQEGVVDYGAR
RNA_802	LGASQRVAGDSGFAAYSR
RNA_803	LTLGVYDYLVSTQEFRYMNSQGLLPPK
RNA_804	NLNESLIDLQELGK
RNA_805	EDLKFPR
RNA_806	NGVLITEGSVK
RNA_807	GWIFGTTLDSK
RNA_808	YTQLCQYLNTLTLAVPYNMR
RNA_809	EGVEFLR
RNA_810	ITFGGPSDSTGSNQNGERSGAR
RNA_811	CTSVVLLSVLQQLRVESSSK
RNA_812	MVSLLSVLLSMQGAVDINK
RNA_813	MFYKGVITHDVSSAINRPQIGVVR
RNA_814	SIAATRGATVVIGTSK
RNA_815	TATKAYNVTQAFGR
RNA_816	GTSPARMAGNGGDAALALLLLDR
RNA_817	TIGPDMFLGTCR
RNA_818	DGTCGLVEVEK
RNA_819	EGVFVSNGTHWFVTQR
RNA_820	FVLALLSDLQDLKWAR
RNA_821	FDNPVLPFNDGVYFASTEK
RNA_822	RSFIEDLLFNK
RNA_823	LSYGIATVR
RNA_824	NSTPGSSR
RNA_825	YDFTEER
RNA_826	SYELQTPFEIKLAK
RNA_827	KLDNDALNNIINNAR
RNA_828	TPPIKDFGGFNFSQILPDPSKPSK
RNA_829	DVVECLKLSHQSDIEVTGDSCNNYMLTYNK
RNA_830	FTTTLNDFNLVAMKYNYEPLTQDHVDILG
RNA_831	YTQLCQYLNTLTLAVPYNMRVIHFGAGSDK
RNA_832	KLLEQWNLVIGFLFLTWICLLQFAYANR
RNA_833	LLEQWNLVIGFLFLTWICLLQFAYANRNR
RNA_834	VYSSANNCTFEYVSQPFLMDLEGKQGNFK
RNA_835	HHANEYRLYLDAYNMMISAGFSLWVYK
RNA_836	LSHQSDIEVTGDSCNNYMLTYNKVENMTPR
RNA_837	QFDTYNLWNTFTRLQSLENVAFNVVNK
RNA_838	LNVGDYFVLTSHTVMPLSAPTLVPQEHYVR
RNA_839	SFDLGDELGTDPYEDFQENWNTKHSSGVTR
RNA_840	LPDDFTGCVIAWNSNNLDSKVGGNYNYLYR
RNA_841	QEEVQELYSPIFLIVAAIVFITLCFTLK
RNA_842	LEGYAFEHIVYGDFSHSQLGGLHLLIGLAK
RNA_843	NLQEFKPRSQMEIDFLELAMDEFIER
RNA_844	CDHCGETSWQTGDFVKATCEFCGTENLTK
RNA_845	GPHEFCSQHTMLVKQGDDYVYLPYPDPSR
RNA_846	QLPFFYYSDSPCESHGKQVVSDIDYVPLK
RNA_847	ESPFELEDFIPMDSTVKNYFITDAQTGSSK
RNA_848	QEEVQELYSPIFLIVAAIVFITLCFTLKR
RNA_849	IILFLALITLATCELYHYQECVRGTTVLLK
RNA_850	SEDAQGMDNLACEDLKPVSEEVVENPTIQK
RNA_851	ATYKPNTWCIRCLWSTKPVETSNSFDVLK
RNA_852	HFDEGNCDTLKEILVTYNCCDDDYFNK
RNA_853	LLHKPIVWHVNNATNKATYKPNTWCIR
RNA_854	VLNEKCSAYTVELGTEVNEFACVVADAVIK
RNA_855	LLEQWNLVIGFLFLTWICLLQFAYANR
RNA_856	FLYIIKLIFLWLLWPVTLACFVLAAVYR
RNA_857	VYYTSNPTTFHLDGEVITFDNLKTLLSLR
RNA_858	INWITGGIAIAMACLVGLMWLSYFIASFR
RNA_859	TFYVLPNDDTLRVEAFEYYHTTDPSFLGR
RNA_860	FYGGWHNMLKTVYSDVENPHLMGWDYPK
RNA_861	GIMMNVAKYTQLCQYLNTLTLAVPYNMR

## Sheet: Table-S4 Immunity_antigenicity
CD4 Immunogenicity
Sequence id	Peptide	Start	End	Combined Score	Immunogenicity Score	Peptide core	Median Percentile Rank (7-allele)	HLA-DRB1:03:01	HLA-DRB1:07:01	HLA-DRB1:15:01	HLA-DRB3:01:01	HLA-DRB3:02:02	HLA-DRB4:01:01	HLA-DRB5:01:01
A26	SWMESDFRVYSSANN	1	15	49.6443	91.1108	FRVYSSANN	22	9.3	22	9.6	27	17	87	29
A26	DFRVYSSANNCTFEY	6	20	46.3982	82.9956	FRVYSSANN	22	65	22	11	18	4.7	87	31
A154	DAALALLLLDRLNQL	21	35	48.125	97.8125	LALLLLDRL	15	4.1	53	15	2.2	27	0.85	55
A154	LALLLLDRLNQLESK	24	38	47.643	98.1076	LLLDRLNQL	14	4.1	54	25	2.3	14	2.5	65
A343	NLMEFVFKNIDGYFK	6	20	42.5956	77.9889	FKNIDGYFK	19	25	50	18	8	19	58	0.21
pMHC Class I Immunogenicity
Peptide	length	score
RFDNPVLPFNVGVYFASTEK	20	0.31362
QGNFKNLMEFVFKNIDGYFK	20	0.11538
MFVFLVLLPLVSSQCVNLTTRTR	23	-0.1661
SWMESDFRVYSSANNCTFEYVSQPFLMDLERKPGNFNNLR	40	-0.24998
MHCII-NP
Sequence name	Peptide start	Peptide end	Peptide length	Peptide	N motif	C motif	Cleavage probability score	Cleavage probability percentile rank
1	1	23	37	15	QPFLMDLERKPGNFN	SQP	FNN	0.5773	0
2	1	5	19	15	SDFRVYSSANNCTFE	ESD	FEY	0.40976	0.43
3	1	23	38	16	QPFLMDLERKPGNFNN	SQP	NNL	0.3659	0.87
4	1	21	34	14	VSQPFLMDLERKPG	YVS	PGN	0.34576	1.3
5	1	23	36	14	QPFLMDLERKPGNF	SQP	NFN	0.24683	1.73
6	2	4	19	16	NPVLPFNVGVYFASTE	DNP	TEK	0.49595	0
7	2	4	18	15	NPVLPFNVGVYFAST	DNP	STE	0.46662	4.76
8	2	3	18	16	DNPVLPFNVGVYFAST	FDN	STE	0.35127	9.52
9	2	4	17	14	NPVLPFNVGVYFAS	DNP	AST	0.34008	14.29
10	2	3	17	15	DNPVLPFNVGVYFAS	FDN	AST	0.31057	19.05
11	3	8	21	14	LPLVSSQCVNLTTR	LLP	TRT	0.49083	0
12	3	8	22	15	LPLVSSQCVNLTTRT	LLP	RTR	0.45958	2.22
13	3	8	20	13	LPLVSSQCVNLTT	LLP	TTR	0.20638	4.44
14	3	2	17	16	FVFLVLLPLVSSQCVN	MFV	VNL	0.20421	6.67
15	3	5	17	13	LVLLPLVSSQCVN	FLV	VNL	0.1666	8.89
16	4	2	17	16	GNFKNLMEFVFKNIDG	QGN	DGY	0.42363	0
17	4	2	16	15	GNFKNLMEFVFKNID	QGN	IDG	0.33396	4.76
18	4	2	14	13	GNFKNLMEFVFKN	QGN	KNI	0.32238	9.52
19	4	3	17	15	NFKNLMEFVFKNIDG	GNF	DGY	0.19954	14.29
20	4	5	17	13	KNLMEFVFKNIDG	FKN	DGY	0.18297	19.05
Antigenicity
Sequence id	Length	sequence	Antigenic motifs	Antigenic propensity
A26	40	SWMESDFRVYSSANNCTFEYVSQPFLMDLERKPGNFNNLR	DFRVYSS, TFEYVSQPFLM	0.9981
A53	42	MNSRNYIAQVDVVNFNLTVSSQCVNLTTRTQLPPAYTNSFTR	NYIAQVDVVNFNLTVSSQCVNL, TQLPPAY	1.0358
A154	38	NSTPGSSMGTSPARMAGNGGDAALALLLLDRLNQLESK	DAALALLLLDR	0.9921
A343	20	QGNFKNLMEFVFKNIDGYFK	LMEFVFK	0.9867

## Sheet: Table-S5_MHC-II Binding Predic
MHC Class-II Binding Prediction
allele	seq_num	start	end	length	method	peptide	percentile_rank	adjusted_rank	smm_align_core	smm_align_ic50	smm_align_rank	smm_align_adjusted_rank
HLA-DPA1*01:03/DPB1*02:01	4	3	22	20	Consensus (comb.lib./smm/nn)	VFLVLLPLVSSQCVNLTTRT	25	193.28	VFLVLLPLV	846	15	115.97
HLA-DRB1*04:05	1	1	20	20	Consensus (smm/nn/sturniolo)	SWMESDFRVYSSANNCTFEY	8.1	62.62	FRVYSSANN	767	21	162.35
HLA-DRB1*12:01	4	3	22	20	Consensus (smm/nn)	VFLVLLPLVSSQCVNLTTRT	12.65	97.8	VFLVLLPLV	750	5.3	40.97
HLA-DRB1*09:01	4	4	23	20	Consensus (comb.lib./smm/nn)	FLVLLPLVSSQCVNLTTRTR	25	193.28	FLVLLPLVS	724	20	154.62
HLA-DRB1*03:01	2	1	20	20	Consensus (smm/nn/sturniolo)	VSQPFLMDLERKPGNFNNLR	12	92.77	FLMDLERKP	713	7.7	59.53
HLA-DRB1*13:02	3	1	20	20	Consensus (smm/nn/sturniolo)	RFDNPVLPFNVGVYFASTEK	22	170.08	LPFNVGVYF	713	14	108.24
HLA-DRB1*12:01	4	2	21	20	Consensus (smm/nn)	FVFLVLLPLVSSQCVNLTTR	11.9	92	VFLVLLPLV	696	4.8	37.11
HLA-DRB1*12:01	3	1	20	20	Consensus (smm/nn)	RFDNPVLPFNVGVYFASTEK	31.9	246.62	VLPFNVGVY	694	4.8	37.11
HLA-DRB1*09:01	4	3	22	20	Consensus (comb.lib./smm/nn)	VFLVLLPLVSSQCVNLTTRT	25	193.28	FLVLLPLVS	675	19	146.89
HLA-DPA1*02:01/DPB1*05:01	5	1	20	20	Consensus (comb.lib./smm/nn)	QGNFKNLMEFVFKNIDGYFK	1.4	10.82	FKNLMEFVF	649	1.4	10.82
HLA-DRB1*09:01	4	2	21	20	Consensus (comb.lib./smm/nn)	FVFLVLLPLVSSQCVNLTTR	25	193.28	FLVLLPLVS	634	17	131.43
HLA-DRB1*09:01	4	1	20	20	Consensus (comb.lib./smm/nn)	MFVFLVLLPLVSSQCVNLTT	24	185.55	FLVLLPLVS	632	17	131.43
HLA-DRB1*15:01	1	1	20	20	Consensus (smm/nn/sturniolo)	SWMESDFRVYSSANNCTFEY	15	115.97	FRVYSSANN	611	15	115.97
HLA-DPA1*03:01/DPB1*04:02	4	3	22	20	Consensus (comb.lib./smm/nn)	VFLVLLPLVSSQCVNLTTRT	11	85.04	VFLVLLPLV	566	11	85.04
HLA-DRB1*12:01	4	1	20	20	Consensus (smm/nn)	MFVFLVLLPLVSSQCVNLTT	10.95	84.66	VFLVLLPLV	511	2.9	22.42
HLA-DRB1*11:01	2	1	20	20	Consensus (smm/nn/sturniolo)	VSQPFLMDLERKPGNFNNLR	20	154.62	LMDLERKPG	506	20	154.62
HLA-DQA1*05:01/DQB1*03:01	3	1	20	20	Consensus (comb.lib./smm/nn)	RFDNPVLPFNVGVYFASTEK	22	170.08	FNVGVYFAS	501	28	216.47
HLA-DPA1*01:03/DPB1*02:01	5	1	20	20	Consensus (comb.lib./smm/nn)	QGNFKNLMEFVFKNIDGYFK	9	69.58	LMEFVFKNI	488	9	69.58
HLA-DPA1*02:01/DPB1*05:01	4	1	20	20	Consensus (comb.lib./smm/nn)	MFVFLVLLPLVSSQCVNLTT	7.9	61.08	MFVFLVLLP	474	0.71	5.49
HLA-DRB1*12:01	5	1	20	20	Consensus (smm/nn)	QGNFKNLMEFVFKNIDGYFK	6.6	51.03	VFKNIDGYF	438	2.2	17.01
HLA-DRB1*01:01	1	1	20	20	Consensus (comb.lib./smm/nn)	SWMESDFRVYSSANNCTFEY	51	394.29	FRVYSSANN	418	48	371.09
HLA-DPA1*02:01/DPB1*01:01	4	3	22	20	Consensus (comb.lib./smm/nn)	VFLVLLPLVSSQCVNLTTRT	41	316.98	VFLVLLPLV	386	8.6	66.49
HLA-DPA1*02:01/DPB1*01:01	5	1	20	20	Consensus (comb.lib./smm/nn)	QGNFKNLMEFVFKNIDGYFK	9.6	74.22	LMEFVFKNI	379	8.5	65.71
HLA-DRB1*15:01	4	4	23	20	Consensus (smm/nn/sturniolo)	FLVLLPLVSSQCVNLTTRTR	14	108.24	FLVLLPLVS	361	7.6	58.76
HLA-DRB1*01:01	5	1	20	20	Consensus (comb.lib./smm/nn)	QGNFKNLMEFVFKNIDGYFK	40	309.24	FKNLMEFVF	323	40	309.24
HLA-DRB1*04:01	4	4	23	20	Consensus (smm/nn/sturniolo)	FLVLLPLVSSQCVNLTTRTR	4.2	32.47	FLVLLPLVS	309	4.2	32.47
HLA-DRB1*04:01	4	3	22	20	Consensus (smm/nn/sturniolo)	VFLVLLPLVSSQCVNLTTRT	3.8	29.38	FLVLLPLVS	297	3.8	29.38
HLA-DRB1*04:01	4	2	21	20	Consensus (smm/nn/sturniolo)	FVFLVLLPLVSSQCVNLTTR	3.7	28.61	FLVLLPLVS	275	3.3	25.51
HLA-DRB1*04:01	4	1	20	20	Consensus (smm/nn/sturniolo)	MFVFLVLLPLVSSQCVNLTT	3.7	28.61	FLVLLPLVS	267	3.2	24.74
HLA-DRB1*15:01	4	3	22	20	Consensus (smm/nn/sturniolo)	VFLVLLPLVSSQCVNLTTRT	14	108.24	FLVLLPLVS	259	4.8	37.11
HLA-DRB1*07:01	4	4	23	20	Consensus (comb.lib./smm/nn)	FLVLLPLVSSQCVNLTTRTR	39	301.51	LPLVSSQCV	229	12	92.77
HLA-DRB1*07:01	4	3	22	20	Consensus (comb.lib./smm/nn)	VFLVLLPLVSSQCVNLTTRT	38	293.78	LPLVSSQCV	227	12	92.77
HLA-DRB4*01:01	4	4	23	20	Consensus (comb.lib./smm/nn)	FLVLLPLVSSQCVNLTTRTR	3.2	24.74	LPLVSSQCV	214	2.2	17.01
HLA-DRB1*15:01	4	2	21	20	Consensus (smm/nn/sturniolo)	FVFLVLLPLVSSQCVNLTTR	4	30.92	FLVLLPLVS	211	3.5	27.06
HLA-DRB1*15:01	4	1	20	20	Consensus (smm/nn/sturniolo)	MFVFLVLLPLVSSQCVNLTT	4	30.92	FLVLLPLVS	207	3.3	25.51
HLA-DRB1*04:01	1	1	20	20	Consensus (smm/nn/sturniolo)	SWMESDFRVYSSANNCTFEY	18	139.16	FRVYSSANN	204	1.6	12.37
HLA-DRB4*01:01	4	3	22	20	Consensus (comb.lib./smm/nn)	VFLVLLPLVSSQCVNLTTRT	3.1	23.97	LPLVSSQCV	198	1.9	14.69
HLA-DRB1*04:05	4	4	23	20	Consensus (smm/nn/sturniolo)	FLVLLPLVSSQCVNLTTRTR	7.2	55.66	FLVLLPLVS	177	2.7	20.87
HLA-DRB1*04:05	4	3	22	20	Consensus (smm/nn/sturniolo)	VFLVLLPLVSSQCVNLTTRT	7.2	55.66	FLVLLPLVS	161	2.3	17.78
HLA-DRB4*01:01	4	2	21	20	Consensus (comb.lib./smm/nn)	FVFLVLLPLVSSQCVNLTTR	3.4	26.29	LPLVSSQCV	153	1.1	8.5
HLA-DRB4*01:01	4	1	20	20	Consensus (comb.lib./smm/nn)	MFVFLVLLPLVSSQCVNLTT	4.1	31.7	LPLVSSQCV	152	1.1	8.5
HLA-DRB5*01:01	4	4	23	20	Consensus (smm/nn/sturniolo)	FLVLLPLVSSQCVNLTTRTR	9.4	72.67	FLVLLPLVS	137	5.5	42.52
HLA-DRB5*01:01	4	3	22	20	Consensus (smm/nn/sturniolo)	VFLVLLPLVSSQCVNLTTRT	9.4	72.67	FLVLLPLVS	132	5.2	40.2
HLA-DRB1*07:01	4	2	21	20	Consensus (comb.lib./smm/nn)	FVFLVLLPLVSSQCVNLTTR	36	278.32	FVFLVLLPL	121	5.8	44.84
HLA-DRB1*07:01	4	1	20	20	Consensus (comb.lib./smm/nn)	MFVFLVLLPLVSSQCVNLTT	35	270.59	FVFLVLLPL	119	5.7	44.07
HLA-DRB5*01:01	4	2	21	20	Consensus (smm/nn/sturniolo)	FVFLVLLPLVSSQCVNLTTR	4.1	31.7	FLVLLPLVS	110	4.1	31.7
HLA-DRB5*01:01	4	1	20	20	Consensus (smm/nn/sturniolo)	MFVFLVLLPLVSSQCVNLTT	4	30.92	FLVLLPLVS	107	4	30.92
HLA-DPA1*02:01/DPB1*01:01	4	2	21	20	Consensus (comb.lib./smm/nn)	FVFLVLLPLVSSQCVNLTTR	2.4	18.55	FVFLVLLPL	97	1.5	11.6
HLA-DRB1*04:05	4	2	21	20	Consensus (smm/nn/sturniolo)	FVFLVLLPLVSSQCVNLTTR	7.2	55.66	FVFLVLLPL	75	0.46	3.56
HLA-DRB1*04:05	4	1	20	20	Consensus (smm/nn/sturniolo)	MFVFLVLLPLVSSQCVNLTT	7.2	55.66	FVFLVLLPL	74	0.44	3.4
HLA-DPA1*02:01/DPB1*01:01	4	1	20	20	Consensus (comb.lib./smm/nn)	MFVFLVLLPLVSSQCVNLTT	2.4	18.55	FVFLVLLPL	65	0.89	6.88
HLA-DRB1*11:01	4	4	23	20	Consensus (smm/nn/sturniolo)	FLVLLPLVSSQCVNLTTRTR	1.4	10.82	FLVLLPLVS	57	1.4	10.82
HLA-DRB1*11:01	4	3	22	20	Consensus (smm/nn/sturniolo)	VFLVLLPLVSSQCVNLTTRT	1.4	10.82	FLVLLPLVS	55	1.4	10.82
HLA-DPA1*01:03/DPB1*02:01	4	2	21	20	Consensus (comb.lib./smm/nn)	FVFLVLLPLVSSQCVNLTTR	15	115.97	FVFLVLLPL	55	0.69	5.33
HLA-DPA1*01:03/DPB1*02:01	4	1	20	20	Consensus (comb.lib./smm/nn)	MFVFLVLLPLVSSQCVNLTT	9.7	74.99	FVFLVLLPL	52	0.63	4.87
HLA-DRB1*11:01	4	2	21	20	Consensus (smm/nn/sturniolo)	FVFLVLLPLVSSQCVNLTTR	1.2	9.28	FLVLLPLVS	48	1.2	9.28
HLA-DRB1*11:01	4	1	20	20	Consensus (smm/nn/sturniolo)	MFVFLVLLPLVSSQCVNLTT	1.2	9.28	FLVLLPLVS	47	1.2	9.28
HLA-DRB5*01:01	5	1	20	20	Consensus (smm/nn/sturniolo)	QGNFKNLMEFVFKNIDGYFK	0.54	4.17	FVFKNIDGY	33	0.54	4.17
HLA-DPA1*03:01/DPB1*04:02	4	2	21	20	Consensus (comb.lib./smm/nn)	FVFLVLLPLVSSQCVNLTTR	0.16	1.24	FVFLVLLPL	24	0.16	1.24
HLA-DPA1*03:01/DPB1*04:02	4	1	20	20	Consensus (comb.lib./smm/nn)	MFVFLVLLPLVSSQCVNLTT	0.16	1.24	FVFLVLLPL	24	0.16	1.24
HLA-DRB1*01:01	4	4	23	20	Consensus (comb.lib./smm/nn)	FLVLLPLVSSQCVNLTTRTR	0.6	4.64	FLVLLPLVS	14	0.6	4.64
HLA-DRB1*01:01	4	3	22	20	Consensus (comb.lib./smm/nn)	VFLVLLPLVSSQCVNLTTRT	0.6	4.64	FLVLLPLVS	14	0.6	4.64
HLA-DRB1*01:01	4	2	21	20	Consensus (comb.lib./smm/nn)	FVFLVLLPLVSSQCVNLTTR	0.53	4.1	FLVLLPLVS	13	0.53	4.1
HLA-DRB1*01:01	4	1	20	20	Consensus (comb.lib./smm/nn)	MFVFLVLLPLVSSQCVNLTT	0.53	4.1	FLVLLPLVS	13	0.53	4.1

## Sheet: Table-S6_MHC-I Binding Predict
MHC Class-II Binding Prediction
allele	seq_num	start	end	length	peptide	core	icore	score	rank
HLA-B*35:01	2	7	15	9	LPFNVGVYF	LPFNVGVYF	LPFNVGVYF	0.971879	0.02
HLA-B*53:01	2	7	15	9	LPFNVGVYF	LPFNVGVYF	LPFNVGVYF	0.933906	0.02
HLA-B*40:01	1	18	26	9	FEYVSQPFL	FEYVSQPFL	FEYVSQPFL	0.922159	0.06
HLA-A*11:01	2	12	20	9	GVYFASTEK	GVYFASTEK	GVYFASTEK	0.920846	0.01
HLA-A*03:01	2	12	20	9	GVYFASTEK	GVYFASTEK	GVYFASTEK	0.918399	0.02
HLA-A*24:02	1	9	18	10	VYSSANNCTF	VYSSANNTF	VYSSANNCTF	0.895435	0.03
HLA-A*26:01	4	10	18	9	FVFKNIDGY	FVFKNIDGY	FVFKNIDGY	0.869689	0.03
HLA-A*26:01	4	9	18	10	EFVFKNIDGY	EVFKNIDGY	EFVFKNIDGY	0.75517	0.05
HLA-A*23:01	1	9	18	10	VYSSANNCTF	VYSSANNTF	VYSSANNCTF	0.754859	0.06
HLA-B*35:01	1	12	20	9	SANNCTFEY	SANNCTFEY	SANNCTFEY	0.753348	0.1
HLA-B*35:01	4	10	18	9	FVFKNIDGY	FVFKNIDGY	FVFKNIDGY	0.69975	0.12
HLA-A*01:01	1	11	20	10	SSANNCTFEY	SSANNTFEY	SSANNCTFEY	0.691415	0.1
HLA-A*24:02	1	19	27	9	EYVSQPFLM	EYVSQPFLM	EYVSQPFLM	0.686017	0.11
HLA-B*51:01	2	7	15	9	LPFNVGVYF	LPFNVGVYF	LPFNVGVYF	0.680026	0.08
HLA-A*03:01	2	11	20	10	VGVYFASTEK	VVYFASTEK	VGVYFASTEK	0.675012	0.18
HLA-B*51:01	3	8	16	9	LPLVSSQCV	LPLVSSQCV	LPLVSSQCV	0.673254	0.09
HLA-A*23:01	1	19	27	9	EYVSQPFLM	EYVSQPFLM	EYVSQPFLM	0.644477	0.1
HLA-A*30:02	1	12	20	9	SANNCTFEY	SANNCTFEY	SANNCTFEY	0.62244	0.09
HLA-A*24:02	2	1	9	9	RFDNPVLPF	RFDNPVLPF	RFDNPVLPF	0.606479	0.14
HLA-B*15:01	4	10	18	9	FVFKNIDGY	FVFKNIDGY	FVFKNIDGY	0.603024	0.21
HLA-A*01:01	1	12	20	9	SANNCTFEY	SANNCTFEY	SANNCTFEY	0.570386	0.15
HLA-A*23:01	2	1	9	9	RFDNPVLPF	RFDNPVLPF	RFDNPVLPF	0.544699	0.14
HLA-A*11:01	2	11	20	10	VGVYFASTEK	VVYFASTEK	VGVYFASTEK	0.528279	0.27
HLA-B*53:01	2	6	15	10	VLPFNVGVYF	VPFNVGVYF	VLPFNVGVYF	0.511867	0.13

## Sheet: Table-S7_Selected_Peptides
Combination	Sequence id	Length	Sequence	Protein accessions	Gene	Positions	Country
CL+NI+RNA	A26	40	SWMESDFRVYSSANNCTFEYVSQPFLMDLERKPGNFNNLR	QOD59281.1	S (S1)	[151-190]	Iran
CL+RNA	A349	20	RFDNPVLPFNVGVYFASTEK	QOT61311.1	S (S1)	[78-97]	Australia
	A194	23	MFVFLVLLPLVSSQCVNLTTRTR	QPG83544.1	S (S1)	[1-23]	USA
	A343	20	QGNFKNLMEFVFKNIDGYFK	QOI61545.1	S (S1)	[183-202]	USA
CL = cell line infection
NI = natural patient infection			﻿
