# Supplementary material for: Identification of Unique Peptides for SARS-CoV-2 Diagnostics and Vaccine Development by an In Silico Proteomics Approach
Source: Front Immunol. 2021 Sep 24;12:725240. doi: 10.3389/fimmu.2021.725240 (PMC8498204; doi:10.3389/fimmu.2021.725240)
Supplement: Supplementary file 5 [file DataSheet_5.xlsx]

## Sheet: Table-S1_TCR_PeptideComplex
PDB ID of Unbound TCR	Description of Unbound TCR Proteins	Peptide sequence	Chains	Bind chain	Binding energy	Number of Hydrogen bond	Interactant residues
3QH3	The crystal structure of TCR A6	SWMESDFRVYSSANNCTFEYVSQPFLMDLERKPGNFNNLR	A6 alpha chain A, C A6 beta chain B, D	A, B	-804.8	19	A (ARG 36-PRO 24, SER 39-ASN 14, SER 81-TYR 20, ARG 163-THR 17, ARG 163-GLU 19, LYS 168-TYR 20, ASN 14-SER 3, SER 83-ASN 14, ASP 161-ASN 15, PRO 80-CYS 16, SER 81-CYS 16, SER 83-CYS 16, GLU 44-LEU 26); B (ARG 101-ASN 37, THR 173-SER 12, GLU 166-ARG 8, HIS 168-ARG 8, HIS 168-SER 12, PHE 106-ARG 31)
		MFVFLVLLPLVSSQCVNLTTRTR		A, C, D	-970.6	16	A (ASN 65-GLN 14, SER 68-ASN 17, LEU 64-GLN 14); C (CYS 158-THR 22, VAL 159-THR 22, ASP 156-ARG 23, LYS 157-ARG 23, ASP 156-ARG 23, GLU 44-LEU 7); D (TRP 160-THR 19, HIS 168-ASN 17, THR 173-THR 20, GLU 166-THR 19, PRO 175-ARG 21, THR 173-THR 22, VAL 171-THR 220)
		QGNFKNLMEFVFKNIDGYFK		A, C, D	-871.3	11	A (ASN 52-GLN 1, ASN 52-GLY 2, GLN 63-ASN 3, LEU 64-ASN 3); C (ARG 36-LYS 13, SER 39-ASP 16, SER 81-ASN 14, CYS 158-TYR 18, SER 83-ASP 16, VAL 108-TYR 18); D (THR 173-LYS 20)
		RFDNPVLPFNVGVYFASTEK		C, D	-888.4	15	C (SER 39-ASN 10, LYS 41- ARG 1, LYS 41-ASP 3, CYS 158-GLY 12, VAL 159-GLY 12, ARG 163-SER 17, ARG 163-THR 18, GLU 44-ARG 1, ARG 36-ARG 1, SER 42-ARG 1, GLU 44-ARG 1, SER 83-ASN 10, GLN 105-ASN 10, ASP 161-ALA 16); D (TYR 14-THR 173)
1KGC	Crystal structure of a highly selected antiviral T cell receptor	SWMESDFRVYSSANNCTFEYVSQPFLMDLERKPGNFNNLR	T-cell receptor alpha chain D T-cell receptor beta chain E	D, E	-1066.9	14	D (TYR 31-SER 12, TYR 45-TYR 10, ASN 57-TYR 10, ARG 58-ASP 6, ARG 58-ASP 6, ARG 58-GLU 30, ARG 83-ARG 31, ARG 83-GLU 30, TYR 45-ARG 8, HIS 48-SER 12, GLN 41-ARG 31, GLY 42-ARG 31) E (GLU 105-TYR 10, ALA 99-ASN 14)
		MFVFLVLLPLVSSQCVNLTTRTR		D, E	-976	15	D (GLN 37-ARG 23, ASP 162-LEU 8, GLN 41-ARG 23) E (LEU 39-LEU 18, ARG 113-THR 19, THR 115-THR 19, LYS 181-GLN 14, LYS 181-GLN 14, PRO 179-MET 1, ASN 187-GLN 14, VAL 158-ARG 21, GLU 159-ARG 21, VAL 158-ARG 21, GLN 37-THR 22, GLU 159-ARG 23)
		QGNFKNLMEFVFKNIDGYFK		D, E	-865.7	7	D (TYR 31-ASN 3, ARG 36-LYS 20, HIS 48-ASN 3,GLU 44-LYS 20) E (TYR 100-ASN 6, HIS 29-ASN 14, TYR 107-ASN 14)
		RFDNPVLPFNVGVYFASTEK		D, E	-906.4	12	D (ARG 83-GLU 19, ARG 83-GLU 19, ARG 83-GLU 19, ARG 83-GLU 19, GLN 41-ARG 1, GLU 44-ARG 1, GLU 44-ARG 1, GLU 44-ARG 1, ALA 85-ASN 10) E (SER 174-GLY 12, GLU 168-ASN 4, GLU 168-ASN 4)
1TCR	MURINE T-CELL ANTIGEN RECEPTOR 2C CLONE	SWMESDFRVYSSANNCTFEYVSQPFLMDLERKPGNFNNLR	ALPHA, BETA T-CELL RECEPTOR Chain-A ALPHA, BETA T-CELL RECEPTOR chain-B	A, B	-984.3	14	A (LYS 111-ASN 14, SER 85-ASN 15, ER 85-ASN 15, VAL 114-ASN 15, TYR 38-TYR 20) B (SER 173-SER 12, THR 174-TYR 10, GLU 167-ARG 8, GLU 167-ARG 8, HIS 169-ARG 8, GLU 167-ARG 8, LEU 159-TYR 10, GLU 1-ASN 37, GLU 1-ASN 37)
		MFVFLVLLPLVSSQCVNLTTRTR		A, B	-1091.6	17	A (ARG 40-VAL 3, LYS 111-THR 20, LYS 111-THR 20, LYS 111-THR 22, ASP 169-GLN 14, SER 83-ASN 17, ALA 165-THR 19, ASP 164-ARG 21, ILE 162-ARG 21, ASP 164-ARG 21) B (ARG 9-VAL 6, ARG 9-VAL 6, THR 39-ARG 23, SER 173-GLN 14, HIS 169-SER 12,GLN 177-THR 22, THR 39-ARG 23)
		QGNFKNLMEFVFKNIDGYFK		A, B	-857.8	12	A (ARG 9-TYR 18, ARG 9-TYR 18, GLN 41-LEU 7, LYS 111-TYR 18) B (SER 173-ASP 16, SER 173-ASP 16, THR 174-ASN 14, GLU 167-LYS 13, GLU 167-LYS 13, HIS 169-LYS 13, THR 174-ASP 16, THR 174-GLY 17)
		RFDNPVLPFNVGVYFASTEK		A, B	-891.8	6	A (LYS 111-ASN 10, GLN 44-ARG 1, TYR 38-ARG 1, SER 85- ASN 10, GLN 37-ASN 10) B (SER 173-GLY 12)
2VLM	The Structural Dynamics and Energetics of an Immunodominant T-cell Receptor are Programmed by its Vbeta Domain	SWMESDFRVYSSANNCTFEYVSQPFLMDLERKPGNFNNLR	JM22 TCR ALPHA CHAIN-D JM22 TCR BETA CHAIN-E	D, E	-901.9	15	D (SER 13-ASN 38, LYS 106-ASN 37, LYS 106-ASN 37, LYS 149-GLU 30, LYS 149-GLU 30, LYS 149-ARG 31, ASP 150-ARG 31, VAL 153-ARG 31, VAL 153-ARG 31, ASP 157-ASN 37, LYS 106-ASN 38, GLY 104-ARG 40, GLU 6-ARG 40, GLN 7-ARG 40) E (GLY 42-GLN 23)
		MFVFLVLLPLVSSQCVNLTTRTR		D	-985.5	14	GLN 10-GLN 14, VAL 145-VAL 3, GLN 10-GLN 14, ASN 144-ARG 21, SER 13-ARG 21, SER 141-ARG 21, ASN 144-ARG 21, SER 141-ARG 21, GLN 142-ARG 23, ASP 140-ARG 23, ASP 140-ARG 23, GLU 195-ARG 23, GLU 195-ARG 23, ASP 140-ARG 23
		QGNFKNLMEFVFKNIDGYFK		E	-765.8	7	SER 168-LYS 20, ARG 195-TYR 18, SER 197-ASN 14, THR 199-ASN 14, THR 199-ASN 14, ARG 205-ASN 6, ARG 205-ASN 6
		RFDNPVLPFNVGVYFASTEK		D	-839.1	12	GLN 10-ASP 3, LYS 103-ASP 3, LYS 103-ASP 3, LYS 106-SER 17, LYS 106-SER 17, LYS 106-GLU 19,LYS 149-GLY 12 ASN 190-VAL 11, ASP 157-THR 18, ASP 157-THR 18, ASP 157-THR 18, GLN 38-LYS 20
2BNU	Structural and kinetic basis for heightened immunogenicity of T cell vaccines	SWMESDFRVYSSANNCTFEYVSQPFLMDLERKPGNFNNLR	T-CELL RECEPTOR ALPHA CHAIN C REGION Chain-A T-CELL RECEPTOR BETA CHAIN C REGION Chain-B	A, B	-893.6	12	A (VAL 163-ASN 15, ASP 25-ASN 37) B (THR 170-SER 12, THR 170-TYR 10, GLU 163-ARG 8, HIS 165-ARG 8, GLU 163-ARG 8, LEU 155-TYR 10, VAL 163-ASN 15, ASP 84-TYR 20, THR 45-LEU 26, THR 45-MET 27)
		MFVFLVLLPLVSSQCVNLTTRTR		A, B	-906.8	10	A (GLY 41-ARG 21, SER 109-LEU 18, ARG 106-THR 19) B (GLY 39-THR 19, GLN 36-ARG 21, ASP 37-ARG 21, THR 85-ARG 21, PRO 172-ARG 23, GLU 154-ARG 23, GLU 154-ARG 23)
		QGNFKNLMEFVFKNIDGYFK		A, B	-898.4	6	B (HIS 165-LYS 20, ARG 203-GLN 1, ARG 203-GLN 1, ARG 203-ASN 6, ASP 201-ASN 14) A (SER 168-TYR 18)
		RFDNPVLPFNVGVYFASTEK		A, B	-785.2	10	B (ARG 108-VAL 11, ASP 171-ARG 1, ASP 171-ARG 1, PRO 172-ASN 10, VAL 153-ASN 10, ASP 151-GLY 12, TYR 186-TYR 14) A (ASP 160-ARG 1, ASP 160-ARG 1, ASP 160-ARG 1)
2IAL	tructural basis for recognition of mutant self by a tumor-specific, MHC class II-restricted TCR	SWMESDFRVYSSANNCTFEYVSQPFLMDLERKPGNFNNLR	CD4+ T cell receptor E8 alpha chain-A, C CD4+ T cell receptor E8 beta chain-B, D	A, C, D	-882.2	21	A (ASN 17-TYR 20, ASN 17-ASN 15, THR 19-TYR 20, ARG 21-PRO 24, ARG 21-PHE 25, TYR 68-LEU 26, TYR 68-MET 27, GLU 66-LEU 29, GLU 66-ARG 31, ARG 57-ASN 14, SER 74-ASN 15) C (ASN 44-SER 12, LYS 53-GLU 30, LYS 53-GLU 30, LEU 45-TYR 10) D (VAL 4-ASN 15, TYR 100-VAL 9, HIS 96-ARG 8, THR 98-ARG 8, GLY 99-SER 12, PHE 101-ASN 15)
		MFVFLVLLPLVSSQCVNLTTRTR		A, C, D	-1360.3	16	C (SER 81-THR 19, THR 105-GLN 14, LYS 155-ASN 17, VAL 157-LEU 18, ARG 161-THR 22, PRO 38-PHE 4, ASP 9-SER 13, ASP 9-GLN 14, ASP 154-ASN 17, THR 78-THR 19) D (TRP 106-PHE 4, ASP 149-LEU 8) A (GLN 54-ARG 21, GLN 54-ARG 21, ASN 55-ARG 23, ASN 55-ARG 23)
		QGNFKNLMEFVFKNIDGYFK		A, B	-1034.4	8	A (ARG 161-ASP 16,ARG 161-ASP 16,ARG 161-ASP 16,SER 162-ASN 14) B (HIS 163-TYR 18, SER 164-GLY 17, SER 193-ASN 14, ARG 201-ASN 3)
		RFDNPVLPFNVGVYFASTEK		A, C, D	-900.3	13	A (ASN 17-GLY 12, ARG 21-ALA 16, THR 52-ARG 1, GLU 66-THR 18, GLU 66-THR 18) C (ASN 44-ASN 10, LYS 53-ARG 1, ASN 44-ARG 1, ASN 44-ARG 1, LEU 42-ASN 10) D (HIS 96-ASP 3, HIS 96-ASP 3, GLY 99-ASN 10)
2NW2	Crystal structure of ELS4 TCR	SWMESDFRVYSSANNCTFEYVSQPFLMDLERKPGNFNNLR	ELS4 TCR alpha chain-A ELS4 TCR beta chain-B	A	-788.5	4	ASN 194-ARG 40, ASP 201-ASN 14, PRO 205-TYR 20, GLU 200-MET 27
		MFVFLVLLPLVSSQCVNLTTRTR		A, B	-1002.8	18	A (LYS 83-LEU 5, LYS 83-VAL 6, CYS 164-THR 22, VAL 165-ARG 23, GLU 41-MET 1, GLU 41-PHE 2, GLU 41-VAL 3, ASP 162-ARG 23, ASP 162- ARG 23, GLU 9-ARG 23, ASP 162-ARG 23 ) B (LYS 167-ASN 17, THR 175-THR 20, LEU 160-THR 19, PRO 177-ARG 21, VAL 158-ARG 21, THR 175-THR 22)
		QGNFKNLMEFVFKNIDGYFK		A, B	-816.9	9	A (SER 170-ASP 16, SER 170-TYR 18) B (LYS 167-LYS 20, HIS 170-GLY 17, SER 171-GLY 17, SER 171-ASP 16, SER 200-ASN 14, ARG 208-ASN 3, ARG 208-ASN 3)
		RFDNPVLPFNVGVYFASTEK		A, B	-962.8	20	A (ALA 39-ASN 4, GLY 40-ASP 3, SER 85-PRO 5, LYS 163-THR 18, VAL 165-ALA 16, GLN 37-ASN 4, GLU 41-TYR 14, LYS 163-THR 18, ASP 162-LYS 20, GLU 9-LYS 20, GLU 9-LYS 20) B (ARG 113-ASP 3, ARG 113-ASP 3, ARG 113-ASP 3, GLN 178-ARG 1, ASP 176-ARG 1, PRO 177-PHE 2, GLU 168-ASN 10, GLU 168-ASN 10, HIS 170-VAL 11)
2Z35	Crystal structure of immune receptor	SWMESDFRVYSSANNCTFEYVSQPFLMDLERKPGNFNNLR	T-cell receptor alpha-chain-A T-cell receptor beta-chain-B	A, B	-804.1	11	A (GLN 44-GLN 23, ARG 48-ASN 37, SER 58-ARG 40, ARG 59-GLU 4, ARG 59-GLU 4, GLY 40-TYR 20) B (SER 7-ASN 14, ARG 9-TYR 20, ARG 9-ASN 15, ARG 9-TYR 20, ASN 27-ASP 28)
		MFVFLVLLPLVSSQCVNLTTRTR		A, B	-890.9	14	A (ARG 59-VAL 3, GLU 41-MET 1, GLN 44-PHE 4,GLU 41-THR 19, PRO 39-THR 19, SER 85-ARG 21, GLU 14-ARG 23 GLU 14-ARG 23, GLU 14-ARG 23, ILE 114-ARG 23) B (ALA 3-LEU 10, ARG 9-GLN 14, ARG 9-ASN 17, THR 5-SER 12)
		QGNFKNLMEFVFKNIDGYFK		A	-821.9	7	LYS 53-TYR 18, LYS 55-TYR 18, THR 65-TYR 18, GLN 9-ASN 3, GLU 63-LYS 20, GLU 63-LYS 20, GLN 76-LYS 20
		RFDNPVLPFNVGVYFASTEK		A, B	-692.7	8	A (LYS 111-PHE 9, LYS 111-ASN 10, GLY 8-ARG 1, GLY 109-ARG 1, ALA 108-ARG 1, GLN 37-ASN 10) B (THR 39-PRO 8, THR 87-ALA 16)
2PYF	Crystal Structures of High Affinity Human T-Cell Receptors Bound to pMHC RevealNative Diagonal Binding Geometry Unbound TCR Clone 5-1	SWMESDFRVYSSANNCTFEYVSQPFLMDLERKPGNFNNLR	T-Cell Receptor, Alpha Chain-A T-Cell Receptor, Beta Chain-B	A, B	-915.8	16	A (LYS 42- TYR 10, ARG 167-GLU 19, ARG 167-GLU 19, ARG 167-GLU 19, ASP 39-ASN 14, ASP 84-TYR 20, ASP 84-TYR 20, SER 46-LEU 26, SER 46-MET 27) B (VAL 2-ASP 28, THR 169-SER 12,THR 169-SER 12, GLU 104-ARG 8, GLU 104-ARG 8, GLU 153-TYR 10, PHE 102-ARG 31)
		MFVFLVLLPLVSSQCVNLTTRTR		A, B	-857	15	A (LYS 42-THR 19, PRO 40-ARG 21, ASP 160-ARG 23, ASP 160-ARG 23) B (HIS 164-ASN 17, GLU 162-GLN 14, GLU 162-ASN 17, LEU 154-THR 19, ASP 150-ARG 21, ASP 150-ARG 21, ASP 150-ARG 21, ASP 150-ARG 21, VAL 152-ARG 21, GLN 172-ARG 23,GLN 172-ARG 23)
		QGNFKNLMEFVFKNIDGYFK		B	-820.5	5	ASN 159-LEU 7, LYS 161-LEU 7, HIS 164-LYS 20, THR 196-ASN 14, SER 194-ASN 14
		RFDNPVLPFNVGVYFASTEK		A, B	-848.1	9	B (ARG 107-VAL 11, GLN 172-PRO 8, GLN 172-ARG 1,GLN 172-ARG 1, PRO 178-ASN 4, PRO 171-ASN 10, ASP 150-TYR 14) A (ASP 160-ARG 1,ASP 160-ARG 1)
3DX9	Crystal Structure of the DM1 TCR	SWMESDFRVYSSANNCTFEYVSQPFLMDLERKPGNFNNLR	DM1 T cell receptor alpha chain-A, C DM1 T cell receptor beta chain-B, D	A, B	-865.7	23	A (GLN 48-ASN 15, GLN 48-CYS 16, GLN 51-TYR 10, GLN 51-ARG 8, TYR 52-ARG 8, GLY 49-TYR 10, THR 99-SER 12, GLU 70-ARG 31, GLU 70-ARG 31, GLU 70-ARG 31) B (THR 2-ASP 6, THR 2-SER 5, ARG 9-GLU 19, ARG 9-GLU 19, ARG 9-GLU 19, SER 171-TYR 20, LYS 177-PRO 24, THR 185-ASN 14, GLN 224-TYR 20, VAL 168-ASN 15, GLU 169-THR 17, GLU 169-THR 17, GLU 169-THR 17)
		MFVFLVLLPLVSSQCVNLTTRTR		A, B	-1206.3	21	A (SER 47-ARG 21, GLN 48-THR 22, GLN 51-VAL 3, ARG 97-VAL 6,GLN 48-VAL 3,SER 47-ARG 21, SER 47-ARG 21) B (THR 2-GLN 14, ARG 9-ASN 17, ARG 9-GLN 14, ARG 9-ASN 17, VAL 168-THR 22, VAL 168-ARG 23, TYR 228-THR 19, GLU 169-THR 20, GLU 169-THR 20,GLN 44-ARG 21, GLU 169-THR 22, ASP 166-ARG 23, GLN 188-ARG 23, TYR 201-ARG 23)
		QGNFKNLMEFVFKNIDGYFK		C, D	-880.9	14	C (ARG 43-ASP 16, ARG 43-ASP 16, ARG 43-ASP 16, ARG 177-TYR 18, ARG 177-ASN 14, ARG 97-GLY 17) D (ARG 9-GLY 2, ARG 9-GLN 1, THR 185-TYR 18,GLN 226-ASN 3, TYR 228-ASN 3, THR 2-LYS 5, GLU 178-ASN 14, GLU 178-ASN 14)
		RFDNPVLPFNVGVYFASTEK		C, D	-1034.1	19	C (GLN 48-PRO 8, GLY 49-ARG 1, LYS 120-ASN 10, LYS 120-ASN 10, ARG 177-TYR 14, GLN 51-ARG 1, GLN 48-ARG 1, GLY 49-ARG 1, GLN 48-ARG 1, THR 99-ASN 10, THR 99-VAL 11) D (ARG 9-ASP 3, ARG 9-ASP 3, THR 185-GLY 12, THR 185-TYR 14, GLU 169-ASN 4, GLN 188-ASN 10, LEU 170-TYR 14, THR 2-LYS 20)
3QEU	The crystal structure of TCR DMF5	SWMESDFRVYSSANNCTFEYVSQPFLMDLERKPGNFNNLR	DMF5 alpha chain-A, D DMF5 beta chain-B, E	A, B, D, E	-989.5	34	A (ARG 36-LEU 26, LYS 41-TYR 10, LYS 41-TYR 10, LEU 45-ASP 28, ARG 59-PRO 24, ARG 59- PRO 24, ARG 162-THR 17, ARG 162-ASN 15, GLU 44-ARG 31, GLU 44-ARG 31, PRO 43-ARG 31, GLU 44-ARG 31) B (THR 173-ALA 13, THR 173-SER 12,GLU 157-TYR 10, HIS 168-SER 11, GLU 166-SER 12,GLU 166-SER 12) D (ARG 36-SER 1, ARG 36-GLU 4, ARG 36-SER 1, ARG 36-GLU 4, ARG 36-GLU 4, ARG 59-GLU 19, ARG 59-GLU 19, GLN 79-GLN 23…
		MFVFLVLLPLVSSQCVNLTTRTR		A, B, D, E	-1040.5	12	A (LYS 55-SER 13) E (ILE 7-ASN 17, GLU 103-THR 22, ILE 4-GLN 14, ALA 5-GLN 14, HIS 32-THR 19, GLU 103-THR 20, GLU 103-THR 22) B (GLU 103-SER 12, GLU 103-SER 12, ASP 29-ARG 21) D (TYR 50-ARG 23)
		QGNFKNLMEFVFKNIDGYFK		A, B, D	-892.5	11	A (ARG 36-GLU 9, LYS 55-ASP 16, ARG 162-GLN 1, TYR 38-LYS 5, GLU 44-LYS 13, GLU 44-LYS 13) D (SER 42-LYS 20, ARG 59-ASN 3, ARG 59-ASN 3, ASP 57-ASN 6) B (GLU 103-ASN 14)
		RFDNPVLPFNVGVYFASTEK		A, B, D, E	-925	18	D (ARG 36-ASP 3, ARG 36-ASP 3, ARG 36-ASP 3, ILE 46-ASN 4) A (ASP 57-ARG 1, ASP 57-ARG 1, ARG 36-GLU 19, ARG 36-GLU 19, ARG 36-GLU 19, ARG 162-LYS 20, ARG 162-LYS 20,ASP 57-ARG 1,GLU 44-SER 17, GLU 44-SER 17) B (GLU 103-ASN 10, GLU 103-VAL 11, HIS 168-LYS 20) E (ILE 4-ASN 10)
3SKN	Crystal structure of the RL42 TCR unliganded	SWMESDFRVYSSANNCTFEYVSQPFLMDLERKPGNFNNLR	RL42 T cell receptor, alpha chain-A, C, E, G RL42 T cell receptor, beta chain-B, D, F, H	B, H, G	-952.8	17	B (GLN 224-ASP 28, GLN 224-ASP 28, GLN 224-ASN 35, ILE 245-PRO 33, ALA 3-SER 12, GLU 167-ARG 31, GLU 167-ARG 31, GLU 167-ARG 31, LEU 228-ASN 37) H (TYR 115-THR 17, GLN 114-ASN 15, GLN 108-GLN 23) G (GLU 68-ARG 8, GLU 68-TYR 10, GLU 68-TYR 10, ASP 69-SER 12, PRO 50-ASN 15)
		MFVFLVLLPLVSSQCVNLTTRTR		A, B, E, G	-1044.2	27	A (LYS 48-ASN 17, LYS 48-THR 19, LYS 51-THR 20, LYS 51-ARG 21, SER 99-ASN 17, ASP 45-THR 19, GLU 49-THR 19, GLU 49-THR 19, GLU 49-THR 19, GLU 49-THR 20) E (ARG 92-VAL 6, ARG 92-LEU 8, ARG 92-LEU 5) G (ARG 78-ARG 23, ARG 78-ARG 23, ASN 66-VAL 3, ASP 69-ARG 21, ASP 69-ARG 21, ASP 69-ARG 21, ASP 69-ARG 21, GLY 70-THR 22, LEU 52-ARG 23, LEU 52-ARG 23) B (THR 183-GLN 14, ASP 27-ARG 23, ASP 27-ARG 23, …
		QGNFKNLMEFVFKNIDGYFK		A, B, E, G	-861.1	25	A (LYS 48-PHE 12, LYS 48-ILE 15, ARG 78-GLN 1, ARG 78-GLN 1, ARG 47-ASP 16, ARG 47-ASP 16, ARG 47-ASP 16, SER 97-LYS 13, SER 97-LYS 13) B (ARG 121- ASP 16, GLU 176-LYS 20, GLU 176-LYS 20, GLU 167-LYS 20, GLU 167-LYS 20) E (ARG 92-ASN 3, ARG 92-ASN 3, GLN 82- GLN 1, THR 80-ASN 3, GLU 68-ASN 3, ASN 66-ASN 6, GLU 68-ASN 6, GLU 68-ASN 6) G (ARG 92-PHE 4, ARG 92-GLU 9, ASP 93-LYS 5)
		RFDNPVLPFNVGVYFASTEK		A, C	-887.8	6	A (ALA 20-GLY 12,ASP 7-TYR 14) C (ASN 156-SER 17, ASP 7-ASN 10, ASP 7-VAL 11, SER 158-THR 18)
3UTP	1E6 TCR specific for HLA-A*0201-ALWGPDPAAA	SWMESDFRVYSSANNCTFEYVSQPFLMDLERKPGNFNNLR	1E6 TCR alpha chain-D, K 1E6 TCR beta chain-E, L	D, E	-956.8	18	D (ARG 164-THR 17, ARG 164-THR 17, ARG 164-GLU 19, ARG 164-GLU 19, SER 40-ASN 14, LYS 42-VAL 9, LYS 42-TYR 10, LYS 42-SER 11, SER 40-SER 11, SER 84-ASN 14) E (ARG 9-ASP 28, ARG 9-ASP 28, ARG 9-ASP 28, LEU 159-TYR 10, GLN 215-GLU 30, GLN 213-ARG 8, THR 174-SER 12, TYR 217-ARG 31)
		MFVFLVLLPLVSSQCVNLTTRTR		D, E	-996	17	D (SER 40-VAL 6, SER 40-LEU 7, LYS 42-LEU 5, LYS 42-PRO 9, ARG 164-LEU 18, ARG 164-THR 19, ASP 167-ARG 21, SER 165-ARG 21, ASP 167-ARG 23, ASP 167-ARG 23, ASP 167-ARG 23) E (SER 160-SER 12, GLU 158-VAL 11, GLU 167-SER 12, GLU 167-SER 13, GLU 167-SER 13, GLU 167-GLN 14)
		QGNFKNLMEFVFKNIDGYFK		D, E	-834.9	4	D (ARG 164-ASP 16) E (LYS 166-LYS 20, SER 170-ASP 16, SER 170-ASP 16)
		RFDNPVLPFNVGVYFASTEK		D, E	-872	20	D (SER 40-ASN 10, LYS 42-ASP 3, LYS 42-ASP 3, VAL 160-GLY 12, ARG 164-ALA 16, ARG 164-SER 17, ARG 164-PRO 5, ARG 164-PRO 5, ARG 164-SER 17, ARG 164-GLU 19, GLU 45-ARG 1, ARG 37-ARG 1, GLY 43-ARG 1, ARG 37-ARG 1, GLU 45-ARG 1, GLN 38-ASN 10, THR 86-ASN 10, VAL 160-TYR 14, ASP 162-ALA 16) E (THR 174-TYR 14)
3VXQ	H27-14 TCR specific for HLA-A24-Nef134-10	SWMESDFRVYSSANNCTFEYVSQPFLMDLERKPGNFNNLR	H27-14 TCR alpha chain-A, D H27-14 TCR beta chain-B, E	A, B, D	-880.4	15	A (GLN 54-LEU 26, GLN 57-PRO 24, LEU 47-ASN 14, SER 59-TYR 20) B (SER 96-TYR 10, ASP 98-ARG 8, ASP 98-ARG 8, ASP 98-TYR 10) D (GLN 148-TYR 20, SER 152-ALA 13, SER 149-ASN 15, VAL 154-ASN 15, GLY 105-ARG 40, GLN 6-ARG 40, GLY 105-ARG 40)
		MFVFLVLLPLVSSQCVNLTTRTR		A, B, D, E	-1012.5	11	E (GLN 174-VAL 6, ALA 181-THR 22) B (GLU 101-THR 19) A (LEU 47-ARG 21, LEU 47-ARG 21, SER 59-ARG 21, THR 45-ARG 23) D (ASP 151-ARG 23, ASP 151-ARG 23, ASP 153-ARG 23, ASP 151-ARG 23)
		QGNFKNLMEFVFKNIDGYFK		D, E	-785	6	D (LYS 42-ASN 14, LYS 42-ASN 14, SER 59-ASN 3) E (THR 171-GLY 17, THR 171-ASP 16,GLU 106-ASN 14)
		RFDNPVLPFNVGVYFASTEK		E	-801	14	ARG 15-THR 18, ARG 15-GLU 19, LEU 39-PRO 8, GLN 84-THR 18, GLN 174-GLY 12, LYS 177-TYR 14, GLY 85-ARG 1, THR 38-ARG 1, GLU 44-ARG 1, GLY 85-ARG 1, SER 87-ARG 1, GLN 37-ASN 10, GLU 114-THR 18, GLU 114-THR 18
3VXT	T36-5 TCR specific for HLA-A24-Nef134-10	SWMESDFRVYSSANNCTFEYVSQPFLMDLERKPGNFNNLR	T36-5 TCR alpha chain-A, C T36-5 TCR beta chain-B, D	A, B	-970.1	18	A (GLY 41-ASN 14, LYS 42-SER 11, LYS 42-ASN 14, SER 40-ASN 14, GLU 45-TYR 20) B (HIS 164-SER 12, THR 169-TYR 10, GLN 208-GLU 30, GLN 210-GLU 30, GLU 162-ARG 8, GLU 162-ARG 8, SER 155-ARG 8, GLU 162-TYR 10, LEU 154-TYR 10, GLN 210-ARG 31, GLU 1-ARG 40, GLU 1-ARG 40, GLU 1-ARG 40)
		MFVFLVLLPLVSSQCVNLTTRTR		A, C	-1086.5	22	A (THR 24-THR 22, LYS 2-LEU 5, SER 8-ARG 23, SER 26-VAL 3, GLU 5-THR 20, SER 20-ARG 23, ASN 22-ARG 23) C (SER 12-THR 22, GLU 194-SER 12, GLU 194-SER 13, GLU 194-SER 13, GLU 194-GLN 14, SER 190-GLN 14, GLN 141-THR 19, GLN 141-ARG 21, ASP 139-ARG 21, ASP 139-ARG 21, ASN 111-ARG 21, ASP 139-ARG 21, ASP 139-ARG 21, SER 12-ARG 23, ILE 18-ARG 23)
		QGNFKNLMEFVFKNIDGYFK		A, B	-859.8	8	A (ARG 163-ASP 16) B (LYS 161-LYS 20, SER 165-GLY 17, SER 165-ASP 16, SER 165-ASP 16, SER 194-ASN 14, ARG 202-ASN 3, ARG 202-ASN 3)
		RFDNPVLPFNVGVYFASTEK		A, B	-909.4	21	A (ARG 37-GLU 19, ARG 37-GLU 19, TYR 39-GLU 19, SER 40-ASN 10, LYS 42-ARG 1, LYS 42-ASP 3, LYS 42-ASP 3, VAL 159-GLY 12, ARG 163-TYR 14, ARG 163-TYR 14, SER 43-ARG 1, GLU 45-ARG 1, GLU 45-ARG 1, SER 84-ASN 10, THR 86-ASN 10, GLU 105-ASN 10, GLU 105-ASN 10) B (GLN 3-ARG 1, ARG 37-ARG 1, GLU 162-ASN 4, THR 169-TYR 14)
4JFH	High Affinity alpha24-beta17 T Cell Receptor for A2 HLA-Melanoma peptide complex	SWMESDFRVYSSANNCTFEYVSQPFLMDLERKPGNFNNLR	alpha24 TCR allele-D beta17 TCR allele-E	D, E	-915.4	19	D (ARG 162-ASN 37, ARG 162-ASN 37, ARG 162-ASN 37, ARG 162-ARG 40, ARG 162-ARG 40) E (TRP 7-TYR 10, SER 158-PRO 24, GLN 213-TYR 20, GLN 213-VAL 21, THR 232-ASN 14, GLU 26-ARG 8, GLU 26-ARG 8,GLU 26-ARG 8, GLY 216-ASN 14, GLU 219-ASN15, THR 232-TYR 20, HIS 5-ARG 31, GLU 107-ARG 31, GLU 107-ARG 31)
		MFVFLVLLPLVSSQCVNLTTRTR		D, E	-1189	17	D (SER 40-ARG 21, SER 40-THR 20, LYS 42-ARG 23, GLN 145-ASN 17, ASP 155-THR 19, ASP 155-THR 19, SER 82-ARG 21, SER 82-ARG 21, GLU 45-ARG 23, TYR 39-ARG 23, GLU 45-ARG 23) E (THR 112-VAL 6, GLN 175-LEU 18, LYS 178-PRO 9, LYS 178-LEU 10, GLN 175-THR 20, PRO 174-THR 22)
		QGNFKNLMEFVFKNIDGYFK		E	-841.1	4	ALA 40-ASP 16, ARG 110-LYS 20, TYR 188-ASN 14, ASP 153-PHE 19
		RFDNPVLPFNVGVYFASTEK		D	-836.7	10	ARG 37-GLY 12, ARG 37-GLY 12, SER 82-PHE 9, SER 82-VAL 13, GLU 15-ARG 1, GLU 15-ARG 1, ASN 110-ARG 1, GLU 15-ARG 1, GLU 15-ARG 1,PRO 81-ASN 10
5NMD	868 TCR Specific for HLA A02 presenting	SWMESDFRVYSSANNCTFEYVSQPFLMDLERKPGNFNNLR	human T-cell Receptor alpha chain-A, C Human T-cell Receptor, beta chain-B, D	A, B	-815.9	19	A (ARG 37-TYR 20, SER 82-ASN 15, ASP 162-SER 12, ARG 164-THR 17, ARG 164-ASN 15, ARG 164-THR 177, ARG 164-GLU 19) B (VAL 168-SER 12, THR 170-TYR 10, GLN 209-GLU 30, HIS 165-SER 12, VAL 168-SER 12, VAL 168-ALA 13, GLU 154-ARG 31, GLU 154-ARG 31, GLU 154-ARG 31, ASP 1-ASN 38, ASP 1-LEU 39, ASP 1-LEU 39)
		MFVFLVLLPLVSSQCVNLTTRTR		C, D	-1032.5	15	C (LYS 42-GLN 14, LYS 42-CYS 15) D (ARG 108-THR 19, GLN 173-ARG 21, TYR 186-ARG 23, ASP 1-GLN 14, VAL 4-GLN 14, GLU 154-ASN 17, GLU 154-ASN 17, PRO 105-THR 19, GLN 37-ARG 21, GLN 41-ARG 21, ASP 151-THR 22, GLN 173-ARG 23, PRO 174-ARG 23)
		QGNFKNLMEFVFKNIDGYFK		B	-856.7	3	HIS 165-LYS 20, SER 195-ASN 14, ARG 203-ASN 6
		RFDNPVLPFNVGVYFASTEK		A, B	-818.9	9	A (GLN 9-ASP 3, THR 46-ASN 10, ARG 117-ASN 4, ARG 117-ASN 4) D (LEU 46-GLU 19, ARG 126-GLU 19, GLN 191-LEU 7, ASP 169-THR 18, GLN 48-LYS 20)
6AT6	Crystal structure of the KFJ5 TCR	SWMESDFRVYSSANNCTFEYVSQPFLMDLERKPGNFNNLR	T-cell receptor beta variable 28, Human nkt tcr beta chain chimera-B T-cell receptor alpha variable 4, T-cell receptor, sp3.4 alpha chain chimera-A	A, B	-954.4	21	A (ARG 55-ASP 28, ARG 175-PRO 33, GLU 68-ARG 8, GLU 68-ARG 8, GLU 68-ARG 8, GLU 68-TYR 10, GLN 52-ASP 28, ASP 92-ARG 31, ASP 92-ARG 31, ASP 92-ARG 31) B (LYS 7-GLU 4, LYS 7-ARG 40, ARG 13-ASN 37, ARG 13-ASN 37, ARG 13-ASN 37, GLU 102-ASN 14, ASP 104-ASN 14, ASP 104-ASN 14, GLU 102-ASN 15, GLU 102-ASN 15, HIS 33-TYR 20)
		MFVFLVLLPLVSSQCVNLTTRTR		A, B	-979.7	8	A (ARG 175-VAL 11, ARG 175-VAL 11, ARG 175-SER 12, SER 91-SER 12) B (ARG 13-ARG 21, THR 175-VAL 6, THR 9-ARG 21, THR 9-ARG 21)
		QGNFKNLMEFVFKNIDGYFK		A, B	-976.6	11	A (ARG 55-LYS 20,GLN 59-ASN 3, GLN 52-LYS 20) B (LYS 7-ASP 16, LYS 7-ASP 16, LYS 7-TYR 18, GLU 102-ASN 3, ASP 104-ASN 3, ASP 104-ASN 3, GLU 102-ASN 6, GLU 102-ASN 6)
		RFDNPVLPFNVGVYFASTEK		A, B	-914.3	14	A (LYS 117-ASN 10, ARG 175-ALA 16, ARG 175-SER 17, GLN 52-ARG 1, GLN 52-ARG 1, GLY 53-ARG 1, THR 93-ASN 10, LEU 118-ASN 10) B (ARG 13-ASP 3, ARG 13-ASP 3, ARG 13-ASP 3, PHE 108-ARG 1, GLU 168-ASN 4, GLU 168-ASN 4)
6CPH	Crystal structure of the F24 TCR	SWMESDFRVYSSANNCTFEYVSQPFLMDLERKPGNFNNLR	TCR alpha chain-D TCR beta chain-E	D, E	-835.9	17	D (THR 46-SER 12, THR 46-SER 12, ARG 117-SER 11, ARG 117-ARG 8, ARG 117-THR 17, ASN 155-GLN 23, VAL 156-TYR 20, GLN 158-PRO 24,THR 46-SER 12, VAL 120-ASN 15) E (GLN 191-TYR 10, LYS 194-ASP 28, ASN 200-ASP 28, GLY 47-ARG 8, GLN 48-ARG 8, GLN 44-TYR 10,ASN 200-ARG 31)
		MFVFLVLLPLVSSQCVNLTTRTR		D, E	-1059.3	20	D (TRP 44-ARG 23, ARG 117-LEU 5, ARG 117-LEU 5,ALA 47-ARG 23) E (ARG 126-THR 22, ARG 126-THR 19, ARG 126-THR 20, ARG 126-THR 22, LYS 194-GLN 14, PRO 192-MET 1, ASN 200-GLN 14, ASP 169-THR 19, ASP 169-THR 19, ASP 169-THR 19, GLN 191-ARG 21, ASP 169-ARG 21, ASP 169-ARG 21, GLU 172-ARG 23, GLU 172-ARG 23, GLU 172-ARG 23)
		QGNFKNLMEFVFKNIDGYFK		D, E	-803	15	D (THR 46-GLY 17, ARG 117-ASP 16, ARG 117-ASP 16, ARG 117-ASN 14, ARG 117-ASN 14, ARG 117-ASP 16) E (ARG 126-LYS 20, GLN 191-ILE 15, LYS 194-GLU 9, LYS 194-GLU 9, GLU 97-PHE 4, ASN 200-LYS 5, ASP 169-LYS 20, HIS 170-LYS 20, GLN 191-LYS 20)
		RFDNPVLPFNVGVYFASTEK		D, E	-798.7	13	D (GLN 9-ASP 3, THR 46-ASN 10, ARG 117-ASN 4, ARG 117-ASN 4, ARG 117-TYR 14, TRP 44-ARG 1, THR 97-ARG 1, THR 46-ASN 10) E (LEU 46-GLU 19, ARG 126-GLU 19, GLN 191-LEU 7, ASP 169-THR 18, GLN 48-LYS 20)

## Sheet: Table-S2_pMHC-PeptideComplex
Complex	PDB ID of Unbound pMHC	Class	Description of Unbound pMHC	Peptide_sequence	Chains of Unbound pMHC	Bind chain	Binding energy	Number of Hydrogen bond	Interactant_residues
1AO7	1DUZ	Class I	HUMAN CLASS I HISTOCOMPATIBILITY ANTIGEN (HLA-A 0201) IN COMPLEX WITH A NONAMERIC PEPTIDE FROM HTLV-1 TAX PROTEIN	SWMESDFRVYSSANNCTFEYVSQPFLMDLERKPGNFNNLR	HLA-A*0201 chain-A, D BETA-2 MICROGLOBULIN chain-B, E HTLV-1 OCTAMERIC TAX PEPTIDE chain- C, F	A, D, E	-927.5	10	A(ARG 108-LYS 32, ARG 108-ASP 6, ARG 169-ASN 37, ARG 169-GLY 34, ASP 106-LYS 32, GLU 166-ASN 37 ); D(GLU 275-PRO 24); E(ARG 97-SER 12, GLU 16-TYR 10, ALA 15-SER 12)
				MFVFLVLLPLVSSQCVNLTTRTR		A, D, E	-899.8	10	A(ARG 108-PRO 9, ARG 108-VAL 11); D(THR 190-ARG 21, HR 187-MET 1, THR 187-VAL 3, HIS 188-ARG 21); E(ARG 21-THR 19, SER 11-ARG 21, ASP 98-ARG 23, ASP 96-ARG 23)
				QGNFKNLMEFVFKNIDGYFK		D, E	-826.1	10	D(ALA 193-LYS 20, ASN 3-ARG 273, ASN 3-GLU 275); E( ALA 15-ASN 14, ARG 97-ASN 14, ARG 97-ASP 16, ARG 97-TYR 18, ARG 97-ASN 14, ASP 98-ASN 14, GLU 74-TYR 18)
				RFDNPVLPFNVGVYFASTEK		A	-804	9	A (TYR 59-ASN 10, ARG 65-SER 17, ARG 65-SER 17, GLU 58-ARG 1, GLU 58- ARG 1, GLU 58- ARG 1,GLU 58- ARG 1,GLU 58- ARG 1, ASP 61- ARG 1)
3SJV	1M05	Class I	Class I HLA B8 in complex with an Epstein Barr Virus determinant	SWMESDFRVYSSANNCTFEYVSQPFLMDLERKPGNFNNLR	HLA class I histocompatibility antigen, B-8 B*0801 alpha chain-A, C Beta-2-microglobulin chain-B, D EBNA-3 nuclear protein chain-E, F	A, C, F	-1017.5	20	A (ASN 86-SER 1, THR 138-GLY 34, ASN 86-ARG 40, ASN 86-ARG 40, THR 138-GLY 34) C (ARG 62-GLN 23, ARG 62-GLN 23, GLN 65-ARG 40, ARG 151- TYR 10, ARG 151-SER 12, THR 163-ASP 28, THR 163-ASP 28, THR 163-ASP 28, GLU 154-TYR 10, GLU 154-TYR 10, LYS 146-ASN 14, GLU 161-ARG 31, GLU 161-ARG 31, GLU 55-ASN 37) F (TYR 7-CYS 16)
				MFVFLVLLPLVSSQCVNLTTRTR		A, B	-1006.4	19	A (ARG 239-ARG 21, GLY 237-THR 19, ASP 238-ARG 21, ARG 239-ARG 21, THR 31-ARG 21, THR 31-ARG 21, ARG 239-ARG 21, ASP 183-ARG 23, THR 178-ARG 23, ARG 181-ARG 23, ASP 183-ARG 23, ASP 183-ARG 23) B (ARG 12-THR 19, ARG 12-THR 19, HIS 51-GLN 14, TYR 67-ASN 17, ASP 53-SER 12, GLU 50-GLN 14, TYR 67-THR 19)
				QGNFKNLMEFVFKNIDGYFK		A, B, C	-967.6	14	A (ARG 17-GLN 1, ARG 17-GLN 1, ARG 17-ASN 6, SER 92-ASN 3, ALA 90-ASN 6) B (GLN 2-ASN 3, ASP 34-GLN 1, ASP 34-GLN 1, ASP 34-GLY 2) C (LYS 68-TYR 18, ASP 61-ASN 14, ASP 61-ASN 14, ASP 37-TYR 18, GLU 53-LYS 20)
				RFDNPVLPFNVGVYFASTEK		A, C, F	-949.4	12	A (ASN 86-ARG 1, ASN 86-ARG 1,ASN 86-ARG 1,THR 138-TYR 14, ASP 119-ASN 10, THR 138-TYR 14) C (ARG 62-GLU 19, ARG 62-GLU 19, ARG 62-THR 18, ARG 62-GLU 19) F (GLY 4-THR 18, GLY 4-THR 18)
1MWA	1LEK	Class I	Crystal Structure of Class I H-2Kbm3 bound to dEV8	SWMESDFRVYSSANNCTFEYVSQPFLMDLERKPGNFNNLR	H-2 CLASS I HISTOCOMPATIBILITY ANTIGEN, K-B ALPHA CHAIN-A Beta-2-microglobulin chain-B	A, B	-804.2	8	A(LYS 186-ASN 15,LYS 186-ASN 15, LYS 186-TYR 20, ALA 187-ASN 14, HIS 188-TYR 20, TRP 274-TYR 10, ALA 187-CYS 16) B (GLU 74-ARG 40)
				MFVFLVLLPLVSSQCVNLTTRTR		A	-881.7	5	ARG 14-THR 20, LEU 17-THR 19, GLU 41-ARG 21, ASP 39-ARG 21, ASP 37-ARG 23
				QGNFKNLMEFVFKNIDGYFK		A, B	-902.1	9	A (ASN 42-LYS 20, ARG 44-TYR 18, ARG 44-TYR 18, ARG 48-ASN 3, GLY 237-ASN 3, GLU 32-ASN 3, GLU 53- ASN 14) B (GLU 50-LYS 5, GLU 69-LYS 5)
				RFDNPVLPFNVGVYFASTEK		A, C, F	-831	12	A (ASN 86-ARG 1, THR 138-TYR 14, ASN 86-ARG 1, ASN 86-ARG 1, ASP 119-ASN 10, THR 138-TYR 14) C (ARG 62-GLU 19, ARG 62-GLU 19, ARG 62-GLU 19, ARG 62- THR 18) F (GLY 4-THR 18, GLY 4-THR 18)
1OGA	2VLL	Class II	The Structural Dynamics and Energetics of an Immunodominant Class II T-cell Receptor are Programmed by its Vbeta Domain	SWMESDFRVYSSANNCTFEYVSQPFLMDLERKPGNFNNLR	HLA CLASS I HISTOCOMPATIBILITY ANTIGEN, A-2 ALPHA CHAIN-A, D BETA-2-MICROGLOBULIN chain-B, E	A, D, E	-936.4	22	A (ARG 108-ASP 6, ARG 169-ASN 37, ARG 169-GLY 34, ARG 169-GLY 34, ARG 169-PHE 36, LYS 176-ARG 40,GLU 166-PHE 36, GLU 166- ASN 37, GLU 166-ASN 37, GLU 173-ASN 38, GLU 173-LEU 39, SER 105-ARG 40) D (HIS 191-ASN 14, LYS 268-LYS 32, LYS 268-PRO 33, THR 187- ARG 8, THR 187-ARG 8, HIS 191-ASN 14, GLU 275-LEU 26, GLU 275-MET 27, PRO 269-ARG 31) E (ASP 98-SER 12)
				MFVFLVLLPLVSSQCVNLTTRTR		A, D, E	-874.6	16	A (ARG 108-VAL 11, ARG 108-VAL 11) D (LYS 268-LEU 7, HIS 191-ARG 23, THR 187-MET 1, HIS 188-ARG 21) E (GLU 16-THR 19, SER 11-ARG 21, SER 11-ARG 21, SER 11-ARG 21,ARG 97-ARG 21, ASP 98-ARG 23, ASP 98-ARG 23, ASP 98-ARG 23, ASP 98-ARG 23, ASP 98-ARG 23)
				QGNFKNLMEFVFKNIDGYFK		A, D	-789.7	5	A (ARG 108-GLN 1, ARG 108-GLN 1) D (HIS 191-LYS 20, THR 271-ASN 3, HIS 191-LYS 20)
				RFDNPVLPFNVGVYFASTEK		A	-759	5	HIS 191-THR 18, GLU 275-ARG 1, GLU 275-ARG 1, GLU 275-ARG 1, GLU 275-ARG 1
2PYE	1S9W	Class I	Crystal Structure Analysis of NY-ESO-1 epitope, complex with Class I HLA-A2	SWMESDFRVYSSANNCTFEYVSQPFLMDLERKPGNFNNLR	HLA class I histocompatibility antigen, A-2 alpha chain-A Beta-2-microglobulin chain-B	A, C	-830.5	8	A (ARG 65-GLU 19, ARG 65-GLN 23, ARG 65-GLU 4, GLN 72-ASN 15, GLN 155-ARG 40, GLN 72-CYS 16, LYS 68-TYR 20) C (GLN 8-PRO 24)
				MFVFLVLLPLVSSQCVNLTTRTR		A, B	-909.7	9	A (HIS 192-THR 22, THR 200-THR 22, ARG 202-ARG 21, GLU 229-ARG 23, GLU 229-ARG 23, GLU 229-ARG 23, THR 190-THR 22) B (ASP 98-THR 20, ASP 96-ARG 21)
				QGNFKNLMEFVFKNIDGYFK		A, C	-808.6	6	A (ARG 65-LYS 20, ALA 158-ASN 3, GLU 166-ASN 3, ALA 150-ASN 14) C (TRP 5-ASN 14, THR 7-ASN 14)
				RFDNPVLPFNVGVYFASTEK		A	-853.7	8	ARG 131-GLU 19, ARG 131-GLU 19,ARG 131-GLU 19,LYS 146-ASN 10, ARG 157-GLU 19, ALA 149-ARG 1, ALA 150-ARG 1, GLU 161-THR 18
2IAM	1KLG	Class II	Crystal structure of Class II HLA-DR1/TPI complexed with staphylococcal enterotoxin C3 variant 3B2	SWMESDFRVYSSANNCTFEYVSQPFLMDLERKPGNFNNLR	HLA CLASS II HISTOCOMPATIBILITY ANTIGEN, DR ALPHA CHAIN-A HLA CLASS II HISTOCOMPATIBILITY ANTIGEN, DR-1 BETA CHAIN-B	A, B	-826.1	14	A (THR 90-SER 1, VAL 91-GLU 4, LYS 176-GLU 4, HIS 177-GLU 19, THR 157-ASN 15, PHE 180-CYS 16, GLU 179-THR 17, GLU 179-THR 17, HIS 177-GLN 23, GLU 88-ARG 40, GLU 88-ARG 40, GLU 88-ARG 40) B (LYS 105-TYR 20, THR 145-ARG 40)
				MFVFLVLLPLVSSQCVNLTTRTR		A, B	-1033	12	B (LYS 105-LEU 5, LYS 105-VAL 6, LYS 105-LEU 7, LYS 105-LEU 8, SER 144-ARG 21, SER 144-ARG 21, THR 145-ARG 21, THR 145-ARG 21, GLU 128-ARG 23, GLU 128-ARG 23, GLU 128-ARG 23) A (PHE 180-LEU 10)
				QGNFKNLMEFVFKNIDGYFK		A	-815	6	VAL 91-ASP 16, LYS 176-ASP 16, LYS 176-ASP 16, GLU 179-LYS 13, GLU 179-LYS 13, GLU 179-ASN 14
				RFDNPVLPFNVGVYFASTEK		A, D	-809.3	15	A (GLY 20-GLY 12, LYS 38-ASN 10, ASN 118-GLU 19, VAL 119-ARG 1, GLU 134-ARG 1, GLU 134-ARG 1, GLU 134-ARG 1, HIS 149-ARG 1, SER 19-TYR 14, GLU 166-THR 18) D (LYS 46-TYR 14, LYS 46-PHE 15, GLU 71-TYR 14, LYS 75-ASN 4, ASP 72-ASN 4)
2NX5	2NW3	Class I	Crystal structure of Class I HLA-B*3508	SWMESDFRVYSSANNCTFEYVSQPFLMDLERKPGNFNNLR	HLA class I histocompatibility antigen, B-35 alpha chain-A Beta-2-microglobulin chain-B	A, B	-874	11	B (ASN 17-GLN 23, ASN 17-ARG 40, ARG 97-GLN 23, ARG 97-GLN 23, ASP 98-LEU 26,GLU 74-ARG 40,GLU 74-ARG 40) A (GLU 275-TYR 10, HIS 191-ASP 28, HIS 191-ARG 31, GLU 254-ARG 31)
				MFVFLVLLPLVSSQCVNLTTRTR		A, B	-873.3	11	A (ARG 35-PHE 19, ARG 35-PHE 19, ARG 44-ASP 16, ARG 44-ASP 16,ARG 44-ASP 16, ARG 44-TYR 18, ARG 48-LEU 7, GLN 32-ASN 3,ARG 48-ASN 3) B (HIS 51-LYS 20, HIS 51-LYS 20)
				QGNFKNLMEFVFKNIDGYFK		A, B	-827.8	11	A (ARG 35-PHE 19, ARG 35-PHE 19, ARG 44-ASP 16, ARG 44-ASP 16,ARG 44-ASP 16,ARG 44-TYR 18, ARG 48-LEU 7, GLN 32-ASN 3, ARG 48-ASN 3) B (HIS 51-LYS 20,HIS 51-LYS 20)
				RFDNPVLPFNVGVYFASTEK		A	-810.2	4	GLU 275-ARG 1, GLU 275-ARG 1, GLU 275-ARG 1, PRO 276-ARG 1
2PXY	1K2D	Class I	Crystal structure of the autoimmune MHC class II I-Au complexed with myelin basic protein 1-11	SWMESDFRVYSSANNCTFEYVSQPFLMDLERKPGNFNNLR	H-2 class II histocompatibility antigen, A-U alpha chain-A H-2 class II histocompatibility antigen, A-U beta chain-B	A, B	-937.9	16	A (GLN 88-GLU 4, ARG 141-ASN 15, ARG 141-GLU 19, ARG 141-ASN 15, ARG 141-ASN 15, ARG 141-GLU 19, LYS 176-SER 5, LYS 176-ASP 6, TRP 178-ARG 31, GLY 28-TYR 10, GLU 25-SER 12,ILE 1-ASN 15) B (ARG 149-TYR 10, GLN 146-VAL 21, ARG 149-ARG 8, GLN 156-ARG 31)
				MFVFLVLLPLVSSQCVNLTTRTR		A, B	-1112.9	9	A (GLY 131-THR 19, GLU 134-VAL 3, GLU 134-PHE 4, GLU 47-ARG 23) B (ASP 152-ARG 21, ASP 152-ARG 21, GLU 95-ARG 23, GLU 95-ARG 23, GLU 95-ARG 23)
				QGNFKNLMEFVFKNIDGYFK		A	-847.5	8	THR 90-GLU 9, ARG 141-ASP 16, LYS 176-GLN 1, TRP 178-ASN 3, ALA 89-GLN 1, GLU 181-ASN 3, VAL 91-ASN 6, GLN 88-LYS 13
				RFDNPVLPFNVGVYFASTEK		A, B	-865.5	10	A (THR 90-SER 17, VAL 91-THR 18, ARG 141-ASN 10, LYS 176-GLU 19, LYS 176-GLU 19, ARG 149-TYR 14, GLN 88-ARG 1, VAL 91-THR 18, GLU 181-LYS 20); B (ARG 149-GLY 12)
3DXA	3DX8	Class I	Crystal Structure of Class I B*4405 presenting a 10mer EBV epitope	SWMESDFRVYSSANNCTFEYVSQPFLMDLERKPGNFNNLR	HLA class I histocompatibility complex HLA-B*4405-A Beta-2-microglobulin chain-B	A, B	-785.3	14	A (LYS 186-ASN 15, LYS 186-TYR 20, THR 187-ASN 14, THR 190-PRO 24, ARG 8-PRO 276, TYR 10- GLU 275, SER 11-GLU 275, MET 27- HIS 191); B (ASN 17-GLU 4, ARG 97-GLU 4, ARG 97-GLN 23, GLU 16-GLN 23, ASP 98-LEU 26, LU 74-ARG 40)
				MFVFLVLLPLVSSQCVNLTTRTR		A	-850.1	5	A (ASP 6-PHE 2, ASP 6-ARG 21, ASP 6-ARG 21, ASP 6-ARG 21, LEU 5-THR 22)
				QGNFKNLMEFVFKNIDGYFK		A, B	-821.7	6	A (LEU 32-ASN 3, ARG 44-TYR 18, ARG 44-ASP 16, ARG 48-LEU 7, ASP 30-ASN 3); B (GLU 50-LYS 5)
				RFDNPVLPFNVGVYFASTEK		A	-785.1	4	A (PRO 276-ARG 1, GLU 275-ARG 1, GLU 275-ARG 1, PRO 276-ARG 1)
3QDG	1JF1	Class I	Crystal structure of Class I HLA-A2*0201 in complex with a decameric altered peptide ligand from the MART-1/Melan-A	SWMESDFRVYSSANNCTFEYVSQPFLMDLERKPGNFNNLR	HLA CLASS I HISTOCOMPATIBILITY ANTIGEN, A-2 ALPHA CHAIN-A Beta-2-microglobulin chain-B	A, B	-879.2	16	A (ARG 234- ASN 14, ARG 234-ASN 14, TRP 274-LEU 29, ARG 31-GLU 254, THR 187-TYR 10); B (SER 11-ASN 15, TRP 95-ASN 15, ARG 97-TYR 20, MET 99-ASN 14, MET 99-SER 11, VAL 9-ASN 14, ASP 96-ASN 14, ARG 97-ASN 15, ARG 97-CYS 16, GLU 74-TYR 20, ALA 13-SER 11)
				MFVFLVLLPLVSSQCVNLTTRTR		A, B	-858	7	A (MET 1-HIS 188); B (THR 19-PRO 14, ARG 21-ASP 96, ASP 98-ARG 23, GLU 77-ARG 23, ARG 97-ARG 21, ARG 97-THR 22)
				QGNFKNLMEFVFKNIDGYFK		A,B	-786.1	4	A (HIS 191-LYS 20, HIS 192-LYS 20); B (ARG 97-TYR 18, GLU 74-TYR 18)
				RFDNPVLPFNVGVYFASTEK		A, B	-832.4	6	A (ARG 234-ASN 10, MET 189-TYR 14); B (GLU 74-ARG 1, ASP 98-ARG 1, GLU 74-ARG 1, ASP 96-ASN 10)
3UTT	3UTQ	Class I	Human Class I HLA-A*0201-ALWGPDPAAA (Insulin)	SWMESDFRVYSSANNCTFEYVSQPFLMDLERKPGNFNNLR	HLA class I histocompatibility antigen, A-2 alpha chain-A Beta-2-microglobulin chain-B Insulin chain-C	A, B	-799.3	15	A (ARG 202-ASN 14, ARG 202-ASN 14, GLU 232-PRO 24, ASP 227-ARG 8, ASP 227-ARG 8, GLU 198-TYR 10, GLU 198-TYR 10, VAL 194-SER 12, EU 230-LEU 26); B (LYS 91-GLU 4, LYS 91-GLN 23, LYS 94-ASN 15, GLU 77-ASN 15, TRP 95-ASN 15, ASP 96-CYS 16)
				MFVFLVLLPLVSSQCVNLTTRTR		A	-845.1	12	A (SER 2-THR 22, GLN 180-THR 20, THR 182-THR 19, GLN 180-THR 19, VAL 28-ARG 21, ASP 29-ARG 21, THR 31-ARG 21, GLU 264-THR 22, GLU 264-THR 22, SER 2-ARG 23, ASP 30-ARG 23, GLU 212-ARG 23)
				QGNFKNLMEFVFKNIDGYFK		A, B	-806.6	5	A (THR 178-TYR 18, ARG 181- GLY 17, ARG 12- LYS 13, TYR 18- ASP 238); B (LYS 13-GLU 50)
				RFDNPVLPFNVGVYFASTEK		A, B	-741.4	3	A (GLU 275-ARG 1, ASN 10-THR 187); B (ALA 15-TYR 14)
3VXS	3VXP	Class I	Class I HLA-A24 in complex with HIV-1 Nef134-10(6L)	SWMESDFRVYSSANNCTFEYVSQPFLMDLERKPGNFNNLR	HLA class I histocompatibility antigen, A-24 alpha chain-A, D Beta-2-microglobulin chain-B, E	A, B	-839.6	8	A (THR 187-ASN 14, LYS 268-ALA 13, TRP 274-TYR 10, THR 271-SER 12, HIS 191-ARG 31, HIS 191-ARG 31); B (GLU 74-ASN 37, ASN 37- ASN 17)
				MFVFLVLLPLVSSQCVNLTTRTR		A, B, D	-936.5	21	A (ARG 35-THR 19, SER 42-THR 19, GLU 53-SER 12, GLU 53-CYS 15, GLU 46-THR 19, SER 42-THR 19, ASP 37-ARG 21, ASP 37-ARG 21) B (ARG 12-VAL 6, ARG 12-VAL 6, TYR 66-ARG 23, ASP 53-ARG 21, HIS 51-ARG 23, ASP 34-ARG 23, ASP 34-ARG 23, ASP 34-ARG 23) D (LYS 268-GLN 14, LYS 268-ASN 17, LYS 268-ASN 17, GLU 222-ARG 23, GLU 222-ARG 23)
				QGNFKNLMEFVFKNIDGYFK		A, B, D	-804.7	9	A (ARG 48-LEU 7, GLN 32-ASN 3, GLU 46-ASN 14) B (ARG 12-GLN 1, HIS 51-LYS 20, GLU 50-LYS 20) D (LYS 268-ASN 14, LYS 268-ASN 14, THR 271-TYR 18)
				RFDNPVLPFNVGVYFASTEK		A, B, D	-794.5	21	A (ARG 35-ASN 4, ARG 48-ASP 3, GLU 53-LYS 20, GLU 53-LYS 20, ASP 37-TYR 14) B (HIS 51-PRO 8, HIS 51-PRO 8, LEU 54-TYR 14, TYR 66-VAL 11, GLU 50-ARG 1, GLU 50-ARG 1, GLU 69-ARG 1, GLU 69-ARG 1, LYS 48-ARG 1, GLU 50-ARG 1, VAL 49-ASN 10, VAL 37-ASN 10, HIS 51-VAL 13, SER 52-TYR 14) D (LYS 268-SER 17, THR 271-ALA 16)
3W0W	3VXO	Class I	Class I HLA-A24 in complex with HIV-1 Nef134-10(2F)	SWMESDFRVYSSANNCTFEYVSQPFLMDLERKPGNFNNLR	HLA class I histocompatibility antigen, A-24 alpha chain-A, D Beta-2-microglobulin chain-B, E	D, F	-884.8	5	D (LYS 146-ASN 14, GLU 154-ARG 8, GLU 154-ARG 8, GLU 154-ARG 8) F (PHE 6-ASP 28)
				MFVFLVLLPLVSSQCVNLTTRTR		A, B, D, E	-987.7	13	B (LYS 91-VAL 6) D (ARG 17-THR 19, SER 92-ARG 23, PRO 15-THR 19, ASP 119-ARG 23) A (GLU 229-LEU 10, GLU 198-GLN 14) E (ASP 34-ARG 21, ASP 34-ARG 21,GLU 36-ARG 21, ASN 83-ARG 21, ASP 34-ARG 21, ILE 1-ARG 23)
				QGNFKNLMEFVFKNIDGYFK		A, B, D, E	-864	7	B (LYS 91-GLN 1, ASP 96-LYS 5) A (GLU 229-PHE 4, GLU 229-LYS 5, GLU 229-LYS 5) D (PRO 15-ASN 14) E (ASP 34-PHE 19)
				RFDNPVLPFNVGVYFASTEK		D, E	-873.6	18	D (ARG 14-TYR 14, ARG 21-PRO 8, ARG 21-PHE 9, ARG 21-PRO 8, ALA 41-ASP 3, SER 92-VAL 11, ASP 37-ARG 1) E (SER 33-ASN 10, ARG 45-ALA 16, ARG 45-SER 17, HIS 51-GLU 19, ASP 53-ARG 1, HIS 51-ARG 1, SER 52-ARG 1, ASP 34-GLY 12, ASP 34-VAL 13, GLU 47-THR 18, GLU 47-LYS 20)
4JFD	4JFP	Class I	Class I A2 HLA complex with G4A heteroclitic variant of Melanoma peptide	SWMESDFRVYSSANNCTFEYVSQPFLMDLERKPGNFNNLR	HLA class I histocompatibility antigen, A-2 alpha chain-A, D BETA-2-MICROGLOBULIN chain-B, E	A, B, D, E	-1015.9	14	A (LYS 186-THR 17, LYS 186-GLU 19,ALA 184-ASN 15, LYS 186-TYR 20) D (GLN 180-SER 12, SER 207-SER 12, HIS 188-ARG 8, ASP 238-SER 12) E (ARG 97-GLU 30, ASP 98-ARG 8, ARG 12-TYR 10, GLU 74-ARG 31) B (ALA 15-GLN 23, GLU 74-ARG 40)
				MFVFLVLLPLVSSQCVNLTTRTR		A, D, B	-953.1	9	A (LYS 186-ARG 23, ARG 273-ASN 17, GLU 275-GLN 14, GLU 275-ASN 17, THR 187-THR 20) D (ARG 181-LEU 7, ARG 181-VAL 6, HIS 188-ARG 21) B (GLU 16-ARG 23)
				QGNFKNLMEFVFKNIDGYFK		A, D, E	-861.5	9	A (LYS 186-TYR 18) D (ARG 181-GLY 17, ARG 181-TYR 18, LYS 186-ASN 14, ASP 238-ASN 14, ASP 183-PHE 19) E (ARG 12-ASN 6, GLU 69-GLN 1, GLU 50-ASN 3)
				RFDNPVLPFNVGVYFASTEK		A, D, E	-827.1	12	A (ALA 184-GLY 12, LYS 186-ASN 10, THR 187-TYR 14, THR 187-TYR 14) D (LYS 186-PHE 9, ASP 238-ARG 1, ALA 184-ASN 10, ASP 183-VAL 11) E (ARG 12-GLU 19, ARG 12-ARG 1, ARG 12-ARG 1, GLU 69-LYS 20)
5NMF	5NMH	Class I	Class I HLA A02 presenting Gag protein	SWMESDFRVYSSANNCTFEYVSQPFLMDLERKPGNFNNLR	HLA class I histocompatibility antigen, A-2 alpha chain-A Beta-2-microglobulin-B	A, B	-859.3	15	A (ARG 202-ASN 14, GLN 226-GLU 30, ASP 227-GLU 30, GLU 232-PRO 24, ASP 227-ARG 8, GLU 198-TYR 10, VAL 194-SER 12, LEU 230-LEU 26, THR 225-ARG 31) B (LYS 91-GLU 4, LYS 91-GLN 23, ASP 96-TYR 20, ASP 96-ASN 15, TRP 95-ASN 15, VAL 9-TYR 20)
				MFVFLVLLPLVSSQCVNLTTRTR		A, B	-865.8	15	A (GLN 32-THR 22, GLU 53-ASN 17, GLU 177-THR 19, THR 178-THR 19, ARG 48-THR 20, THR 178-ARG 21, ASP 183-ARG 21, THR 178-ARG 21, ASP 183-ARG 21, ASP 30-ARG 23, GLU 212-ARG 23, ASP 30-ARG 23, GLU 212-ARG 23) B (ARG 12-PHE 2, SER 20-VAL 6)
				QGNFKNLMEFVFKNIDGYFK		A, B	-794.4	9	A (GLN 32-TYR 18, ARG 48-GLY 17, TRP 51-ASN 14, THR 178-ASN 14, SER 207-ASN 3, THR 31- ASN 14, ARG 48-ASP 16) B (ARG 12-LYS 20, GLU 50-LYS 20)
				RFDNPVLPFNVGVYFASTEK		A, B	-804.5	13	A (GLN 32-ASN 10, ARG 111-GLU 19, THR 214-ASP 3, THR 233-TYR 14, GLN 262-ASP 3, GLU 264-ARG 1, ASP 29-ARG 1, GLU 264-ARG 1, GLU 212-ASN 4, ALA 211-TYR 14) B (TYR 26-GLY 12, LYS 58-ALA 16, LYS 58-SER 17)
6AVF	6AT5	Class I	Crystal structure of Class I HLA-B*07:02 in complex with an NY-ESO-1 peptide	SWMESDFRVYSSANNCTFEYVSQPFLMDLERKPGNFNNLR	HLA class I histocompatibility antigen, B-7 alpha chain-A Beta-2-microglobulin chain-B	A, C	-769.1	14	A (ARG 62-ASP 28, GLN 65-ASN 37, ARG 108-SER 12, GLN 155-GLN 23, ARG 157-ASN 15, ARG 157-TYR 20, ARG 157-ASN 15, GLU 161-ASN 14, GLU 161-CYS 16, GLU 163-LEU 26, GLU 163-MET 27, GLU 58-ARG 31, ASP 61-ASN 37) C (HIS 6-ARG 40)
				MFVFLVLLPLVSSQCVNLTTRTR		A, B	-824.4	14	A (HIS 192-THR 20, THR 200-THR 19, ARG 202-THR 19, GLU 229-MET 1, ASP 227-GLN 14, THR 200-THR 19, HIS 192-THR 19) B (LYS 91-VAL 6, LYS 91-LEU 7, ASP 96-ARG 21, ASP 98-ARG 21, ASP 96-THR 22, GLU 74-ARG 23, ASP 98-ARG 23)
				QGNFKNLMEFVFKNIDGYFK		A, C	-774.8	6	A (ARG 62-LYS 20, ARG 108-ASN 3, ALA 158-ASN 14, GLU 163-ASN 14, GLU 163-ILE 15) C (HIS 6-ASP 16)
				RFDNPVLPFNVGVYFASTEK		A	-745.7	7	HIS 191-GLU 19, TRP 274-GLU 19, GLU 275-ARG 1, GLN 255-ARG 1, GLU 275-ARG 1, GLU 275-PHE 2, HIS 191-THR 18
6CQL	6CPN	Class II	Crystal structure of Class II DR11 presenting the RQ13 peptide	SWMESDFRVYSSANNCTFEYVSQPFLMDLERKPGNFNNLR	HLA class II histocompatibility antigen, DR alpha chain-A HLA CLASS II HISTOCOMPATIBILITY ANTIGEN, DR-1 BETA CHAIN-B	A, B	-849.4	15	A (VAL 91-GLU 19, VAL 97-ASN 15, LYS 176-GLU 4, LYS 176-GLU 19, ASP 181-SER 11, THR 182-ALA 13, GLU 179-THR 17, GLU 88-ARG 40) B (SER 104-SER 11, LYS 105-TYR 10, LYS 105-SER 12, GLN 107-ARG 8, PRO 103-ASN 14, GLN 156-TYR 20, TYR 102-CYS 16)
				MFVFLVLLPLVSSQCVNLTTRTR		A, B	-990.6	7	A (THR 93-VAL 6, ASP 181-VAL 3, ASP 181-THR 20, ASP 181-THR 22) B (LYS 105-THR 19, GLN 110-GLN 14, GLN 107-ASN 17)
				QGNFKNLMEFVFKNIDGYFK		A, B	-865.9	6	A (THR 93-TYR 18, ASP 181-LYS 20) B (SER 104-ASP 16, SER 118-TYR 18, THR 145-ASN 14, GLN 107- LYS 13)
				RFDNPVLPFNVGVYFASTEK		A, B	-921.6	8	A (VAL 97-VAL 11, TRP 178-GLY 12, THR 182-ASN 10, ASP 181-TYR 14) B (SER 104-PRO 8, LYS 105-ASN 10, GLU 162-ARG 1, SER 104-ASN 10)
2CKB	1LEG	Class I	Crystal Structure of H-2Kb bound to the dEV8 peptide	SWMESDFRVYSSANNCTFEYVSQPFLMDLERKPGNFNNLR	H-2 CLASS I HISTOCOMPATIBILITY ANTIGEN, K-B ALPHA CHAIN-A Beta-2-microglobulin chain-B	A, B	-788.6	17	A (LYS 186-ASN 14, LYS 186-ASN 15, HIS 191-ASP 28, SER 193-ASP 28, SER 193-ASP 28, SER 193-ASP 28, ARG 273-SER 12, GLN 255-ARG 8, TRP 274-ARG 8, ALA 187-SER 11, ALA 187-ASN 14) B (ARG 97-PRO 24, ARG 97-ARG 40, GLU 16-TYR 20, ASP 98-LEU 26, ASP 98-LEU 26, ASP 98-MET 27)
				MFVFLVLLPLVSSQCVNLTTRTR		A, B	-841	14	A (LYS 186-GLN 14, LYS 186-GLN 14, LYS 186-ASN 17, ALA 187-MET 1, HIS 188-ARG 21) B (HIS 13-THR 19, ARG 97-THR 22, PRO 14-THR 19, GLU 16-THR 20, ARG 97-ARG 21, ASP 98-ARG 23, ASP 96-ARG 23, ASP 96-ARG 23, ASP 96-ARG 23)
				QGNFKNLMEFVFKNIDGYFK		A, B	-815.4	10	A (ARG 194-GLN 1, ARG 194-GLN 1, ARG 202-ASN 6, GLU 229-ASN 3) B (ARG 81-LYS 20, ARG 81-TYR 18, ARG 81-LYS 20, TYR 94-ASP 16, ASP 96-ASN 6, TYR 94-LYS 20)
				RFDNPVLPFNVGVYFASTEK		A, B	-794.7	11	A (ARG 21-PRO 8, GLU 41-ARG 1, GLU 41-ARG 1, ASP 39-ARG 1, SER 38-ARG 1, ALA 40-ARG 1, GLU 41-PHE 2, ASP 37-ASN 10, THR 10-ASN 10) B (PRO 33-GLY 12, HIS 34-TYR 14)
2IAN	1KLU	Class II	Crystal structure of HLA-DR1/TPI	SWMESDFRVYSSANNCTFEYVSQPFLMDLERKPGNFNNLR	HLA CLASS II HISTOCOMPATIBILITY ANTIGEN, DR ALPHA CHAIN-A HLA CLASS II HISTOCOMPATIBILITY ANTIGEN, DR-1 BETA CHAIN-B	A, B	-900.9	10	A (ARG 140-GLU 30, GLU 4-ASN 37) B (ARG 25-PRO 24, GLU 36-ASN 14, SER 126-PHE 36, ILE 127-PRO 33, LEU 147-ARG 31, GLU 36-ASN 14, GLN 149-ARG 31, GLN 149-ARG 31, SER 126-ASN 38)
				MFVFLVLLPLVSSQCVNLTTRTR		A, B	-969.3	11	B (GLN 70-PRO 9, ARG 71-VAL 6, ARG 71-LEU 5, ARG 71-VAL 6, THR 90-ARG 23) A (GLU 55-MET 1, ASN 62-LEU 7, ASN 82-THR 20, ALA 52-ARG 21, THR 41-ARG 21, ALA 52-ARG 21)
				QGNFKNLMEFVFKNIDGYFK		A, B	-897.5	9	A (ASN 69-ASN 3, ASN 69-ASN 6, GLN 9-ASN 14) B (TRP 61-ASN 3, THR 77-TYR 18, ASP 57-ASN 3, ASN 82-TYR 18, THR 77-LYS 20, GLN 70-LYS 20)
				RFDNPVLPFNVGVYFASTEK		A, B	-814.8	7	A (SER 53-ASN 10, GLU 55-ARG 1, GLU 55-ARG 1, GLU 55-ARG 1, GLU 55-ASN 10) B (ARG 71-SER 17, ASP 66-LYS 20)
2OI9	3ERY	Class I	Different thermodynamic binding mechanisms and peptide fine specificities associated with a panel of structurally similar high-affinity T cell receptors	SWMESDFRVYSSANNCTFEYVSQPFLMDLERKPGNFNNLR	H-2 class I histocompatibility antigen A	A	-840.4	11	ARG 62-SER 12, ARG 62-SER 12, ARG 97-TYR 20, LYS 146-ARG 40, TYR 155-GLU 19, TRP 167-ASN 15, TYR 171-ALA 13, GLU 58-TYR 10, TYR 99-ASN 14, GLU 163-ASN 15, GLU 114-TYR 20
				MFVFLVLLPLVSSQCVNLTTRTR		A	-1030	11	TRP 147-LEU 7, TYR 159-ARG 23, ARG 62-THR 19, TYR 7-ARG 21, GLU 9-ARG 21, GLU 9-ARG 21, GLU 9-ARG 21, TYR 45-ARG 21, GLU 163-THR 22, GLU 163-ARG 23, ARG 6-ARG 23
				QGNFKNLMEFVFKNIDGYFK		A	-920.8	10	ARG 62-ASP 16, ARG 62-ASP 16, ARG 62-TYR 18, GLU 163-LYS 20, TRP 167-GLY 17, LYS 146-ASN 3, VAL 66-ASN 14, GLN 70-ASN 14, GLU 163-LYS 20, GLU 163-LYS 20
				RFDNPVLPFNVGVYFASTEK		A	-967.5	9	ARG 62-ASN 10, ARG 62-ASN 10, TYR 156-ALA 16, GLN 65-ARG 1, GLN 65-ARG 1, TYR 59-ASN 10, GLU 163-GLY 12, GLU 163-VAL 13, ASN 77-THR 18
3H9S	3H7B	Class I	Human Class I MHC HLA-A2 in complex with the Tel1p peptide	SWMESDFRVYSSANNCTFEYVSQPFLMDLERKPGNFNNLR	HLA class I histocompatibility antigen, A-2 alpha chain A Beta-2-microglobulin B	A	-892.1	27	THR 10-LEU 39, ARG 21-GLN 23, ARG 21-GLN 23, GLN 32-PRO 24, ARG 35-TYR 20, ARG 48-ASN 14, ARG 48-ASN 14, PRO 235-ARG 8, PRO 235-ARG 8, ASP 238-TYR 10, ASP 37-TYR 20, THR 233-ARG 31, GLU 212-ARG 31, ASP 30-ARG 31, ASP 30-ARG 31, ASP 30-ARG 31, GLU 212-ARG 31, GLU 212-ARG 31, GLU 232-LYS 32, GLU 232-LYS 32, GLN 96-ASN 37, ASP 122-ASN 37, GLN 96-ASN 38, GLY 120-ASN 38, THR 94-ARG 40, THR 94-ARG 40, …
				MFVFLVLLPLVSSQCVNLTTRTR		A	-1024.6	12	ARG 65-THR 19, ARG 65-THR 19, ARG 170-ARG 23, ARG 170-ARG 23, GLU 58-ARG 21, GLU 58-ARG 21, GLU 58-ARG 21, ASP 61-ARG 21, GLU 58-ARG 23, GLU 55-ARG 23, GLU 55-ARG 23, GLU 55-ARG 23
				QGNFKNLMEFVFKNIDGYFK		A	-859.5	5	LYS 66-LYS 20, THR 163-PHE 4, GLU 166-ASN 3, ASP 77-TYR 18, TYR 99-LYS 20
				RFDNPVLPFNVGVYFASTEK		A	-896.2	10	ARG 65-ASN 10, ARG 97-ALA 16, ARG 97-ALA 16, LYS 146-THR 18, TRP 147-SER 17, THR 163-GLY 12, THR 73-ARG 1, THR 73-ARG 1, ASP 77-THR 18, ASP 77-THR 18
3KPR	3KPQ	Class I	Crystal Structure of HLA B*4405 in complex with EEYLKAWTF, a mimotope	SWMESDFRVYSSANNCTFEYVSQPFLMDLERKPGNFNNLR	HLA class I histocompatibility antigen, B-44 alpha chain A Beta-2-microglobulin B	A, B	-790.5	16	A (ARG 48-SER 12, ARG 181-GLU 30, LYS 186-ASP 28, LYS 186-ASP 28, ARG 239-TYR 10, GLU 177-ARG 8, GLU 177-ARG 8, GLU 177-ARG 8, THR 31-TYR 10, GLY 237-SER 11, ARG 48-SER 12, ASP 183-ARG 31, ASP 183-ARG 31) B (GLU 50-ASN 15, GLU 50-ASN 15, GLU 69-TYR 20)
				MFVFLVLLPLVSSQCVNLTTRTR		A	-924.8	11	ARG 97-LEU 7, ARG 170-ARG 21, ARG 170-THR 22, GLN 155-VAL 11, GLU 58-ARG 21, GLU 55-ARG 21, GLU 58-ARG 21, GLU 58-ARG 21, GLU 166-ARG 23, ASN 174-ARG 23, ASN 174-ARG 23
				QGNFKNLMEFVFKNIDGYFK		A	-829.1	11	ARG 62-ASP 16, ASN 70-GLY 17, ASN 77-TYR 18, ARG 97-TYR 18, ARG 97-TYR 18, TYR 99-LYS 20, GLU 166-ASN 3, GLU 166-ASN 3, GLU 166-PHE 4, GLN 155-ASN 14, ASN 77-TYR 18
				RFDNPVLPFNVGVYFASTEK		A	-796.1	10	ARG 62-SER 17, ARG 62-ASN 4, ARG 62-ASN 4, ARG 62-SER 17, THR 73-GLY 12, ASN 77-VAL 11, ALA 150-ARG 1, ARG 151-ARG 1, LYS 146-ASN 10, THR 73-TYR 14
3KPS	3KPP	Class I	Crystal Structure of HLA B*4405 in complex with EEYLQAFTY a self peptide from the ABCD3 protein	SWMESDFRVYSSANNCTFEYVSQPFLMDLERKPGNFNNLR	HLA class I histocompatibility antigen, B-44 alpha chain A Beta-2-microglobulin B	A, B	-936.9	10	A (LYS 186-THR 17, LYS 186-GLU 19, THR 187-ASN 15, HIS 188-TYR 20, THR 271-ASN 14, THR 187-ASN 15, PRO 185-ASN 15) B (GLU 74-ARG 40, GLU 74-ARG 40, GLU 74-ARG 40)
				MFVFLVLLPLVSSQCVNLTTRTR		A	-917.1	9	ASN 70-LEU 7, ARG 97-VAL 6, GLN 155-LEU 10, GLU 166-THR 22, GLU 55-ARG 23, GLN 54-ARG 23, ASN 174-ARG 23, GLN 54-ARG 23, GLU 55-ARG 23
				QGNFKNLMEFVFKNIDGYFK		A, B	-853.4	11	A (LYS 186-ASN 14, LYS 186-ASN 14, THR 190-TYR 18, ARG 273-ASN 3) B (SER 11-TYR 18, SER 11-TYR 18, ALA 15-GLY 17, LYS 19-ASP 16, SER 11-TYR 18, ASP 98-LYS 20, ASP 98-LYS 20)
				RFDNPVLPFNVGVYFASTEK		A	-789.3	7	ASN 70-TYR 14, ASN 77-VAL 11, ASN 77-GLY 12, TYR 99-ALA 16, LYS 146-ASN 10, ALA 150-ARG 1, ARG 151-ARG 1
3PWP	3PWL	Class I	Human Class I MHC HLA-A2 in complex with the HuD peptide	SWMESDFRVYSSANNCTFEYVSQPFLMDLERKPGNFNNLR	HLA class I histocompatibility antigen, A-2 alpha chain A Beta-2-microglobulin B	A	-806.3	12	ARG 65-ASN 15, ARG 65-ASN 15, ARG 65-ASN 15, ARG 97-TYR 10, ARG 97-TYR 10, LYS 146-GLU 30, LYS 146-GLU 30, ASP 77-ARG 8, ASP 77-ARG 8, THR 143-TYR 10, GLN 155-SER 11, GLN 155-ASN 14
				MFVFLVLLPLVSSQCVNLTTRTR		A	-985.2	12	ARG 65-LEU 18, ARG 65-THR 19, ARG 65-THR 19, ARG 97-LEU 7, TRP 167-ARG 21, GLU 58-ARG 21, GLU 63-ARG 21, GLU 58-ARG 21, GLU 63-ARG 21, GLU 166-ARG 23, GLU 166-ARG 23, GLU 166-ARG 23
				QGNFKNLMEFVFKNIDGYFK		A	-877.6	13	ARG 65-ASP 16, ARG 65-ASP 16, ARG 65-ASP 16, HIS 70-GLY 17,ARG 97-TYR 18, GLN 155-VAL 11, GLN 155-ILE 15, THR 163-PHE 4, GLU 166-ASN 3, ALA 150-ASN 14, GLN 155-ASN 14, ASP 77-TYR 18, ASP 77-TYR 18
				RFDNPVLPFNVGVYFASTEK		A	-890.9	12	ARG 65-ASN 10, ARG 65-ASN 10, TYR 84-ALA 16, ARG 97-TYR 14, ARG 97-TYR 14, LYS 146-PRO 5, LYS 146-ALA 16, TRP 147-PHE 15, ASP 77-ALA 16, ASP 77-ALA 16, ASP 77-SER 17, THR 80-THR 18
3QDJ	2GUO	Class I	Human Class I MHC HLA-A2 in complex with the native nonameric Melan peptide	SWMESDFRVYSSANNCTFEYVSQPFLMDLERKPGNFNNLR	HLA class I histocompatibility antigen, A-2 alpha chain A Beta-2-microglobulin B	A	-892	10	LYS 66-ASN 15, ARG 97-TYR 10, ARG 97-TYR 10, LYS 146-GLU 30, LYS 146-GLU 30, ASP 77-ARG 8, HIS 114-TYR 10, HIS 70-SER 12, GLN 155-ASN 14, THR 80-LYS 32
				MFVFLVLLPLVSSQCVNLTTRTR		A	-1028.3	10	ARG 169-ARG 23, ARG 170-ARG 21, GLU 58-ARG 21, GLU 58-ARG 21, GLU 58-ARG 21, GLU 166-ARG 23, ARG 170-ARG 23, GLU 173-ARG 23, ASN 174-ARG 23, ASN 174-ARG 23
				QGNFKNLMEFVFKNIDGYFK		A	-813.7	7	ARG 65-PHE 4, ARG 65-PHE 4, THR 73-GLY 17, THR 73-TYR 18, GLU 58-ASN 3, GLN 155-ASN 14, THR 73-LYS 20
				RFDNPVLPFNVGVYFASTEK		A	-1138.9	9	ARG 65-ASN 10, ARG 65-ASN 10, THR 73-GLU 19, ARG 97-ALA 16, TRP 147-SER 17, THR 163-GLY 12, THR 73-SER 17, ASP 77-THR 18, ASP 77-THR 18
5NMG	5NMK	Class I	HLA A02 presenting SLFNTIAVL	SWMESDFRVYSSANNCTFEYVSQPFLMDLERKPGNFNNLR	HLA class I histocompatibility antigen, A-2 alpha chain A Beta-2-microglobulin B	A	-816.4	26	ARG 65-GLU 4, ARG 65-GLU 4, ARG 65-GLU 4, LYS 66-ARG 40, HIS 70-GLN 23, THR 73-GLU 19, ARG 75-GLU 19, THR 80-ASN 15, TYR 84-ALA 13, ARG 97-TYR 20, LYS 146-SER 11, LYS 146-SER 12, LYS 146-ASN 14, LYS 146-ASN 14, GLN 155-VAL 21, GLN 155-SER 22, GLU 58-SER 1, ASP 77-ASN 15, THR 80-ASN 15, THR 73-TYR 20, GLN 155-LEU 26, TYR 59-ARG 40, GLU 63-ARG 40, GLU 58-ARG 40, GLU 58-ARG 40, GLU 58-ARG 40
				MFVFLVLLPLVSSQCVNLTTRTR		A	-988.2	11	ARG 65-LEU 18, ARG 65-LEU 18, ARG 65-THR 19, THR 73-LEU 8, ARG 97-LEU 7, ARG 21-ASP 61, ARG 21-ASP 61, GLU 58-ARG 23, GLU 58-ARG 23, GLU 58-ARG 23, GLU 58-ARG 23
				QGNFKNLMEFVFKNIDGYFK		A	-926.5	3	ARG 65-ASN 14, ARG 65-ASN 14, LYS 66-TYR 18
				RFDNPVLPFNVGVYFASTEK		A	-912.9	8	ARG 65-ASN 10, ARG 65-ASN 10, LYS 146-ALA 16, LYS 146-SER 17, TRP 147-ALA 16, ALA 69-ARG 1, THR 73-ARG 1, THR 80-THR 18
6CQQ	6CPO	Class I	Crystal structure of DR15 presenting the RQ13 peptide	SWMESDFRVYSSANNCTFEYVSQPFLMDLERKPGNFNNLR	HLA class II histocompatibility antigen, DR alpha chain-A HLA-DRB1 protein B	A, B	-972.7	21	A (ARG 140-ASP 28, ARG 140-ASP 28, ARG 140-ASP 28, GLU 4-SER 1, GLU 141-LEU 26, GLU 141-MET 27, ASP 27-ASN 38, GLU 4-ASN 38, ASP 27-LEU 39, GLU 4-ARG 40, GLU 4-ARG 40, GLU 4-ARG 40) B (HIS 16-ARG 40, ARG 25-GLN 23, ARG 29-PRO 24, GLU 36-ASN 14, ARG 39-TYR 20, ARG 39-TYR 20, SER 126-ASN 37, LEU 147-ARG 31, TYR 123-ASN 37)
				MFVFLVLLPLVSSQCVNLTTRTR		A, B	-1076.9	6	B (HIS 81-ARG 23, ASN 82-ARG 21, GLY 84-ARG 23) A (GLU 55-THR 19, SER 53-ARG 21, PHE 51-ARG 23)
				QGNFKNLMEFVFKNIDGYFK		A, B	-881.8	7	A (THR 93-TYR 18, VAL 97-TYR 18, ASP 181-LYS 20, ASP 181-LYS 20) B (TYR 102-GLY 17, SER 104-ASP 16, SER 120-TYR 18)
				RFDNPVLPFNVGVYFASTEK		A, B	-1013.3	9	A (VAL 97-VAL 11, TRP 178-GLY 12, ASP 181-ASN 10, ASP 181-ASN 10, ASP 181-GLY 12, GLU 179-TYR 14) B (GLN 107-ASP 3, GLU 162-ARG 1, SER 104-ASN 10)
6CQR	6CQJ	Class II	Crystal structure of DR1 presenting the RQ13 peptide	SWMESDFRVYSSANNCTFEYVSQPFLMDLERKPGNFNNLR	HLA class II histocompatibility antigen, DR alpha chain A HLA class II histocompatibility antigen, DRB1-1 beta chain	A, B	-962.2	24	A (SER 53-SER 12, GLN 57-SER 5, ASN 69-ARG 31, GLU 11-ARG 8, GLU 11-ARG 8, GLU 11-ARG 8, GLU 55-PHE 18, GLU 55-PHE 18) B (TRP 61-LYS 32, TRP 61-PRO 33, GLN 64-PRO 33, GLN 64-ASN 35, GLN 70-ASP 28, GLN 70-LEU 29, ARG 71-GLU 30, ARG 71-GLU 30, ARG 71-GLU 30, HIS 81-ASN 14, GLU 28-ARG 31, GLN 70-ARG 31, GLU 28-ARG 31, TYR 47-ARG 31, GLN 70-ARG 31, GLN 64-PHE 36)
				MFVFLVLLPLVSSQCVNLTTRTR		A, B	-1005.1	14	B (ARG 71-VAL 6, ARG 71-LEU 7, ARG 71-LEU 7, SER 88-ARG 23, SER 88-ARG 23, GLU 87-ARG 23, GLY 84-ARG 23) A (GLU 55-ARG 21, GLU 55-ARG 21, SER 53-ARG 21, PHE 54-ARG 21, GLU 55-ARG 21, GLU 55-ARG 21, PHE 51-ARG 23)
				QGNFKNLMEFVFKNIDGYFK		A, B	-907.3	8	A (ASN 69-TYR 18, ASN 69-LYS 20, GLU 55-LYS 5, GLU 55-LYS 5, ASN 62-LYS 20) B (TYR 60-TYR 18, ARG 71-ASP 16, ARG 71-PHE 19)
				RFDNPVLPFNVGVYFASTEK		A, B	-933.1	8	A (VAL 97-VAL 11, TRP 178-GLY 12, ASP 181-ASN 10) B (LYS 105-ASN 10, GLU 162-ARG 1, GLU 162-ARG 1, GLU 162-ARG 1, SER 104-ASN 10)

## Sheet: Table-S3_Paratopes
PDB ID	Heavy chain	Light chain
7B3O	ARDVADAFDIWG (CDR3)	YCQQLNSYPPFTFG (CDR3)
	VIYSGGSTY (CDR2)	IYAASTLQSGV (CDR2)
	ASGLTVSSNYM (CDR1)	TCRASQGISSYLAWY (CDR1)
6W41	AGGSGISTPMDVWG	YCQQYYSTPYTFG
	IIYPGDSETR	IYWASTRESGV
	GSGYGFITYWI	NCKSSQSVLYSSINKNYLAWY
7BZ5	AREAYGMDVWG	YCQQLNSYPPYTFG
	VIYSGGSTY	IYAASTLQSGV
	ASGFIVSSNYM	TCRASQGISSYLAWY
7BWJ	ARAVVGIVVVPAAGRRAFDIWG	YCSSYAGSNNLVFG
	SIYHSGSTY	IYEVSKRPSGV
	VSGYSISSGYYW	SCTGTSSDVGGYNYVSWY
	Common motifs	Common motifs
	VIYSGGSTY	IYAASTLQSGV
		TCRASQGISSYLAWY

## Sheet: Table-S4_SpikeEpitopes-Paratope
Peptide sequence id	Peptide sequence	Paratope sequence	Binding energy	Number of Hydrogen bond	Interactant residues
A26	SWMESDFRVYSSANNCTFEYVSQPFLMDLERKPGNFNNLR	IYAASTLQSGV (L1)	-145.8	5	ILE 1-PHE 25, TYR 2-PHE 25, TYR 2-GLU 4, ALA 3-GLN 23, ARG 40-THR 6
		TCRASQGISSYLAWY (L2)	-242.3	7	TYR 11-LEU 18, TRP 14-HR 22, TYR 15-CYS 15, TYR 15-MET 1, TYR 15-PHE 2, TYR 11-THR 19, TRP 14-THR 22
		VIYSGGSTY (H)	-202.6	3	TYR 3-SER 12, SER 7-ASN 15, THR 8-ASN 15
A194	MFVFLVLLPLVSSQCVNLTTRTR	IYAASTLQSGV (L1)	-163.2	3	TYR 2-LEU 18,THR 20-TYR 2, THR 20-TYR 2
		TCRASQGISSYLAWY (L2)	-233.6	3	TYR 11-LEU 18, TYR 15-THR 22, TYR 11-THR 22
		VIYSGGSTY (H)	-190.1	5	THR 8-THR 22, TYR 9-VAL 16, SER 4-ARG 21, TYR 3-ARG 21, GLY 5-ARG 23
A343	QGNFKNLMEFVFKNIDGYFK	IYAASTLQSGV (L1)	-136.1	3	TYR 2- PHE 10, GLY 10-ASN 3, SER 9-ASN 6
		TCRASQGISSYLAWY (L2)	-199.9	3	ARG 3-ASP 16, ARG 3-ASP 16, TYR 11-GLN 1
		VIYSGGSTY (H)	-181.6	2	ASN 14-TYR 9, LYS 20- TYR 3
A349	RFDNPVLPFNVGVYFASTEK	IYAASTLQSGV (L1)	-156.9	8	TYR 2-ASN 4, SER 5-GLU 19, SER 5-GLU 19, THR 6-ARG 1, ARG 1-THR 6, THR 6- ARG 1, TYR 2-PHE 2, GLY 10-ASN 10
		TCRASQGISSYLAWY (L2)	-219.6	3	ARG 3-ASP 3, TYR 11-ASN 10, TYR 11-ASN 10
		VIYSGGSTY (H)	-193.9	5	TYR 3-ASN 4, SER 7-ASP 3, TYR 9-PRO 8, TYR 9-ARG 1, SER 4-ASN 4
	L1=Light1 chain
	L2=Light2 chain
	H=Heavy chain

## Sheet: Table-S5_RBDEpitope-Paratope
Server	B-cell epitope		Chain	Binding energy	Number of Hydrogen bond	Interactant residues
BepiPred-2.0	YAWNRKRI	1	IYAASTLQSGV (L1)	-96.2	3	TRP 3-TYR 2, TRP 3-SER 9, ARG 7-SER 9
			TCRASQGISSYLAWY (L2)	-97.4	3	CYS 11-TYR 11, ALA 6-TYR 15
			VIYSGGSTY (H)	-99.5	2	ASN 4-TYR 3, LYS 6-TYR 9
	ASFSTFK	2	IYAASTLQSGV (L1)	-105.8	2	LYS 7-SER 9, PHE 6-THR 6
			TCRASQGISSYLAWY (L2)	-109.7	1	LYS 7-TYR 15
			VIYSGGSTY (H)	-109.9	1	ALA 1-TYR 3
	QIAPGQT	3	IYAASTLQSGV (L1)	-110.9	1	GLN 6-THR 6
			TCRASQGISSYLAWY (L2)	-111.6	1	GLN 6-TYR 11
			VIYSGGSTY (H)	-111.6	3	GLN 1-THR 8, GLN 6-TYR 9, PRO 4-TYR 3
	GFQPTNGVGY	4	IYAASTLQSGV (L1)	-112.7	4	THR 5-TYR 2, ASN 6-TYR 2, TYR 10-SER 5, ASN 6-THR 6
			TCRASQGISSYLAWY (L2)	-115.6	2	TYR 1-GLU7, TYR 1-ALA 13
			VIYSGGSTY (H)	-117.2	2	THR 5-TYR 3, GLY 7-SER 7
	PKKSTNLV	5	IYAASTLQSGV (L1)	-118.7	3	LYS 3-SER 9, SER 4-TYR 2, LYS 3-THR 6
			TCRASQGISSYLAWY (L2)	-122.2	1	LEU 7-TYR 11
			VIYSGGSTY (H)	-122.8	2	ASN 6-SER 7, VAL 8-THR 8
BcePred	YAWNRKRI	6	IYAASTLQSGV (L1)	-123.3	7	ALA 2-THR 6, TRP 3-THR 6, ASN 4-TYR 2, LYS 6-SER 9, ARG 7-SER 9, ARG 7-SER 9, ASN 4-TYR 2
			TCRASQGISSYLAWY (L2)	-128.2	3	TYR 1-TRP 14, TYR 1-ALA 13, ASN 4-TYR 15
			VIYSGGSTY (H)	-132	4	LYS 6-SER 4, LYS 6-SER 7, ARG 7-SER 4, ASN 4-TYR 9
	QIAPGQT	7	IYAASTLQSGV (L1)	-134.3	3	GLN 6-TYR 2, GLN 6-THR 6, GLY 5-SER 9
			TCRASQGISSYLAWY (L2)	-138.8	1	GLN 6-TYR 11
			VIYSGGSTY (H)	-139.5	3	GLN 1-THR 8, GLN 6-TYR 9, PRO 4-TYR 3
	NNLDSKVG	8	IYAASTLQSGV (L1)	-139.9	3	ASP 4-TYR 2, VAL 7-SER 5, ASP 4-THR 6
			TCRASQGISSYLAWY (L2)	-140.3	3	SER3-THR 1, ASN 4-TYR 2, LYS 6-SER 9-
			VIYSGGSTY (H)	-140.6	6	ASN 1-THR 8, LYS 6-TYR 9, GLY 8-TYR 3, ASP 4-TYR 3, ASP 4-SER 7, ASN 1-THR 8
	RLFRKSNL	9	IYAASTLQSGV (L1)	-141	3	ARG 1-THR 6, ARG 1-SER 9, ARG 1-SER 9
			TCRASQGISSYLAWY (L2)	-142.5	2	TYR 1-ALA 13, ASN 4-TYR 15-
			VIYSGGSTY (H)	-143.4	3	LYS 5-TYR 3, LYS 5-SER 4, LEU 8 -TYR 3
	ATVCGPKKST	10	IYAASTLQSGV (L1)	-145	4	ALA 1-TYR 2, LYS 7-SER 9, PRO 6-TYR 2, PRO 6-THR 6
			TCRASQGISSYLAWY (L2)	-146.7	1	SER 9-TYR 11
			VIYSGGSTY (H)	-146.8	2	CYS 11-TYR 11, ALA 6-TYR 15-
ABCpred	GSTPCNGVEGFNCYFP	11	IYAASTLQSGV (L1)	-147.2	4	VAL 8-TYR 2, GLY 10-TYR 2, GLU 9-TYR 2, GLU 9-TYR 2
			TCRASQGISSYLAWY (L2)	-148.1	8	CYS 5-TYR 11, VAL 8-TYR 15, GLY 1-ARG 3, PRO 16-ARG 3, PRO 16-ARG 3, GLY 7-TYR 11, GLU 9-TYR 15, GLU 9-TYR 15
			VIYSGGSTY (H)	-149	4	CYS 5-TYR 3, ASN 12-SER 4, ASN 12-TYR 3, ASN 12-SER 7
	LQSYGFQPTNGVGYQP	12	IYAASTLQSGV (L1)	-149.2	2	TYR 14-TYR 2, TYR 4-THR 6
			TCRASQGISSYLAWY (L2)	-149.4	3	GLN 2-TYR 15, PHE 6-TYR 11, ASN 10-TRP 14
			VIYSGGSTY (H)	-150	2	TYR 4-SER 7, SER 3-TYR 9
	TEIYQAGSTPCNGVEG	13	IYAASTLQSGV (L1)	-151.6	8	SER 8-TYR 2, THR 9-THR 6, ASN 12-SER 5, GLU 15-ILE 1, GLU 15-TYR 2, THR 9-TYR 2, GLU 15-ALA 3, PRO 10-THR 6
			TCRASQGISSYLAWY (L2)	-152.2	3	THR 9-TYR 15, CYS 11-TYR 11, ALA 6-TYR 15
			VIYSGGSTY (H)	-156.4	5	GLN 5-TYR 9, SER 8-SER 4, ALA 6-SER 7, GLY 7-SER 7, VAL 14-TYR 9
	CGPKKSTNLVKNKCVN	14	IYAASTLQSGV (L1)	-157.8	5	LYS 4-GLN 8, LYS 4-GLN 8, LYS 5-SER 9, LYS 5-THR 6, ASN 8-SER 5
			TCRASQGISSYLAWY (L2)	-161.7	7	LYS 4-TRP 14, LYS 5-TYR 15, ASN 8-TYR 11, ASN 12-GLY 7, VAL 15-ARG 3, ASN 16-ARG 3, LYS 5-TYR 11
			VIYSGGSTY (H)	-163.7	6	LYS 4-TYR 9, LYS 5-TYR 3, THR 7-TYR 9, ASN 8-SER 7, LYS 11-THR 8, GLY 2-TYR 9
	FERDISTEIYQAGSTP	15	IYAASTLQSGV (L1)	-165.4	4	ARG 3-TYR 2, GLN 11-SER 5, TYR 10-TYR 2, TYR 10-THR 6
			TCRASQGISSYLAWY (L2)	-168.2	4	THR 15-TYR 11, ASP 4-ARG 3, ASP 4-ARG 3, ASP 4-ARG 3
			VIYSGGSTY (H)	-168.4	2	GLU 8-TYR 3, GLU 8-SER 7
Bepipred Linear Epitope Prediction 2.0	YAWNRKRISNCVA	16	IYAASTLQSGV (L1)	-168.6	2	ASN 4-TYR 2, LYS 6-SER 9
			TCRASQGISSYLAWY (L2)	-170.2	5	TYR 1-GLY 7, ALA 2-TYR 11, TRP 3-TYR 11, TRP 3-TYR 15, ASN 4-TYR 11
			VIYSGGSTY (H)	-170.8	7	TYR 1-THR 8, TRP 3-SER 4, ASN 4-SER 7, ARG 5-TYR 9, ARG 7-TYR 3, ASN 4-SER 7, TYR 1-THR 8
	ASFSTFK	17	IYAASTLQSGV (L1)	-171.5	2	LYS 7-SER 9, PHE 6-THR 6
			TCRASQGISSYLAWY (L2)	-175.5	2	LYS 7-TYR 15, PHE 6-TYR 15
			VIYSGGSTY (H)	-177	1	ALA 1-TYR 3
	IRGDEVRQIAPGQTGKIADYNYKLPD	18	IYAASTLQSGV (L1)	-177.3	4	ARG 7-THR 6, LYS 23-SER 9, ASP 19-ILE 1, ASP 19-TYR 2
			TCRASQGISSYLAWY (L2)	-181	3	GLY 3-TYR 15, ASN 21-GLY 7, ASP 4-TYR 15
			VIYSGGSTY (H)	-182.1	1	ARG 7-TYR 9
	HAPATVCGPKKSTNLVKNK	19	IYAASTLQSGV (L1)	-188.1	4	SER 12-TYR 2, LYS 19-SER 9, GLY 8-TYR 2, SER 12-THR 6
			TCRASQGISSYLAWY (L2)	-198.3	1	LYS 19-TYR 11
			VIYSGGSTY (H)	-198.6	3	LYS 17-SER 4, LYS 17-SER 7, THR 5-TYR 9
SVM_Trip	EVFNATRFASVYAWNRKRIS	20	IYAASTLQSGV (L1)	-200.5	2	LYS 17-SER 9, VAL 2-TYR 2
			TCRASQGISSYLAWY (L2)	-248	3	ALA 2-TYR 1, TRP 3-THR11, 3-TYR 15
			VIYSGGSTY (H)	-248	6	VAL-TYR 3, THR 6-TYR 9, THR 6-TYR 9, ARG 7-THR 8, ARG 7-THR 8, LYS 17-GLY 5

## Sheet: Table-S6_AssembledPara_docking
Assemble paratope	Antigen	Binding energy	Number of hydrogeb bonds	Interactant residues
IYAASTLQSGVGSGSGSVIYSGGSTYGSGSGSTCRASQGISSYLAWY	A26	-235.2	5	TYR 20-MET 3, SER 37-TYR 10, ALA 36-ARG 8, GLY 22-SER 12, TYR 47-LYS 32
	A194	-196.8	7	ARG 35-GLN 14, ARG 35-GLN 14, TYR 47-THR 19, ALA 36-THR 19, TYR 20-ARG 21, VAL 18-ARG 21, VAL 18-ARG 21
	A343	-201.6	4	TYR 20-MET 8, GLY 23-LYS 20, TRP 46-LYS 5, TYR 47-LYS 13
	A349	-211.2	9	TYR 20-ASN 4, GLY 23-GLU 19, SER 37-THR 18, TYR 47-LYS 20, VAL 18-ARG 1, TYR 20-ARG 1, TYR 20-ARG 1, ALA 36-LYS 20, ILE 40-LYS 20
	RBD	-227.3	7	TYR 2-TYR 449, GLY 22-GLY 485, ALA 45-TYR 449, SER 21-TYR 489, TYR 20-PHE 490, GLY 16-GLN 493, TRP 46-GLN 493
	Spike	-303.3	10	ASN 556-SER 28, ASN 556-GLY 29, LYS 557-THR 33, ASN 616-GLY 16, ASN 616-TRP 46, GLN 644-TYR 47, ARG 646-LEU 44, ARG 646-LEU 44, GLU 619-VAL 18, ASP 574-TYR 26

## Sheet: Table-S7_MergedParatope-SARS1
Paratope	Antigen of SARS-CoV	Binding energy	Number of hydrogeb bonds	Interactant residues
IYAASTLQSGV (L1)	KCYGVSATKL (T-cell 1 epitope)	-123.8	4	THR 6-LYS 1, SER 9-LYS 1, SER 5-THR 8, THR 6-LEU 10
TCRASQGISSYLAWY (L2)		-166.5	3	TRP 14-LYS 1, TYR 11-LEU 10, TYR 11-ALA 7
VIYSGGSTY (H)		-153.8	3	TYR 9-LYS 1, TYR 3-ALA 7, SER 7-TYR 3
IYAASTLQSGVGSGSGSVIYSGGSTYGSGSGSTCRASQGISSYLAWY (L1+L2+H)		-175.1	3	TYR 20-LYS 1, LEU 44-LYS 9, TYR 47-LYS 9
IYAASTLQSGV (L1)	NYNYKYRYLR (T-cell 2 epitope)	-135.9	3	TYR 2-ASN 1, TYR 2-ASN 3, ALA 3-TYR 6
TCRASQGISSYLAWY (L2)		-192.9	2	TYR 15-ASN 1, TRP 14-TYR 2
VIYSGGSTY (H)		-195.9	3	TYR 3-ASN 1, SER 7-ASN 3, THR 8-LYS 5
IYAASTLQSGVGSGSGSVIYSGGSTYGSGSGSTCRASQGISSYLAWY (L1+L2+H)		-190.9	5	TYR 20-LYS 5, TYR 47-ARG 7, LEU 44-ARG 7, TYR 47-ARG 7, TYR 20-TYR 8
IYAASTLQSGV (L1)	ISPYNTIVAKLR (B-cell 1 epitope)	-101.2	7	THR 6-ASN 5, SER 5-ARG 12, GLN 8-ARG 12, SER 9-ARG 12, SER 9-ARG 12, TYR 2-THR 6, SER 5-ARG 12
TCRASQGISSYLAWY (L2)		-149.3	2	TYR 11-SER 2, TRP 14-TYR 4
VIYSGGSTY (H)		-131.7	6	SER 4-TYR 4, THR 8-ASN 5, THR 8-ASN 5, TYR 9-ARG 12, TYR 9-ARG 12, TYR 9-ALA 9
IYAASTLQSGVGSGSGSVIYSGGSTYGSGSGSTCRASQGISSYLAWY (L1+L2+H)		-158.4	5	TYR 20-ASN 5, TYR 47-LYS 10, VAL 18-ARG 12, VAL 18-ARG 12, TYR 47-TYR 4
IYAASTLQSGV (L1)	LSPLGALVACYK (B-cell 2 epitope)	-105	3	SER 9-LYS 12, TYR 2-CYS 10, THR 6-CYS 10
TCRASQGISSYLAWY (L2)		-126.9	2	ARG 3-LYS 12, ARG 3-CYS 10
VIYSGGSTY (H)		-128.8	1	TYR 9-TYR 11
IYAASTLQSGVGSGSGSVIYSGGSTYGSGSGSTCRASQGISSYLAWY (L1+L2+H)		-145.2	2	TYR 20-TYR 11, SER 17-LYS 12
